# Supplementary material for: Molecular profiling of stem cell-derived retinal pigment epithelial cell differentiation established for clinical translation
Source: Stem Cell Reports. 2022 Jun 14;17(6):1458–75. doi: 10.1016/j.stemcr.2022.05.005 (PMC9214069; doi:10.1016/j.stemcr.2022.05.005)
Supplement: Table S1. Overview of all scRNA-seq samples generated and quality control conditions, related to experimental procedures [file mmc2.xlsx]

## Sheet: Supplementary Table 1
Sample Name	Differentiation Day	Cell Line	Matrix used for hESC stage/hESC-RPE stage	Protocol	Source	Figures Shown In	Initial Number of Cells	Final Number of Cells	Min UMIs	Max UMIs	Min Genes	Max Genes	Percent Mito
HS980 D0 Rep1	D0	HS980	LN521	2D hESC-RPE Monolayer	Lanner Lab (KI)	1, S1, 7	1790	1016	spliced>8000, unspliced>2500	spliced<75000, unspliced<30000	2500	N/A	< 15%
HS980 D7 Rep1	D7	HS980	LN521/LN521	2D hESC-RPE Monolayer	Lanner Lab (KI)	1, S1, 2, S2, 3, S3, 6, S5, S6, 7	2280	1811	spliced>8000, unspliced>2500	spliced<75000, unspliced<30000	2500	N/A	<15%
HS980 D14 Rep1	D14	HS980	LN521/LN521	2D hESC-RPE Monolayer	Lanner Lab (KI)	1, S1, 2, S2, 3, S3, 6, S5, S6, 7	2451	1872	spliced>8000, unspliced>2500	spliced<75000, unspliced<30000	2500	N/A	<15%
HS980 D30 Rep1	D30	HS980	LN521/LN521	2D hESC-RPE Monolayer	Lanner Lab (KI)	1, S1, 2, S2, 3, S3, 6, S5, S6, 7	2387	1852	spliced>8000, unspliced>2500	spliced<75000, unspliced<30000	2500	N/A	<15%
HS980 D38 Rep1	D38	HS980	LN521/LN521	2D hESC-RPE Monolayer	Lanner Lab (KI)	1, S1, 6, S5, S6, 7	2075	1784	spliced>8000, unspliced>2500	spliced<75000, unspliced<30000	2500	N/A	<15%
HS980 D45 Rep1	D45	HS980	LN521/LN521	2D hESC-RPE Monolayer	Lanner Lab (KI)	1, S1, 6, S5, S6, 7	1939	1707	spliced>8000, unspliced>2500	spliced<75000, unspliced<30000	2500	N/A	<15%
HS980 D60 Rep1	D60	HS980	LN521/LN521	2D hESC-RPE Monolayer	Lanner Lab (KI)	1, S1, 6, S5, S6, 7	2075	1749	spliced>8000, unspliced>2500	spliced<75000, unspliced<30000	2500	N/A	<15%
HS980 D70 Neuronal Differentiation	D70	HS980	LN521/LN521/Matrigel (after d30 sort)	2D Monolayer - Neuroretinal Progenitor differentiation (adapted from Shao et al. Scientific Reports, 2017)	Lanner Lab (KI)	5	2638	980	6000	100000	N/A	N/A	<10%
In vivo transplanted hESC-RPE in albino rabbit	D90	HS980	LN521/LN521	2D hESC-RPE Monolayer grafted in albino rabbit subretinal space	Lanner Lab (KI)	7	80	65	N/A	N/A	N/A	N/A	<30%
Carnegie stage 12 optic cup_week 5_Donor 1 Rep1	N/A	N/A	N/A	In vivo reference	Kriegstein Lab (UCSF)	3, S3	4477	3922	500	3000	300	N/A	<10%
Carnegie stage 13 optic cup_week 5_Donor2 Rep1	N/A	N/A	N/A	In vivo reference	Kriegstein Lab (UCSF)	3, S3, S6, 7	2637	2637	N/A	N/A	N/A	N/A	N/A
Carnegie stage 14 optic cup_week 5_Donor3 Rep1	N/A	N/A	N/A	In vivo reference	Kriegstein Lab (UCSF)	3, S3	1573	1188	6000	30000	1500	5000	<10%
Carnegie stage 15 optic cup_week 5_Donor4 Rep1	N/A	N/A	N/A	In vivo reference	Kriegstein Lab (UCSF)	3, S3	1834	1764	1000	15000	700	3000	<10%
Embryonic eye week 7.5_Donor1 Rep1	N/A	N/A	N/A	In vivo reference	Lanner Lab (KI)	3, S3, S6, 7	1577	1439	3000	50000	3000	7000	<10%
Embryonic eye week 7.5_Donor1 Rep2	N/A	N/A	N/A	In vivo reference	Lanner Lab (KI)	3, S3, S6, 7	1477	1303	3000	50000	3000	7000	<10%
Adult human eye_Donor1 Rep1	N/A	N/A	N/A	In vivo reference	Lanner Lab (KI)	6, S6, 7, S7	1794	1626	500	30000	100	N/A	<20%
Adult human eye_Donor1 Rep2	N/A	N/A	N/A	In vivo reference	Lanner Lab (KI)	6, S6, 7, S7	4421	3755	500	30000	100	N/A	<20%
Adult albino rabbit eye	N/A	N/A	N/A	In vivo reference	Lanner Lab (KI)	S7	1965	1965	2000	50000	600	6000	<10%
KARO1 D7 Rep1	D7	KARO1	LN521/LN521	2D hESC-RPE Monolayer	Lanner Lab (KI)	1, S1, 2, S2, 3, S3, 6, S5, S6, 7	1175	885	6000	40000	2000	6500	<20%
KARO1 D14 Rep1	D14	KARO1	LN521/LN521	2D hESC-RPE Monolayer	Lanner Lab (KI)	1, S1, 2, S2, 3, S3, 6, S5, S6, 7	715	463	5000	40000	2000	6500	<20%
KARO1 D30 Rep1	D30	KARO1	LN521/LN521	2D hESC-RPE Monolayer	Lanner Lab (KI)	1, S1, 2, S2, 3, S3, 6, S5, S6, 7	1016	841	1500	15000	1000	4000	<20%
KARO1 D38 Rep1	D38	KARO1	LN521/LN521	2D hESC-RPE Monolayer	Lanner Lab (KI)	1, S1, 6, S5, S6, 7	2042	1920	2000	20000	1000	5000	<20%
KARO1 D45 Rep1	D45	KARO1	LN521/LN521	2D hESC-RPE Monolayer	Lanner Lab (KI)	1, S1, 6, S5, S6, 7	1744	1638	2000	12000	1000	3500	<20%
KARO1 D60 Rep1	D60	KARO1	LN521/LN521	2D hESC-RPE Monolayer	Lanner Lab (KI)	1, S1, 6, S5, S6, 7	1493	1236	3500	20000	1500	4500	<20%
E1C3 D7 Rep1	D7	E1C3	iM511/LN521	2D hESC-RPE Monolayer	Lanner Lab (KI)	1, S1, 2, S2, 3, S3, 6, S5, S6, 7	468	321	30000	150000	5000	11000	<20%
E1C3 D14 Rep1	D14	E1C3	iM511/LN521	2D hESC-RPE Monolayer	Lanner Lab (KI)	1, S1, 2, S2, 3, S3, 6, S5, S6, 7	287	180	20000	150000	6000	11000	<20%
E1C3 D30 Rep1	D30	E1C3	iM511/LN521	2D hESC-RPE Monolayer	Lanner Lab (KI)	1, S1, 2, S2, 3, S3, 6, S5, S6, 7	1330	1153	2000	15000	1000	4000	<20%
E1C3 D38 Rep1	D38	E1C3	iM511/LN521	2D hESC-RPE Monolayer	Lanner Lab (KI)	1, S1, 6, S5, S6, 7	1709	1602	3500	30000	2000	8000	<20%
E1C3 D45 Rep1	D45	E1C3	iM511/LN521	2D hESC-RPE Monolayer	Lanner Lab (KI)	1, S1, 6, S5, S6, 7	1904	1793	3000	20000	1500	5000	<20%
E1C3 D60 Rep1	D60	E1C3	iM511/LN521	2D hESC-RPE Monolayer	Lanner Lab (KI)	1, S1, 6, S5, S6, 7	2999	2792	4000	20000	1500	5000	<20%
3D EB protocol D7	D7	EB	LN521	3D hESC-RPE EB (Plaza Reyes et al. Stem Cell Reports, 2016)	Lanner Lab (KI)	3, S3	205	181	3000	50000	1000	8000	<10%
3D EB protocol D14	D14	EB	LN521	3D hESC-RPE EB (Plaza Reyes et al. Stem Cell Reports, 2016)	Lanner Lab (KI)	3, S3	1437	1382	3000	40000	1000	7000	<10%
3D EB protocol D28	D28	EB	LN521	3D hESC-RPE EB (Plaza Reyes et al. Stem Cell Reports, 2016)	Lanner Lab (KI)	3, S3	1401	1288	2000	30000	1000	7000	<10%
3D EB protocol D60	D60	EB	LN521	3D hESC-RPE EB (Plaza Reyes et al. Stem Cell Reports, 2016)	Lanner Lab (KI) from Petrus-Reurer et al. Stem Cells Translational Medicine, 2020	S6	384	336	10000	N/A	2000	N/A	N/A
HS980 D30 CD140b-High-sorted	D30	HS980	LN521	2D hESC-RPE Monolayer	Lanner Lab (KI)	4, S4	1703	1486	4000	40000	1000	7000	<15%
HS980 D30 NCAM1-High-sorted	D30	HS980	LN521	2D hESC-RPE Monolayer	Lanner Lab (KI)	4, S4	865	734	4000	40000	1000	7000	<15%
HS980 D60 CD140b-High-sorted	D60	HS980	LN521	2D hESC-RPE Monolayer	Lanner Lab (KI)	4, S4	1068	987	4000	25000	1000	6000	<20%
HS980 D60 NCAM1-High-sorted	D60	HS980	LN521	2D hESC-RPE Monolayer	Lanner Lab (KI)	4, S4	1224	1106	4000	25000	1000	6000	<20%
HS980 D38 Non Replated	D38	HS980	LN521	2D hESC-RPE Monolayer	Lanner Lab (KI)	S5	1983	1423	3000	25000	1000	6000	<20%
HS980 D60 Non Replated	D60	HS980	LN521	2D hESC-RPE Monolayer	Lanner Lab (KI)	S5	1647	793	4000	30000	1000	6000	<15%
HS980 D60 Rep2 (unsorted)	D60	HS980	LN521	2D hESC-RPE Monolayer	Lanner Lab (KI)	S6, 7	1103	975	4000	25000	1000	6000	<20%
HS980 D60 Rep3 (NatComms)	D60	HS980	LN521	2D hESC-RPE Monolayer	Lanner Lab (KI) from Plaza-Reyes and Petrus-Reurer et al. Nature Communications, 2020	S6, 7	N/A	931	N/A	N/A	N/A	N/A	N/A
E1C3 D60 Rep2	D60	E1C3	iM511/iM511	2D hESC-RPE Monolayer	Lanner Lab (KI)	S6	N/A	6409	N/A	N/A	N/A	N/A	N/A
E1C3 D60 Rep3	D60	E1C3	iM511/iM511	2D hESC-RPE Monolayer	Lanner Lab (KI)	S6	N/A	24737	N/A	N/A	N/A	N/A	N/A
E1C3 D60 Rep4	D60	E1C3	iM511/iM511	2D hESC-RPE Monolayer	Lanner Lab (KI)	S6	N/A	27541	N/A	N/A	N/A	N/A	N/A
H9 Lidgerwood Protocol D90	D90	H9	Vitronectin/Matrigel	Lidgerwood et al. Genomics Proteomics Bioinformatics, 2020	Lidgerwood et al. Genomics Proteomics Bioinformatics, 2020	S6	12363	9456	3000	12000	1000	3000	<15%
H9 Lidgerwood Protocol D432	D432	H9	Vitronectin/Matrigel	Lidgerwood et al. Genomics Proteomics Bioinformatics, 2020	Lidgerwood et al. Genomics Proteomics Bioinformatics, 2020	S6	4213	3216	1500	20000	1000	4000	<15%
Human Adult RPE (Voigt)	N/A	N/A	N/A	Voigt et al, PNAS 2019	Voigt et al, PNAS 2019	6, S6, 7, S7	N/A	127	N/A	N/A	N/A	N/A	N/A
Human Adult RPE (Tabula Sapiens)	N/A	N/A	N/A	Quake and Tabula Sapients. bioRxiv 2021	Quake and Tabula Sapients. bioRxiv 2021	S6	N/A	49	N/A	N/A	N/A	N/A	N/A
Embryonic RPE W5-W24 (Hu)	N/A	N/A	N/A	Hu et al. PoLS Biology, 2019	Hu et al. PoLS Biology, 2019	6, S6, 7, S7	N/A	783	N/A	N/A	N/A	N/A	N/A
