# Supplementary material for: Molecular profiling of stem cell-derived retinal pigment epithelial cell differentiation established for clinical translation
Source: Stem Cell Reports. 2022 Jun 14;17(6):1458–75. doi: 10.1016/j.stemcr.2022.05.005 (PMC9214069; doi:10.1016/j.stemcr.2022.05.005)
Supplement: Table S2. Gene enrichment during hESC-RPE pigmentation induction (D7, D14, and D30) by cell type and time point, related to Figure 2 [file mmc3.xlsx]

## Sheet: Enr. Genes by Class D7 and D14
Rank	CrNeCr	Endoderm	LatNeEp	MesCh	PrePlac	RetProg	StemCell
1	CYP26C1	FOXA2	POSTN	COL3A1	FOXE3	AC006450.3	FOXD3-AS1
2	VGLL2	SOX17	BNIPL	LUM	MGARP	TYRP1	AL353747.4
3	OTOGL	GATA6	SP9	HAND1	C1orf105	FGF3	LNCPRESS1
4	AL358613.1	LINC00261	SP8	C5orf46	CNR1	DCT	AC009446.1
5	FAM241A	APOA2	LINC01551	GABRP	WNT2	ZEB1	AC064802.1
6	COL19A1	EOMES	DLX6-AS1	ODAPH	VIT	SIX6	UTF1
7	TMEM229A	PRSS2	SGPP2	KRT17	COL8A1	LHX2	AC027288.1
8	FOXC2	PRSS1	EMP1	COL6A3	ERICH5	CDH20	TDGF1
9	SLITRK3	PLSCR2	ST8SIA6	VTCN1	CCDC3	OPTC	NANOG
10	DDIT4L	GATA6-AS1	PAX7	KCNMA1	DLX2	DBX2	DPPA5
11	PITX1	LINC01467	HPSE2	EPAS1	DMRTA2	HES5	VASH2
12	EDN3	GATA4	DLX6	LY6K	AQP3	PAX2	KHDC3L
13	F5	GSC	KLK12	KLK6	LAMB4	ZEB2	AC009055.2
14	ISL1	AL009031.1	IGSF1	RUNX1	CCK	DAPL1	MAGEA4
15	AC010478.1	LINC02413	SEMA3E	MTUS2	CACNA1D	ZIC1	LINC00678
16	ERMN	ACSM4	NRCAM	TCIM	HMX1	CDH11	GDF3
17	ZNF385D	PDZK1	HS6ST3	XKR4	ALDH1A3	LMO2	ERVH48-1
18	CYP26A1	LINC00479	C8orf34-AS1	TRIM55	ARHGDIB	ZBTB16	FLT1
19	GALNT14	CCDC81	FOXG1	BNC1	RELN	AC004540.2	SCGB3A2
20	SLC10A4	FOXQ1	GABRA2	PLAC8	SOWAHA	SLITRK1	PRDM14
21	LRRTM1	NCR1	NGFR	IGFBP7	DACH2	DACH1	AL117378.1
22	NOS2	CLDN18	DLX5	TGM2	CRYAB	PTH2	AL591030.1
23	LYPD2	TFF1	SGK1	DMRT1	AC209005.1	HCRT	PDZD4
24	THRB	AC008840.1	BMPER	TGM1	AL391650.1	BTBD17	LNCPRESS2
25	GATA3-AS1	TRDN	KCNAB1	SYNPO2	FILIP1L	TMEM132C	TRIML2
26	SLC4A10	DSCAM	NPAS1	TM4SF1	GSG1L	PRELP	LINC01108
27	SIX1	LINC01612	ELF5	PHOX2A	SOX14	RAX	RASGRP2
28	LMX1A	CCDC141	BMP3	KCNJ2	MAMDC2	CNTFR	GRID2
29	HS3ST3B1	LINC01630	RASSF9	CDKN2B	RAI2	MMRN1	SPIB
30	CD44	MNX1	GRHL3	AQP1	GAS7	CRYBA4	AC022101.1

## Sheet: Enr. Genes by Class D30
Rank	EMT-RPE	EarlyRPE	FloorPlate	LatNeEp	LateRPE	MesCh	MidRPE	NrlRet	Neuronal	PrePlac	RetProg
1	TP63	CYTIP	LINC00458	WNT6	RGR	FLT1	GRIK1	STMN2	LINC00461	TNMD	PTH2
2	DLX4	LINC01099	TRDN	VIT	TTR	LUM	CUBN	SCG3	EMX2	MEOX2	BHLHE22
3	DLX3	DCC	FOXA2	TFAP2C	OC90	COL6A3	SLC35D3	ELAVL4	POU3F3	POSTN	FGF19
4	ADRB2	DRD1	CER1	COL17A1	SMOC2	KCNE4	BNC1	NHLH1	RSPO3	PRRX1	VSX2
5	IL17B	OLFM3	LIN28A	MGAT4C	ERMN	PITX2	ADAM28	STMN4	C1orf61	OGN	CRB1
6	SLITRK6	LINC01474	GATA6	RAB25	PRSS33	SRPX2	WNT2B	SYT4	SPARCL1	DNM3OS	HMX1
7	TP73	MAL	LINC00261	FXYD3	DUSP4	ITGA11	SLC38A11	ONECUT2	ZIC1	COL12A1	APCDD1
8	A4GALT	B3GALT2	LINC02413	S100A14	BCO1	PITX1	GJA3	NEUROD1	ATP1A2	TWIST1	NRCAM
9	PTGES	PLPPR5	SPRR3	TACSTD2	BEST1	INHBA	CCBE1	ONECUT1	RIPPLY3	GAS2	FGF9
10	SNCG	PTCHD4	SOX17	LAMB3	COL8A1	MME	TYR	SSTR2	POU3F2	SIX1	COL9A1
11	ASB2	DCDC1	EOMES	FOXC1	ADTRP	DCN	PEX7	LHX5-AS1	SOST	ASPN	SPP1
12	CDH1	DACH2	NODAL	GJB6	SLC6A13	IGFBP3	FGF14	CNTN2	MIR9-3HG	LAMA4	SOX2
13	IRF6	PEX5L	GAL	CCDC3	TTLL4	HGF	DIO3	ATOH7	RFX4	RERG	RORB
14	SLC38A4	ZNF385D	TDGF1	GALNT3	SLC6A20	HAND2	UPK3B	IGFBPL1	FAM181B	COL6A3	C9orf135
15	NTRK2	LYPD1	S100A14	WNT4	RDH5	ACTG2	ATP6V1C2	NSG2	ARX	RGCC	CHSY3
16	KIAA0040	PCDH17	APOA2	SFN	CSF1R	TNC	INSM1	SHD	ZIC4	HOXA13	PTPRO
17	MYOCD	NPY	KCNK12	KRT5	RPE65	MGP	LINC01933	ST18	CNTNAP2	NPR3	CP
18	NRP2	CLMP	CLDN7	CDH1	UBAP1L	MIR503HG	PNOC	DCX	SOX2	PRRX2	FEZF2
19	DUSP2	CDH7	CCDC81	PKP3	SERPINA1	MMP23B	SFRP5	POU4F2	AC092957.1	NEFM	HAS2
20	NPFFR2	MMRN1	FOXH1	TFAP2A	PTK2B	COL3A1	TMEM151A	GNG8	GNG2	HAND2	CLRN1

## Sheet: Enr. Genes by Clus D7, 14, 30 
Rank	D30:CrNeCr	D30:EarlyRPE1	D30:EarlyRPE2	D30:LateRPE	D30:MidRPE1	D30:MidRPE2	D30:RetProg3	HS980:D14:CrNeCr1	HS980:D14:CrNeCr2	HS980:D14:LatNeEp3	HS980:D14:MesCh1	HS980:D14:MesCh2	HS980:D14:PrePlac1	HS980:D14:PrePlac2	HS980:D14:PrePlac3	HS980:D14:RetProg4	HS980:D7:CrNeCr1/2	HS980:D7:CrNeCr3	HS980:D7:LatNeEp1	HS980:D7:LatNeEp2	HS980:D7:MesCh1/2	HS980:D7:PrePlac0	HS980:D7:RetProg1	HS980:D7:RetProg2
1	MGAT4C	CYTIP	ADRB2	TF	GJA3	SLC30A8	FGF19	RCSD1	SPRR3	EMP1	MTUS2	COL6A3	VIT	FOXE3	FOXE3	FGF3	VGLL2	NOS2	FGF17	POSTN	DMRT1	POU4F1	RIPPLY3	GNG8
2	KRT5	ZIC1	IL17B	SERPINA1	GRIK1	GNGT1	CRB1	AL606519.1	BARX2	LINC01551	GABRP	ODAPH	COL6A6	LAMB4	PITX3	OPTC	CYP26C1	FAM181B	BNIPL	SP9	LRRN4	CBLN2	AC106864.1	SLITRK1
3	LAMB3	LINC01474	MYOCD	RLBP1	CUBN	CPLX3	VSX2	ASCL4	CLDN9	DMRT3	HAND1	COL3A1	BFSP2-AS1	VIT	PART1	LINC02500	OTOGL	RERG	PAX7	HPSE2	TRBC2	ABCG2	SLITRK1	PAX2
4	GCG	MAL	ANGPTL7	SFRP5	SLC35D3	CYTIP	ASCL1	F5	CLIC3	AL139280.1	PHOX2A	LUM	CNR1	ARHGDIB	BHMT	AMIGO2	AL358613.1	LINC01551	FGF8	SP8	LINC01405	PTGS2	JAKMIP2-AS1	GAD2
5	GJB2	B3GALT2	ASB2	TTR	GRID2	AL137804.1	CP	SST	P2RY6	SLN	VTCN1	TM4SF1	FILIP1L	C1orf105	C1orf105	CLEC19A	CYP26A1	KCNK12	CRYBB1	VMO1	HAND1	BHMT	CRYBA4	CRYBA4
6	TMPRSS15	PTCHD4	LINC01474	RGR	CA10	KCNJ3	PTPRO	COL6A6	TINCR	SPARCL1	COL3A1	LY6K	DLX2	ITGB6	LAMA4	MSX1	FAM241A	TAC4	PAX3	SEMA3E	LUM	DRD5	TIMP4	HESX1
7	LGALS7B	DCC	NDUFA4L2	GNGT1	FGF14	MGLL	PTH2	DOCK8	S100A9	SP8	RUNX1	TGM2	COL17A1	WNT2	F2RL2	GRP	COL19A1	POU4F1	SP8	KCNK12	GABRP	EDN3	LCK	JAKMIP2-AS1
8	AC005863.1	DRD1	NPFFR2	SPON2	TYR	SGCD	CLRN1	SPARCL1	VTCN1	TDO2	P2RY6	CDKN2B	WNT2	TMPRSS4	NELL1	HCRT	TMEM229A	PLCXD3	C8orf34-AS1	FEZF1	ACTA1	PLA2G4A	HESX1	AC106864.1
9	DNAH5	OLFM3	ANKK1	RNF128	CCBE1	LRRC39	CHSY3	COL17A1	UPK2	HOTAIRM1	KCNMA1	RYR3	CACNA1D	LINP1	AQP3	ZBTB16	FOXC2	CALB2	IGSF1	DLX6-AS1	SCGB3A2	NELL1	POU3F1	POU3F1
10	KCNMB2	LYPD1	NTRK2	NRL	WNT2B	NEUROG1	FOXN4	IRX5	PLAU	ELF5	KCNJ2	GLIPR1	CRYBG1	SOX14	TCF15	MYO3B	SLITRK3	LRRTM1	ECEL1	GABRA2	TRIM55	HHEX	RHOH	FGF8
11	GATA6-AS1	LRRC17	WFDC5	TMEM151A	BNC1	PRPH	RORB	SYNPO2	MUC16	ACPP	SYNPO2	GNA14	LRRC4C	GSG1L	PDGFRA	LAMP5	ERMN	FOXG1	SGPP2	ESRRG	CDH13	DLG2	ARHGAP36	LHX5-AS1
12	KRT15	PLPPR5	BRINP2	COL8A2	FMO1	DRD1	HMX1	IRX3	ZNF750	SPINK5	TGM1	C5orf46	WNT6	HCAR2	DMRTA2	MYH15	DDIT4L	EBF1	GRIK2	CALB2	CRH	DMRTA1	VRTN	RSPO3
13	CYP1A2	NPY	EML6	CSF1R	NPY	PTGDS	NRAP	WNT6	NECTIN4	PCDH8	EPAS1	CST6	IMPG2	FILIP1L	DLX2	NOTUM	PITX1	CBLN2	ST8SIA6	IGSF1	CSGALNACT1	TTC29	LEFTY1	VSNL1
14	WFDC5	LGR6	DHRS3	LINC00323	AP005205.1	CNTN3	C9orf135	VGLL1	AP001207.3	RASSF9	RUNX1T1	TCIM	FXYD3	AQP3	VCAM1	HES5	CST1	PPM1N	POSTN	NGFR	CCBE1	PCDH10	NPTX2	NEFM
15	GJB6	AC010931.2	PTGES	CHRNA3	TFEC	CD53	BHLHE22	UGT2A1	TMPRSS3	TGFB3	RNF223	HAND1	ZPLD1	MLIP	METTL7A	TBX5	EDN3	SYT6	AMBN	ST8SIA6	SLA	DMRT3	LHX5-AS1	RHOH
16	WNT2	PCDH9	RGS7	TYR	SLC45A2	MLANA	SPP1	IGFN1	VGLL1	DNAH11	PTH1R	KCNMA1	IRX3	MUC15	TMEM100	BHLHE22	ISL1	LHX5-AS1	HESX1	SGPP2	ETS1	CDA	NPR1	VRTN
17	GATA6	MMRN1	CPA6	INSM1	LOX	TFPI2	PALMD	PLEKHN1	IRF8	ACSM3	MYL7	ITGA11	KCNN4	KIAA0040	C11orf96	FEZF2	LMX1A	EDN3	DLX6-AS1	ETV4	ANKRD1	GATA2	SP5	GPR176
18	MMP10	BARHL2	EPHA3	UBAP1L	MAP3K5	AL831784.1	VSTM2B	RUNX1	RHOV	GNG4	IGFBP3	IGFBP3	DMRTA2	CNR1	SYK	DKK1	AC010478.1	CST1	EPHA7	FOXG1	LINC00379	LRRTM1	AIF1	NAV3
19	ACTG2	AC092958.1	PLAT	MLANA	COL8A2	TRPM1	APCDD1	KCNJ2	AC004233.3	KCNQ5	LUM	XKR4	ARHGDIB	METTL7A	PRRT4	AC104407.1	HHEX	HPGD	SLC14A2	ERG	COL6A3	FAM181B	SOX21	LHX5
20	EOMES	DES	TMEM45B	WFIKKN2	RFTN1	SLC45A2	COL23A1	NTRK2	TMEM40	FOXG1	C5orf46	PLAC8	HOTAIRM1	ACTG2	CBLN1	PRELP	SLC4A10	PTGS2	SOX21	DLX6	LY6K	PTGDR	PIPOX	KLHDC8A
