# Supplementary material for: Molecular profiling of stem cell-derived retinal pigment epithelial cell differentiation established for clinical translation
Source: Stem Cell Reports. 2022 Jun 14;17(6):1458–75. doi: 10.1016/j.stemcr.2022.05.005 (PMC9214069; doi:10.1016/j.stemcr.2022.05.005)
Supplement: Table S3. Gene enrichment for embryonic eyes at Carnegie stages 12, 13, 14, 15, and 20 by cell type and time point, related to Figure 3 [file mmc4.xlsx]

## Sheet: CS12 Enriched Genes
	ANR	MesCh	OcSurEct	Other Neural	RPE	RetProg
0	PITX2	LUM	CLDN6	SFTA3	DCT	STMN4
1	HESX1	ALX1	DLX5	NKX2-1	PMEL	CRABP1
2	MIR7-3HG	CPED1	KRT19	LHX5-AS1	CCL2	PRSS23
3	ANXA3	COL3A1	CXCL14	LHX5	DAPL1	FEZF1
4	RP11-380D23.2	TWIST1	TPD52L1	EMX2	RP11-120I21.2	SOX21
5	EPCAM	MEF2C	HAPLN1	SHH	SPOCK1	ZIC2
6	IGSF1	SNAI2	CLDN7	POU3F4	MAB21L2	MYLK
7	ANGPT2	COL1A2	ESRP1	AF003625.3	SNCA	SOX2
8	SEMA3E	HNMT	ALDH1A1	GPC3	TBX2-AS1	VAX2
9	VAMP8	PRRX1	CLDN4	CAPN6	MAB21L1	KLHDC8A
10	RSPO3	LGALS1	AP1M2	NKX2-2	DKK1	HCRT
11	S100A11	DCN	EPCAM	FGFBP3	TBX3	VSNL1
12	SIX1	TFAP2B	KRT18	SPON1	MITF	LAMP5
13	KRT18	SPP1	DIAPH2	RGMA	ALDH1A1	CNTNAP2
14	ESRP1	BGN	PDGFC	FST	TMEFF2	PTPRZ1
15	KRT8	COL1A1	CCK	DLK1	TBX2	IGFBP5
16	PODXL	PEAR1	ALDH1A3	CKB	CYP1B1	PAX2
17	SMPDL3A	PCOLCE	LINC01551	EPHA7	CLDN1	RP11-357K6.1
18	OLIG1	ANXA2	DNAJC1	PEG10	CCKBR	PIP5K1B
19	AC002454.1	ALX3	TFAP2A	SLIT2	LHX9	TUBB3

## Sheet: CS13 Enriched Genes
	Immune	MesCh	OcSurEct	RPE	RetProg	SmMusc
0	AIF1	ALX1	DLX5	DCT	STMN4	ESAM
1	HLA-DRA	CPED1	CLDN7	PMEL	LAMP5	ECSCR-1
2	LST1	ALX3	PITX1	TRPM1	FAM13C	CDH5
3	AGR2	LUM	LINC01551	MITF	DIO3	TM4SF18
4	GPR34	COL3A1	EPCAM	MMRN1	CLRN1	SOX18
5	LY86	SNAI2	CLDN4	CCK	RAX	PECAM1
6	TYROBP	EBF1	ISL1	HSD17B2	CYP1B1	CD34
7	FCER1G	VCAM1	PDGFC	SLC38A8	TBX2-AS1	EMCN
8	LCP1	GATA2	CLDN6	TYRP1	VSX2	CAV1
9	PLD4	FOXC2	AP1M2	ALDH1A3	CPAMD8	GMFG
10	ACY3	PRRX1	ERP27	NTN1	SIX6	PLVAP
11	CCL3	CLMP	CDH1	VAX2	DAPL1	HPGD
12	HPGDS	COL1A2	PRSS8	SNCA	PVALB	CLDN5
13	S100A4	RARB	DLX6	RP11-665C14.2	LHX9	APLNR
14	CYBB	PCOLCE	DMRTA2	MOXD1	DKK1	NT5E
15	CTSS	LIX1	ESRP1	PLA2G16	FIBCD1	KDR
16	CD53	TWIST1	SLC7A11	SLC7A5	TPPP3	GNG11
17	ITGB2	CDC42EP5	KRT19	TRPM3	PRELP	HHEX
18	IFI16	EMX2	SPINT1	MAB21L2	FRRS1L	GIMAP4
19	CCL4L2	COL1A1	MAL2	RP11-120I21.2	GPM6A	ICAM2

## Sheet: CS14 Enriched Genes
	MesCh	NrlRet	OcSurEct	Other Neural	RPE	RetProg
0	ALX1	STMN2	CLDN6	NKX2-1	DCT	PRSS23
1	ALX3	ELAVL3	CLDN4	SFTA3	HSD17B2	DMRTA1
2	LUM	NHLH2	FOXE3	SHH	CCL2	ME3
3	COL1A1	ST18	BHMT	POU3F4	MITF	LAMP5
4	PRRX1	KLHL35	CLDN7	OLIG2	TMEFF2	C1orf61
5	CPED1	INA	ERP27	BARHL2	CLDN1	SOX21-AS1
6	SNAI1	NRN1	EPCAM	BARHL1	PMEL	MT1F
7	GATA2	SCG3	TPD52L1	NKX2-8	RP11-96L14.7	NR2E1
8	TGFBI	OTP	CXCL14	LHX5-AS1	ATP6V1C2	DIO3
9	COL3A1	DCC	DLX5	NKX2-2	UNC5B	VAX2
10	SNAI2	NHLH1	ALDH1A1	SYT4	CCKBR	SOX1
11	COL1A2	NEUROD1	LYPD6B	LHX5	CCK	SOX21
12	TWIST1	ADCYAP1	SPINT1	RP4-665J23.1	DKK1	CNTNAP2
13	DDR2	GREM2	RP11-532F12.5	MTTP	ALDH1A1	SYTL2
14	NID2	SIM1	CBLN2	JAM2	MAB21L2	HCRT
15	HNMT	NEFM	SYNE4	FOXB1	DAPL1	CA8
16	RARB	GAP43	PRSS8	NTNG1	TYRP1	RP11-85O21.2
17	PCOLCE	SNCG	ISL1	SPON1	SPOCK1	NRIP3
18	RARG	SRRM4	LIM2	ZNF385D	BMP4	FEZF1
19	BGN	ONECUT2	AP1M2	FOXA2	TRPM3	FAM19A5

## Sheet: CS15 Enriched Genes
	CornEp	Lens	MesCh	OcSurEct	Other Neural	RPE	RetProg
0	VIT	BHMT	ALX1	LINC01551	CNPY1	TYRP1	LAMP5
1	CXCL14	CRYAB	CPED1	ISL1	EDNRB	HSD17B2	STMN4
2	CLDN4	LIM2	LUM	DLX5	PAX8	PMEL	SPP1
3	TACSTD2	CRYBB3	COL3A1	PDGFC	TTYH1	ATP6V1C2	DKK1
4	CLDN6	LAMA4	PCOLCE	SMAGP	RFX4	MMRN1	FZD5
5	ERP27	STC2	PITX2	EPCAM	PTN	DCT	MT1E
6	ANXA3	C8orf4	PRRX1	CLDN6	EN1	TMEFF2	FAM13C
7	PERP	SLN	SNAI2	CLDN4	PAX3	WNT2B	CYP1B1
8	TNC	HSPB2	RARB	DLX6	DOK5	TRPM1	SIX6
9	TFAP2A	SPARCL1	ITM2A	AP1M2	POU3F3	MITF	LHX2
10	CLDN7	TPD52L1	LIX1	SLC7A11	CALB1	SERPINF1	CRABP1
11	COL5A2	HAPLN1	GATA2	C5orf66-AS1	MSX1	SLC7A8	HCRT
12	KRT19	LYPD6B	ALX3	ERP27	MIR219A2	PLA2G16	RAX
13	EFNA1	P3H2	VCAM1	PDLIM1	RPRM	ANXA1	MIR217HG
14	LNX1	PDGFRA	EBF1	CLDN7	HES4	APOE	DAPL1
15	HAPLN1	OLFML3	LAMA4	KRT19	ENPP2	TULP1	NR2E1
16	EPCAM	SPAG4	COL1A1	RP11-532F12.5	EN2	SNCA	DLK1
17	SOSTDC1	SEMA3E	FRZB	FREM2	CXCR4	HSD17B14	CDH11
18	SEMA3D	CP	S100A11	KRT18	KIAA1257	PLCG2	MAB21L1
19	FREM2	C1orf105	LECT1	PERP	FABP7	SLC7A5	CLRN1

## Sheet: CS12-15 Enriched Genes
	ANR	CornEp	Immune	Lens	MesCh	NrlRet	OcSurEct	Other Neural	RPE	RetProg	SmMusc
0	HESX1	CXCL14	AIF1	BHMT	ALX1	STMN2	DLX5	SFTA3	DCT	STMN4	ESAM
1	MIR7-3HG	TACSTD2	HLA-DRA	CRYBB3	CPED1	ELAVL3	CLDN6	NKX2-1	PMEL	LAMP5	ECSCR-1
2	PITX2	ERP27	TYROBP	CRYAB	LUM	NEFM	LINC01551	LHX5-AS1	TYRP1	CYP1B1	CDH5
3	ANXA3	VIT	LST1	LIM2	COL3A1	ELAVL4	PITX1	POU3F4	HSD17B2	DAPL1	SOX18
4	RP11-380D23.2	ANXA3	GPR34	LAMA4	ALX3	INA	PDGFC	LHX5	MITF	SIX6	PLVAP
5	IGSF1	TNC	AGR2	SLN	SNAI2	ST18	CLDN4	SHH	MMRN1	CRABP1	PECAM1
6	ANGPT2	TPD52L1	LCP1	TPD52L1	COL1A2	SCG3	CLDN7	NKX2-8	TRPM1	RAX	CLDN5
7	VAMP8	CLDN4	FCER1G	HSPB2	PRRX1	NHLH2	ISL1	OLIG2	TMEFF2	FAM13C	TM4SF18
8	AF003625.3	PERP	LY86	C8orf4	PCOLCE	KLHL35	EPCAM	CNPY1	RP11-120I21.2	DIO3	CD34
9	EPCAM	ERICH5	S100A4	STC2	COL1A1	NRN1	AP1M2	NKX2-2	SNCA	MT1E	EMCN
10	SEMA3E	CLDN6	ACY3	SPARCL1	TWIST1	GAP43	CDH1	FOXB1	ATP6V1C2	CLRN1	GMFG
11	AC002454.1	SEMA3D	PLD4	LYPD6B	GATA2	DCX	ESRP1	AF003625.3	MAB21L2	LHX2	HPGD
12	ALDH1A2	LNX1	HPGDS	SEMA3E	EBF1	ONECUT2	KRT19	BARHL1	SLC38A8	MAB21L1	CAV1
13	RSPO3	SOSTDC1	ITGB2	P3H2	CLMP	OTP	PRSS8	CAPN6	CCK	PAX2	VAMP5
14	ESRP1	KRT19	IFI16	CP	RARB	SIM1	DLX6	EMX2	PLA2G16	VSX2	KDR
15	CLDN10	LYPD6B	PLEK	MGARP	FOXC2	NHLH1	MAL2	FABP7	SLC7A5	ZIC2	PLXND1
16	PODXL	TFAP2A	ARHGDIB	ANXA1	DDR2	SNCG	ERP27	TTYH1	TRPM3	SYTL2	APLNR
17	OLIG1	COL5A2	CTSS	PPFIBP1	VCAM1	ADCYAP1	SPINT1	RGMA	ALDH1A3	RP11-89K21.1	A2M
18	LHX4	TFAP2C	CYBB	SPAG4	SNAI1	SRRM4	SLC7A11	SPON1	SPOCK1	PRSS23	NT5E
19	RHOH	EPCAM	CCL3	PLPPR1	TGFBI	TAGLN3	DMRT3	RFX4	HSD17B14	LHX9	GIMAP4

## Sheet: CS20 Enriched Genes
	Neural Progenitors	Mesenchymal	Horizontal Cell	Blood	Retinal Pigment Epithelium	Lens Progenitors	Early Ganglion	Lens	Mid-Ganglion	Choroid	Early Photoreceptors	Late-Ganglion
0	TTYH1	COL3A1	PTF1A	HBA1	TYRP1	MECOM	GAL	CRYBB3	CNTN2	WNT6	SERPINI2	NRN1
1	SPP1	COL1A1	PRDM13	HBB	PMEL	OPTC	ATOH7	CRYBA1	POU4F2	KREMEN2	PRDM1	PRPH
2	FGF8	PITX2	BARHL2	HBA2	NCCRP1	CCK	LINC01088	FOXE3	DCC	AGR2	NXPH4	SEZ6L
3	NR2E1	MGP	GATM	HBZ	SLC35D3	CALB1	SHD	CRYGS	NHLH1	KRT5	NEUROD4	CHRNB3
4	PTH2	CPED1	LHX1	HBM	SLC38A11	ASS1	DLX1	SPARCL1	KLHL35	TACSTD2	NTS	RIT2
5	ASCL1	LUM	LINC00599	AHSP	TYR	CHSY3	DLX2	LIM2	PPP1R1A	CLDN6	HLA-DQB1	SST
6	FZD5	EMX2	COX4I2	ALAS2	MLANA	CLDN1	VSTM2B	CRYBB1	ADAM11	CLDN4	MRLN	GNAO1
7	SPHK1	OGN	TFAP2C	HBG1	DCT	WFDC1	AL139246.5	CRYAB	AC010247.2	RAB25	AL451062.1	TTC9B
8	VSX2	COL6A3	FSTL5	GYPA	ATP6V1C2	NTNG2	NPTX2	CRYGC	ADCYAP1	SPINT1	THRB	NHLH2
9	SOX2	TM4SF1	PPP1R17	HEMGN	TFPI2	VWC2	TRH	GJA8	TMEM176A	MUC15	C11orf96	POU4F1
10	AC022639.1	PITX1	ONECUT2	GYPB	LINC01933	LRRC3B	TRIM9	SRD5A2	ELAVL4	CXCL14	ONECUT3	NEFL
11	MYB	DKK2	ST18	AC104389.5	SLC24A5	ZIC1	SLN	BHMT	NEFM	PERP	HOTAIRM1	SLC17A6
12	LINC01508	TWIST2	NEUROD4	SLC4A1	SLC45A2	AC092958.1	CPLX2	GJA3	CNTN6	CDH1	RD3	JPH4
13	CRB1	LGALS1	ONECUT1	HBQ1	TRPM1	OLFM3	VXN	CRYBB2	PRDM8	GRHL2	BX546450.1	FXYD7
14	DIO3	EGFL6	NTRK1	EPB42	SLC38A8	APCDD1	RGS16	CP	ISL1	FERMT1	GALNT14	RTN1
15	FAM69C	POSTN	CNTNAP2	KLF1	TSPAN10	CDON	HES6	PITX3	SNCG	KRT17	CRX	L1CAM
16	CLRN1	FIBIN	MGLL	MT1G	MITF	COL9A2	MYBL1	GPD1	SLC18A2	EDN1	CHRNA1	OLFM1
17	LINC01976	PRRX2	PLPPR1	MT1H	NMRK2	FGF19	C1QL1	LINC02413	NTRK1	GJB2	PPP1R17	MAPT
18	DTX4	CLMP	LRRN3	TENT5C	PTGDS	LRP2	SRRM4	C1orf105	TMEM176B	WNT4	CHGB	ISL1
19	AL590617.2	MXRA5	SLN	HBG2	LYPD1	OPRK1	DLL3	CRYBA4	CLDN5	TP63	SYP	SYT4
20	SIX6	CDC42EP5	NPPC	LYL1	DRD4	LHX9	HES5	CRYAA2	RTN4RL2	VAMP8	SHOX2	RGS10
21	ELL2	SULT1E1	KIRREL2	TRIM58	ACP5	LRRN1	ONECUT2	SOX1	SLIT1	PRSS22	RAB26	NEFM
22	FGF19	COL12A1	SPON2	KRT1	AL831784.1	ALDH1A3	INSM2	PROX1	CCER2	XAGE2	LINC00599	RXRG
23	LRP2	FOXC2	KCNE5	PHOSPHO1	PLA2G16	DLL1	RHBDL3	STC2	TAGLN3	KRT15	CHST8	CCDC184
24	SCGB3A1	BGN	GADD45G	RHAG	LAIR2	PCDH9	GADD45A	CRYBA2	POU6F2	TFAP2C	MAOA	INA
25	FAM13C	ALX1	CELF4	AC130456.3	RBP7	ERICH5	BHLHE22	S100B	ELAVL3	GJB6	PRCD	IRX6
26	CRYGD	EMILIN1	PLXNA2	TAL1	CNDP1	LYPD6B	E2F1	ANXA1	GABBR2	VIT	BTBD8	SCN9A
27	ZHX2	FBLN5	THBS3	SLC25A37	HSD17B2	OTX1	NEUROD1	AQP5	MYT1	DSC3	ONECUT1	NKAIN3
28	TOX	PMP22	PPP1R14C	TMOD1	AC019197.1	RELN	SSTR2	TINAGL1	STMN2	BARX2	FAM57B	POU6F2
29	FGF9	ANGPT1	DUSP26	RHD	SLC7A5	C9orf135	SLC18A2	S100A4	NEFL	JAG2	FSTL5	MYT1L
