# Supplementary material for: Molecular profiling of stem cell-derived retinal pigment epithelial cell differentiation established for clinical translation
Source: Stem Cell Reports. 2022 Jun 14;17(6):1458–75. doi: 10.1016/j.stemcr.2022.05.005 (PMC9214069; doi:10.1016/j.stemcr.2022.05.005)
Supplement: Table S4. Gene correlation scores with retinal progenitor and neural tube signature during the identification of NCAM1 cell-surface marker, related to Figure 4 [file mmc5.xlsx]

## Sheet: TableS4
	RPE Signature Correlation	Neural Tube Situation Correlation	Average Signature Correlation
SFRP2	-0.65367	-0.810097	-0.731883
MARCKS	-0.563036	-0.820441	-0.691738
CRABP1	-0.496134	-0.822882	-0.659508
NR2F1	-0.47801	-0.796513	-0.637261
RAX	-0.479341	-0.764162	-0.621751
CDH2	-0.478124	-0.745424	-0.611774
CPAMD8	-0.60179	-0.559366	-0.580578
MEST	-0.411085	-0.739148	-0.575116
SIX6	-0.314724	-0.823173	-0.568949
RAB31	-0.397929	-0.735576	-0.566752
DACH1	-0.422209	-0.683875	-0.553042
TMSB15A	-0.368389	-0.736937	-0.552663
COL2A1	-0.327629	-0.73984	-0.533734
MAB21L1	-0.414286	-0.646385	-0.530335
NAP1L1	-0.409802	-0.636375	-0.523088
DAPL1	-0.325897	-0.718375	-0.522136
TUBA1B	-0.414691	-0.623907	-0.519299
CENPV	-0.294585	-0.734388	-0.514487
NCAM1	-0.45712	-0.561165	-0.509143
PKDCC	-0.398506	-0.577997	-0.488252
PTMA	-0.455414	-0.488095	-0.471754
CHD7	-0.344795	-0.578942	-0.461868
ALDH1A1	-0.451501	-0.460055	-0.455778
SIX3	-0.458977	-0.443563	-0.45127
TYMS	-0.318966	-0.578495	-0.448731
LHX2	-0.172753	-0.711901	-0.442327
CPE	-0.466412	-0.413169	-0.43979
CDH6	-0.368056	-0.488235	-0.428145
ZFP36L2	-0.151027	-0.696556	-0.423792
BASP1	-0.241335	-0.601493	-0.421414
RPS19	-0.390811	-0.449669	-0.42024
RPS21	-0.393034	-0.435649	-0.414341
TGFB2	-0.471332	-0.355365	-0.413348
RPS15	-0.284378	-0.539183	-0.41178
RPS24	-0.386683	-0.424715	-0.405699
NBL1	-0.315372	-0.494257	-0.404815
COL1A2	-0.303865	-0.504879	-0.404372
C1QL1	-0.359754	-0.445678	-0.402716
RPL27A	-0.380422	-0.423204	-0.401813
CKB	-0.278569	-0.519368	-0.398968
RPS16	-0.267375	-0.527204	-0.39729
RPS12	-0.362893	-0.423885	-0.393389
GGH	-0.333343	-0.45313	-0.393236
HMGB2	-0.265685	-0.519786	-0.392736
PTMS	-0.411142	-0.363357	-0.38725
RELN	-0.191715	-0.580631	-0.386173
GINS2	-0.289751	-0.476025	-0.382888
CENPH	-0.306229	-0.450204	-0.378216
RPS8	-0.260674	-0.489889	-0.375281
RPS2	-0.294491	-0.454725	-0.374608
GOLM1	-0.286667	-0.462543	-0.374605
DKK3	-0.579963	-0.165678	-0.37282
RPL36	-0.250719	-0.492785	-0.371752
LRRC17	-0.479032	-0.263433	-0.371233
MAD2L1	-0.272023	-0.466674	-0.369348
EFNA5	-0.344236	-0.394076	-0.369156
MSI2	-0.329169	-0.390413	-0.359791
RPL21	-0.341522	-0.377258	-0.35939
MEIS1	-0.405773	-0.311197	-0.358485
LSM4	-0.196252	-0.518887	-0.35757
TOP2A	-0.27572	-0.439117	-0.357418
NASP	-0.25403	-0.460436	-0.357233
PLOD2	-0.160292	-0.55287	-0.356581
HNRNPDL	-0.311375	-0.401251	-0.356313
RARRES2	-0.157043	-0.552576	-0.354809
PHYHIPL	-0.181063	-0.52733	-0.354196
RPL5	-0.181994	-0.51894	-0.350467
ENO3	-0.27125	-0.426911	-0.34908
MAN1A1	-0.197872	-0.496034	-0.346953
IMPDH2	-0.33082	-0.361693	-0.346256
HMGA1	-0.220237	-0.462519	-0.341378
CENPF	-0.269627	-0.411589	-0.340608
MIAT	-0.257415	-0.423723	-0.340569
RPS7	-0.292973	-0.387641	-0.340307
PARP1	-0.273225	-0.405207	-0.339216
SMC4	-0.227143	-0.448235	-0.337689
NUCKS1	-0.365154	-0.306827	-0.33599
RPSA	-0.301341	-0.370637	-0.335989
MRC2	-0.404726	-0.2664	-0.335563
HSPD1	-0.161811	-0.507211	-0.334511
LMAN1	-0.350001	-0.312351	-0.331176
RNF175	-0.201206	-0.459366	-0.330286
RPL13	-0.184376	-0.476029	-0.330202
PCDH9	-0.393231	-0.267173	-0.330202
RANBP1	-0.319423	-0.340716	-0.330069
AKAP12	-0.166353	-0.493317	-0.329835
NNAT	-0.176804	-0.482406	-0.329605
MAGI3	-0.337346	-0.320778	-0.329062
HES1	-0.242885	-0.410825	-0.326855
LSAMP	-0.242291	-0.407393	-0.324842
HIST1H4C	-0.200412	-0.445411	-0.322911
LUC7L3	-0.213585	-0.431924	-0.322754
RPL35	-0.242876	-0.40221	-0.322543
SSRP1	-0.249885	-0.394954	-0.322419
TOX	-0.306911	-0.336953	-0.321932
RPS3	-0.27787	-0.364863	-0.321366
DSEL	-0.33225	-0.305513	-0.318881
RCN2	-0.195562	-0.442175	-0.318868
EMP3	-0.250629	-0.386871	-0.31875
RPL11	-0.266719	-0.364794	-0.315757
CDK1	-0.212967	-0.416855	-0.314911
NOVA1	-0.326328	-0.301504	-0.313916
TFDP2	-0.255569	-0.371499	-0.313534
RPS3A	-0.24239	-0.383693	-0.313041
IFI6	-0.205233	-0.417174	-0.311204
SRP9	-0.255252	-0.367089	-0.311171
HMGN1	-0.408788	-0.209093	-0.30894
RPL24	-0.210859	-0.406645	-0.308752
TMEM106C	-0.213201	-0.403264	-0.308232
GPM6A	0.136282	-0.75256	-0.308139
RPL32	-0.252836	-0.362843	-0.307839
UBE2C	-0.246519	-0.3678	-0.30716
RPL14	-0.255244	-0.358142	-0.306693
RPS18	-0.291363	-0.32186	-0.306611
FLRT3	-0.28305	-0.329767	-0.306408
LMNB1	-0.199142	-0.413383	-0.306262
EFHD2	-0.155228	-0.457115	-0.306171
ISYNA1	-0.156203	-0.454158	-0.305181
CRIP2	-0.193934	-0.416007	-0.304971
RTN3	-0.0314895	-0.578431	-0.30496
HSP90AB1	-0.276042	-0.331989	-0.304016
GYG1	-0.279568	-0.324241	-0.301904
FANCL	-0.221141	-0.382106	-0.301624
RPL18A	-0.25436	-0.348766	-0.301563
RPLP2	-0.210063	-0.391991	-0.301027
HMGB1	-0.340525	-0.258923	-0.299724
CCDC34	-0.318431	-0.280284	-0.299357
SRSF3	-0.118588	-0.47907	-0.298829
RAN	-0.245784	-0.349491	-0.297638
FAM162A	-0.280505	-0.314619	-0.297562
RRM1	-0.212208	-0.379986	-0.296097
ENO1	-0.296207	-0.295182	-0.295695
H2AFZ	-0.196393	-0.394463	-0.295428
CCNB1IP1	-0.357768	-0.228767	-0.293267
CLDN1	-0.397672	-0.18401	-0.290841
PTGES3	-0.23877	-0.342362	-0.290566
RCOR2	-0.30616	-0.274547	-0.290354
RPL29	-0.274134	-0.306496	-0.290315
LSM5	-0.233328	-0.347076	-0.290202
TTYH1	-0.138859	-0.441336	-0.290098
HELLS	-0.258784	-0.3214	-0.290092
UBE2T	-0.24335	-0.333431	-0.28839
PSIP1	-0.273905	-0.302716	-0.288311
EEF1B2	-0.213921	-0.361016	-0.287468
EML1	-0.111509	-0.460314	-0.285911
CCDC88A	-0.0734302	-0.495576	-0.284503
YBX1	-0.089926	-0.478238	-0.284082
CHST2	-0.210029	-0.357041	-0.283535
MCM7	-0.22819	-0.338857	-0.283524
GSTM3	-0.264113	-0.300587	-0.28235
RPS6	-0.17741	-0.385355	-0.281382
RPLP0	-0.264125	-0.296744	-0.280434
WDR54	-0.172275	-0.387871	-0.280073
RPL30	-0.306139	-0.250462	-0.2783
CLGN	-0.00275768	-0.553441	-0.2781
ECI1	-0.117604	-0.438034	-0.277819
CKS2	-0.17973	-0.375547	-0.277638
COL11A1	-0.303046	-0.251715	-0.27738
B4GALNT4	-0.268309	-0.280886	-0.274597
RPL13A	-0.161902	-0.38667	-0.274286
FZD2	-0.163115	-0.383522	-0.273319
PCBP2	-0.115824	-0.430739	-0.273282
RPL3	-0.161906	-0.379712	-0.270809
RPS23	-0.192474	-0.349135	-0.270804
ARGLU1	-0.226481	-0.314764	-0.270622
LBR	-0.205384	-0.335199	-0.270291
YPEL1	-0.176272	-0.363572	-0.269922
FHL1	-0.112151	-0.427288	-0.269719
SRSF9	-0.251355	-0.287013	-0.269184
TMEM47	-0.176986	-0.360842	-0.268914
HLTF	-0.134085	-0.40341	-0.268747
DDIT4	-0.269395	-0.26659	-0.267992
FZD3	-0.176561	-0.358413	-0.267487
RPS11	-0.196286	-0.338533	-0.267409
RPL4	-0.130132	-0.403546	-0.266839
RPA3	-0.159207	-0.37435	-0.266778
CDCA7L	-0.0931261	-0.439727	-0.266426
SNRPE	-0.162005	-0.368273	-0.265139
MRPL11	-0.184457	-0.344665	-0.264561
TET1	-0.181079	-0.344194	-0.262636
IGF2BP1	-0.181611	-0.34232	-0.261966
KIF20B	-0.231194	-0.292066	-0.26163
RPS10	-0.157762	-0.363441	-0.260602
RPL10A	-0.270672	-0.249683	-0.260178
RCN1	-0.18362	-0.336637	-0.260128
IPO5	-0.0536547	-0.465847	-0.259751
SNRPA	-0.14764	-0.371779	-0.25971
RPL27	-0.152191	-0.366594	-0.259393
PCDH7	-0.22816	-0.287226	-0.257693
SRSF2	-0.131165	-0.382795	-0.25698
PEG10	-0.172564	-0.34127	-0.256917
NSD2	-0.133075	-0.380583	-0.256829
MUM1	-0.116786	-0.396147	-0.256467
CKS1B	-0.245833	-0.266632	-0.256233
DCBLD2	-0.202172	-0.309427	-0.2558
CTXN1	-0.0351939	-0.475712	-0.255453
RPL7A	-0.184391	-0.32624	-0.255315
RPL28	-0.242331	-0.267674	-0.255003
TIMELESS	-0.198054	-0.311639	-0.254847
DUT	-0.072647	-0.436158	-0.254403
RPL9	-0.203928	-0.304192	-0.25406
NPM1	-0.0303056	-0.477543	-0.253924
IGFBP2	-0.576539	0.0687747	-0.253882
AHI1	-0.182135	-0.32528	-0.253708
MZT1	-0.199902	-0.306935	-0.253418
ZWINT	-0.187479	-0.317732	-0.252606
TACC3	-0.12682	-0.374889	-0.250854
DPYSL5	-0.0950579	-0.406201	-0.250629
CPXM1	-0.0360983	-0.464908	-0.250503
GNAI2	-0.232127	-0.265392	-0.248759
PRKDC	-0.17396	-0.322944	-0.248452
RPL23A	-0.104562	-0.392342	-0.248452
RPL6	-0.136371	-0.357858	-0.247115
MSI1	-0.0878907	-0.405708	-0.246799
RPS29	-0.121528	-0.370547	-0.246037
CBX5	-0.069328	-0.420739	-0.245034
DEK	-0.212575	-0.274999	-0.243787
PRMT1	-0.23422	-0.253003	-0.243612
DNAJC19	-0.176482	-0.308013	-0.242247
SRSF7	-0.162277	-0.321394	-0.241835
ARL6IP6	-0.329404	-0.153294	-0.241349
H2AFV	-0.180553	-0.301673	-0.241113
RPS5	-0.230503	-0.251361	-0.240932
TMEM97	-0.0874006	-0.393045	-0.240223
RPL36A	-0.160862	-0.316604	-0.238733
SNRPD1	-0.216482	-0.26097	-0.238726
GMNN	-0.162546	-0.312867	-0.237707
GCHFR	-0.156807	-0.31492	-0.235864
NPM3	-0.191212	-0.280403	-0.235808
RPS27A	-0.191649	-0.27975	-0.235699
SLC25A3	-0.192533	-0.278215	-0.235374
USP1	-0.148868	-0.320043	-0.234455
C19orf48	-0.188456	-0.278618	-0.233537
MCM6	-0.123042	-0.34388	-0.233461
ASS1	-0.249499	-0.216889	-0.233194
RPS15A	-0.171053	-0.294927	-0.23299
ISOC1	-0.222884	-0.242138	-0.232511
CNBP	-0.181251	-0.283754	-0.232502
OBSL1	-0.152116	-0.311509	-0.231813
H2AFX	-0.158884	-0.30446	-0.231672
DTYMK	-0.17578	-0.287448	-0.231614
FADS1	0.118436	-0.580938	-0.231251
GKAP1	-0.0696522	-0.392293	-0.230972
CBX1	-0.284892	-0.176882	-0.230887
CALM3	-0.182518	-0.278578	-0.230548
PGK1	-0.289741	-0.169103	-0.229422
SNHG19	-0.101612	-0.355625	-0.228619
MIS18A	-0.167528	-0.288664	-0.228096
ETFB	-0.133897	-0.322141	-0.228019
HMGXB4	-0.171696	-0.282846	-0.227271
ZEB1	-0.0507168	-0.403536	-0.227127
PABPN1	-0.144448	-0.309343	-0.226895
LSM2	-0.232748	-0.220742	-0.226745
TUBB	-0.299649	-0.153307	-0.226478
LEFTY2	-0.197796	-0.255028	-0.226412
CNTFR	-0.00775109	-0.441617	-0.224684
RIDA	-0.118891	-0.328126	-0.223509
AKR7A2	-0.145615	-0.301295	-0.223455
BOD1	-0.152433	-0.293024	-0.222729
SMC2	-0.205052	-0.238838	-0.221945
RPS14	-0.150847	-0.292787	-0.221817
TSPAN3	0.00965415	-0.452514	-0.22143
TSPAN18	-0.141088	-0.301768	-0.221428
ERGIC1	-0.17685	-0.262771	-0.21981
GULP1	-0.127319	-0.308903	-0.218111
UCP2	0.042619	-0.478046	-0.217713
UBA2	-0.103954	-0.330846	-0.2174
F10	-0.0926095	-0.340323	-0.216466
FAM92A	-0.106853	-0.325444	-0.216149
FKBP3	-0.241409	-0.190565	-0.215987
TMEM107	-0.157451	-0.274409	-0.21593
SCCPDH	0.06026	-0.490609	-0.215175
HNRNPD	-0.119015	-0.309839	-0.214427
ACYP1	-0.137647	-0.291151	-0.214399
PNISR	-0.14	-0.288307	-0.214154
PPA1	0.0614771	-0.488391	-0.213457
ZNF22	-0.10933	-0.315948	-0.212639
MAP1B	-0.0035149	-0.421609	-0.212562
ATP1B2	-0.0272019	-0.397781	-0.212491
AC097534.2	-0.146579	-0.277632	-0.212106
CRACR2B	-0.134988	-0.286678	-0.210833
CCNB1	-0.141722	-0.279716	-0.210719
SET	-0.162863	-0.255601	-0.209232
SELENOM	-0.260792	-0.155486	-0.208139
SRI	-0.188783	-0.227242	-0.208013
COL9A2	0.0112302	-0.426108	-0.207439
ANP32E	-0.10994	-0.304746	-0.207343
RPL7	-0.154886	-0.259557	-0.207222
HADH	-0.0955747	-0.315045	-0.20531
URI1	-0.205425	-0.204311	-0.204868
NUDT1	-0.220992	-0.187128	-0.20406
ILF3	-0.159381	-0.24813	-0.203755
OSTC	-0.100817	-0.305182	-0.203
PVALB	-0.0609727	-0.344704	-0.202839
TMPO	-0.178204	-0.225524	-0.201864
PNN	-0.129529	-0.273158	-0.201344
MAB21L2	-0.00488723	-0.396431	-0.200659
KIAA1147	-0.141457	-0.259539	-0.200498
MZT2A	-0.131377	-0.269439	-0.200408
FKBP10	-0.155062	-0.244839	-0.19995
PEX2	-0.165119	-0.233716	-0.199418
PKM	-0.224969	-0.172988	-0.198979
FRRS1L	-0.0347583	-0.363114	-0.198936
YEATS4	-0.0873989	-0.310273	-0.198836
DPM3	-0.069781	-0.327132	-0.198457
DARS	-0.132614	-0.264143	-0.198378
GABPB1-AS1	-0.143316	-0.252616	-0.197966
TCTEX1D2	-0.083032	-0.312855	-0.197943
MMD	-0.164454	-0.229333	-0.196893
RPL18	-0.12567	-0.267829	-0.196749
HMGB3	-0.0784752	-0.313981	-0.196228
BEX1	0.00191336	-0.392173	-0.19513
NUCB2	0.0192142	-0.409384	-0.195085
POLR2H	-0.115013	-0.275039	-0.195026
PITPNM1	-0.0787061	-0.311202	-0.194954
ATP5MC2	-0.0196102	-0.368797	-0.194204
RAMP2	0.044375	-0.431457	-0.193541
JAM2	0.0403465	-0.427229	-0.193441
ITGB3BP	-0.152549	-0.234051	-0.1933
MCM3	-0.122984	-0.260881	-0.191932
SPATA33	-0.158539	-0.224889	-0.191714
TMTC4	-0.150701	-0.232047	-0.191374
CCDC74A	-0.0908917	-0.290652	-0.190772
GPX4	0.156923	-0.538316	-0.190697
CFL2	-0.0248993	-0.355866	-0.190383
KIF22	-0.140797	-0.239967	-0.190382
TUBA1A	-0.115604	-0.265077	-0.190341
NAV1	-0.0785296	-0.299086	-0.188808
PCNA	-0.148593	-0.228166	-0.188379
HSP90AA1	0.0844241	-0.460888	-0.188232
LSM7	-0.213103	-0.162366	-0.187734
DAAM1	-0.0367377	-0.338481	-0.187609
TMEM150C	-0.194062	-0.179642	-0.186852
RPS13	-0.210189	-0.161038	-0.185614
RPL8	-0.00440443	-0.364938	-0.184671
TFDP1	-0.118882	-0.249869	-0.184376
SOD1	0.0441959	-0.4118	-0.183802
FAT3	-0.182633	-0.183694	-0.183164
DIXDC1	-0.107491	-0.25875	-0.18312
EID1	0.0649315	-0.430691	-0.18288
CCNI	-0.258172	-0.107508	-0.18284
AC004540.2	0.00698604	-0.372622	-0.182818
NAE1	-0.144073	-0.221332	-0.182703
RPL37	-0.152401	-0.21138	-0.18189
LRP5	-0.119097	-0.243734	-0.181416
EXOSC8	-0.119913	-0.242549	-0.181231
CPSF1	-0.138751	-0.223646	-0.181199
SMC1A	-0.102549	-0.259294	-0.180922
FAM43A	-0.0488008	-0.313029	-0.180915
LDHB	0.214562	-0.575955	-0.180697
NLRP1	-0.196063	-0.164715	-0.180389
PFKM	0.00762709	-0.367131	-0.179752
ANP32B	-0.139497	-0.219143	-0.17932
ASRGL1	0.043948	-0.402415	-0.179233
PAIP2	-0.110273	-0.248037	-0.179155
PCOLCE	-0.0618582	-0.295928	-0.178893
GPX7	-0.114671	-0.24306	-0.178865
RPL22L1	-0.0641491	-0.293472	-0.17881
COLEC12	0.216031	-0.573645	-0.178807
FBN1	-0.0607355	-0.296731	-0.178733
KPNA2	-0.0905257	-0.266919	-0.178722
COL6A1	0.120315	-0.477229	-0.178457
RPL12	-0.165579	-0.191323	-0.178451
MZT2B	-0.135327	-0.22069	-0.178009
MIR210HG	-0.202824	-0.15209	-0.177457
FUS	-0.0903157	-0.26456	-0.177438
SF3A2	-0.149263	-0.205114	-0.177189
TIMP1	0.0455134	-0.399719	-0.177103
RAD21	-0.0909149	-0.263105	-0.17701
PIGX	-0.0626367	-0.28954	-0.176089
LRRC4B	0.024226	-0.376396	-0.176085
DNPH1	-0.103131	-0.247547	-0.175339
CD320	0.0134597	-0.3633	-0.17492
AK2	-0.13932	-0.209618	-0.174469
RBP1	0.360047	-0.708819	-0.174386
FAM107B	-0.137183	-0.211087	-0.174135
CRB2	0.132652	-0.480616	-0.173982
TCEAL2	-0.0760886	-0.270923	-0.173506
PRR7	0.0790808	-0.425271	-0.173095
SLC36A4	-0.0776432	-0.267967	-0.172805
ATP2B1	-0.0660474	-0.279324	-0.172686
HNRNPH3	-0.136618	-0.208198	-0.172408
RPL35A	-0.117012	-0.227565	-0.172288
RACK1	-0.0853433	-0.258628	-0.171985
RNPS1	-0.116081	-0.227106	-0.171593
HSPA13	0.0152738	-0.358321	-0.171523
FSCN1	-0.0600895	-0.282904	-0.171497
BNIP3	-0.0183587	-0.324372	-0.171365
HMGN5	-0.0710073	-0.271679	-0.171343
SKA2	-0.115149	-0.227412	-0.171281
RPL37A	-0.0503248	-0.291685	-0.171005
VCAN	-0.386675	0.0450893	-0.170793
EZH2	-0.138653	-0.202825	-0.170739
FAM69B	-0.0407532	-0.300464	-0.170609
TPM2	0.00488242	-0.346073	-0.170596
RPL39	-0.141202	-0.198321	-0.169761
MMRN1	-0.0895854	-0.249759	-0.169672
STMN1	-0.20474	-0.134188	-0.169464
MRPS6	-0.0500495	-0.288479	-0.169264
CERK	-0.0745438	-0.263939	-0.169241
HDGF	-0.215343	-0.122692	-0.169018
TPBG	-0.158389	-0.178926	-0.168657
GPR27	-0.0228992	-0.314314	-0.168606
LGR4	-0.326836	-0.0101921	-0.168514
SMC3	-0.0640603	-0.272964	-0.168512
PPT1	-0.101857	-0.235118	-0.168488
UBE2I	-0.223687	-0.113071	-0.168379
NUP37	-0.0821138	-0.254306	-0.16821
PAICS	-0.115644	-0.220631	-0.168138
C1orf54	-0.0885821	-0.247432	-0.168007
PHPT1	-0.0501752	-0.282669	-0.166422
H2AFY2	-0.0778269	-0.254795	-0.166311
AKAP8L	-0.0583334	-0.27416	-0.166247
CKLF	-0.0355231	-0.29689	-0.166207
SNRNP40	-0.167529	-0.164857	-0.166193
LTBP4	-0.116468	-0.215252	-0.16586
SMARCD3	-0.164581	-0.166747	-0.165664
SNW1	-0.109688	-0.221479	-0.165583
DNMT1	-0.112558	-0.217983	-0.16527
IQGAP2	-0.024296	-0.305561	-0.164929
HIP1	-0.0689054	-0.260707	-0.164806
FUNDC2	-0.170455	-0.159035	-0.164745
RFC4	-0.12203	-0.206813	-0.164422
MSH6	-0.141463	-0.186885	-0.164174
NUDT3	-0.108707	-0.219042	-0.163874
STK25	-0.152549	-0.174663	-0.163606
B4GAT1	0.116701	-0.442353	-0.162826
TMEM38B	0.0348536	-0.359565	-0.162356
HNRNPA1	-0.187575	-0.136939	-0.162257
TCF4	-0.237235	-0.0862237	-0.161729
NACA	-0.0572353	-0.265855	-0.161545
IQCB1	-0.122228	-0.200677	-0.161452
WDR34	-0.0505696	-0.272225	-0.161398
PKN1	0.019514	-0.342084	-0.161285
PRKAA2	-0.0673265	-0.254775	-0.161051
AEBP1	0.117602	-0.439533	-0.160966
SLC37A4	0.0367752	-0.358249	-0.160737
DPYSL2	-0.12163	-0.199449	-0.160539
FAM136A	-0.0501019	-0.270278	-0.16019
SERPINE2	0.0925623	-0.412105	-0.159771
EIF3F	-0.0641653	-0.254432	-0.159298
ZFAS1	-0.207009	-0.11051	-0.158759
RHPN1	-0.0980863	-0.218594	-0.15834
PABPC1	-0.146206	-0.169383	-0.157794
CAPZB	-0.168561	-0.146709	-0.157635
SESTD1	-0.0649591	-0.24972	-0.15734
TRA2B	-0.119816	-0.194745	-0.157281
JADE1	-0.0709913	-0.243551	-0.157271
HNRNPA1P48	-0.112251	-0.20219	-0.157221
CDH20	0.0105649	-0.324824	-0.157129
GPBP1	-0.185029	-0.12883	-0.15693
TNNI1	-0.0186771	-0.295015	-0.156846
PLPPR3	0.0419184	-0.355579	-0.15683
BAZ2B	-0.120933	-0.192335	-0.156634
RPL19	0.0675245	-0.38067	-0.156573
SSBP4	0.0219066	-0.333943	-0.156018
KPNB1	-0.117822	-0.194081	-0.155952
PTAR1	-0.120732	-0.190532	-0.155632
EIF4B	-0.0887873	-0.221856	-0.155322
MAD2L2	-0.219828	-0.0906243	-0.155226
CCL2	-0.0394399	-0.270951	-0.155195
TMX4	-0.0786089	-0.231131	-0.15487
KMT2A	-0.175367	-0.132909	-0.154138
YWHAQ	-0.213241	-0.0941266	-0.153684
PGRMC1	0.0390446	-0.345225	-0.15309
RPS9	-0.182184	-0.123569	-0.152877
ACP1	-0.116412	-0.189333	-0.152872
STOML2	-0.121108	-0.182675	-0.151892
TFAM	-0.129463	-0.174043	-0.151753
SAFB	-0.0764953	-0.22666	-0.151578
RPL38	-0.0457052	-0.257391	-0.151548
RHEB	0.0151126	-0.317064	-0.150975
NAA38	0.0293511	-0.3313	-0.150974
ODC1	0.214479	-0.514326	-0.149924
SUMO3	-0.0280933	-0.271698	-0.149896
NFIC	-0.0238553	-0.275058	-0.149457
UBE2O	-0.036405	-0.262412	-0.149409
SPOP	-0.0798637	-0.218778	-0.149321
ERH	-0.0499967	-0.248221	-0.149109
ESD	-0.00128108	-0.296567	-0.148924
C6orf48	-0.115921	-0.18168	-0.148801
BIN1	0.135403	-0.43234	-0.148468
POLD2	-1.45682e-05	-0.296881	-0.148448
RHOBTB1	-0.000178232	-0.296566	-0.148372
ITGAE	-0.0644227	-0.231821	-0.148122
SFRP1	0.230153	-0.526314	-0.14808
2021-09-02	-0.112604	-0.182303	-0.147453
NSMCE4A	-0.096437	-0.198431	-0.147434
MRPS27	-0.065583	-0.229109	-0.147346
YWHAE	-0.0636208	-0.231053	-0.147337
NFYB	-0.141672	-0.151989	-0.146831
HACD3	-0.180016	-0.11356	-0.146788
DZIP3	-0.0934331	-0.19888	-0.146157
RBPJ	-0.0744297	-0.217545	-0.145987
SCD5	-0.309303	0.0180383	-0.145633
TRIM44	-0.0959971	-0.194369	-0.145183
NUDT4	0.0390696	-0.329394	-0.145162
NDUFA4L2	-0.334464	0.0454111	-0.144527
GLO1	0.00130935	-0.290204	-0.144447
PLXDC2	-0.221116	-0.0674615	-0.144289
MTA1	-0.106289	-0.182054	-0.144171
CTNNBIP1	-0.347889	0.0596362	-0.144126
SLC25A39	-0.0431406	-0.244376	-0.143759
PHF6	-0.129865	-0.157233	-0.143549
GMPS	-0.0773288	-0.209716	-0.143522
AHCY	-0.0635096	-0.22298	-0.143245
ZNF608	-0.0937738	-0.192645	-0.14321
DCTD	-0.0161915	-0.269353	-0.142772
PDS5B	-0.134046	-0.151091	-0.142568
CDK10	-0.11101	-0.173673	-0.142341
TCF3	-0.134727	-0.14989	-0.142309
RAC3	-0.297895	0.0134441	-0.142225
LDHA	0.0549553	-0.339068	-0.142056
FADS2	0.0712665	-0.355258	-0.141996
ALYREF	-0.120444	-0.161977	-0.14121
SNRPF	-0.185591	-0.0967401	-0.141166
DNAJA1	0.000698443	-0.282715	-0.141008
CENPX	-0.109109	-0.171666	-0.140388
LRRN2	0.102034	-0.38275	-0.140358
UAP1	-0.0402835	-0.240095	-0.140189
POLR2D	-0.112183	-0.167812	-0.139997
TECR	-0.118501	-0.161434	-0.139968
C20orf27	0.00533135	-0.285265	-0.139967
WNK3	-0.0952592	-0.183253	-0.139256
PPAT	-0.0821299	-0.195873	-0.139001
ELP5	-0.0690198	-0.208869	-0.138944
CAPN6	-0.26095	-0.0158941	-0.138422
MIF4GD	-0.0310066	-0.245698	-0.138352
RSL24D1	-0.19002	-0.0859607	-0.13799
MYH10	-0.113456	-0.161494	-0.137475
CNTLN	-0.0452364	-0.229622	-0.137429
NHP2	-0.189668	-0.0849288	-0.137298
ZCRB1	-0.0926973	-0.180984	-0.136841
MEAF6	-0.08647	-0.187027	-0.136749
EIF1AX	-0.101878	-0.17128	-0.136579
GLRX5	-0.0375707	-0.234998	-0.136284
PABPC4	-0.16129	-0.111229	-0.13626
OLA1	-0.164023	-0.10784	-0.135932
TRAF7	-0.0548477	-0.216851	-0.135849
HAUS1	-0.0857224	-0.185764	-0.135743
TMEM18	-0.0721711	-0.198866	-0.135518
MCMBP	-0.0821337	-0.188368	-0.135251
EIF3L	-0.0403481	-0.229913	-0.135131
PIGU	-0.0853841	-0.184615	-0.134999
STARD4	-0.036101	-0.233779	-0.13494
PHIP	-0.159624	-0.110185	-0.134904
CLEC11A	0.0715599	-0.341055	-0.134748
TMEM14C	-0.0316642	-0.236419	-0.134042
BICD1	-0.0242107	-0.243783	-0.133997
PON2	-0.229767	-0.0380965	-0.133932
SERBP1	-0.12168	-0.14569	-0.133685
GALNT7	0.0790343	-0.34633	-0.133648
CCND1	-0.0304405	-0.236243	-0.133342
SNRNP70	-0.151241	-0.115167	-0.133204
THY1	-0.0433778	-0.222985	-0.133181
PODXL2	0.149901	-0.416212	-0.133155
RSRC2	-0.125468	-0.140501	-0.132984
DTD1	-0.00632058	-0.259385	-0.132853
SUMO1	-0.0172626	-0.248241	-0.132752
RBMX	-0.115618	-0.149849	-0.132734
RAD1	-0.110122	-0.154961	-0.132541
SUGP2	-0.0511814	-0.213565	-0.132373
PAK2	-0.131803	-0.132428	-0.132116
MTHFD1	-0.0153687	-0.248455	-0.131912
AGO2	-0.14624	-0.117537	-0.131888
PKIA	-0.0717433	-0.191546	-0.131644
RAE1	-0.10136	-0.161754	-0.131557
ZBTB20	0.0161036	-0.279122	-0.131509
ARRDC3	-0.124964	-0.137822	-0.131393
HAT1	-0.0819852	-0.180765	-0.131375
HNRNPA2B1	-0.170136	-0.0922326	-0.131184
ENAH	-0.207097	-0.0550375	-0.131067
SYCE1L	-0.0830138	-0.178694	-0.130854
SRP72	-0.146419	-0.115254	-0.130837
PPP2R3C	0.0112948	-0.272945	-0.130825
TMEM45A	-0.11233	-0.149288	-0.130809
PTBP1	-0.150188	-0.111331	-0.13076
CKAP5	-0.0921492	-0.168467	-0.130308
TBC1D9	-0.060827	-0.19948	-0.130154
CTCF	-0.104323	-0.155555	-0.129939
SEMA3A	-0.191035	-0.0680722	-0.129554
2021-09-11	-0.138693	-0.120391	-0.129542
SFPQ	-0.100934	-0.158114	-0.129524
MCFD2	0.0282779	-0.287002	-0.129362
HNRNPM	-0.0550986	-0.203518	-0.129308
EIF5A	-0.172493	-0.0857391	-0.129116
HP1BP3	-0.134807	-0.123369	-0.129088
PAAF1	-0.0734379	-0.184534	-0.128986
PPP1R9A	-0.0133428	-0.244551	-0.128947
SNRPA1	-0.126457	-0.131388	-0.128923
SNRNP200	-0.0696301	-0.187756	-0.128693
XRCC6	-0.0997113	-0.157457	-0.128584
TCERG1	-0.0899757	-0.165678	-0.127827
C19orf81	-0.120253	-0.135315	-0.127784
RPL39L	-0.0885925	-0.164511	-0.126552
PTPRA	-0.0495258	-0.203573	-0.12655
UBAC2	-0.0748224	-0.177796	-0.126309
GTF3C6	0.0623728	-0.31499	-0.126309
PNRC2	-0.0995066	-0.152828	-0.126167
UBE2S	-0.105609	-0.146722	-0.126166
CAMTA1	-0.124711	-0.12761	-0.12616
RALGPS2	-0.118863	-0.133178	-0.12602
HNRNPR	-0.113702	-0.138291	-0.125996
MAGOH	-0.151119	-0.100761	-0.12594
TNPO3	-0.0779743	-0.173855	-0.125915
CCDC82	-0.0733076	-0.178411	-0.125859
FOXP4	0.0494534	-0.300537	-0.125542
GABPA	-0.0171772	-0.233773	-0.125475
SCRN2	-0.0350536	-0.215662	-0.125358
PKP4	0.0411836	-0.291846	-0.125331
NONO	-0.0911345	-0.158948	-0.125041
HINT2	-0.13723	-0.112229	-0.12473
DNALI1	-0.0278126	-0.22139	-0.124601
ZSCAN16-AS1	-0.0040253	-0.244868	-0.124447
RPS27	-0.099264	-0.149585	-0.124424
NENF	-0.0480592	-0.200716	-0.124388
SIGMAR1	0.0367468	-0.285501	-0.124377
2021-09-07	-0.158804	-0.0898894	-0.124346
KAT8	-0.0649378	-0.18364	-0.124289
BAZ1B	-0.0344711	-0.213928	-0.1242
POLE3	-0.112061	-0.136147	-0.124104
PM20D2	-0.146506	-0.101581	-0.124044
RANGRF	-0.0232855	-0.224656	-0.123971
CALM1	-0.102908	-0.14497	-0.123939
IMPA2	-0.0349054	-0.212657	-0.123781
TTC28	-0.0136576	-0.233717	-0.123687
NCL	-0.0598504	-0.187184	-0.123517
CDCA4	-0.129059	-0.117969	-0.123514
UGDH	-0.118381	-0.128397	-0.123389
BANF1	-0.0795891	-0.167096	-0.123343
MTCH1	-0.126675	-0.119672	-0.123173
RPL22	-0.190869	-0.055269	-0.123069
CDK5RAP2	-0.0532533	-0.192863	-0.123058
POLR2I	0.00647027	-0.252574	-0.123052
CLIP3	-0.0377707	-0.208319	-0.123045
RHOA	-0.203615	-0.042282	-0.122949
RPS25	-0.157027	-0.0879162	-0.122472
CKAP2	-0.14875	-0.0960891	-0.12242
SDHAF3	-0.0145134	-0.230171	-0.122342
GTPBP6	-0.102759	-0.141851	-0.122305
IFI27L1	-0.0677634	-0.176755	-0.122259
AC084033.3	0.0430731	-0.287298	-0.122113
CTDSPL2	-0.08791	-0.156101	-0.122006
ZNF292	-0.102941	-0.14075	-0.121845
NUDCD1	-0.0633254	-0.180174	-0.12175
DEAF1	-0.086423	-0.156032	-0.121228
NDUFAF2	-0.0376175	-0.204639	-0.121128
SMIM20	-0.0673945	-0.174573	-0.120984
ACTL6A	-0.198747	-0.0431491	-0.120948
SFT2D3	-0.0203331	-0.220715	-0.120524
ZCCHC7	0.0187211	-0.258957	-0.120118
NKTR	-0.16555	-0.0740276	-0.119789
EGLN3	-0.233724	-0.00574165	-0.119733
RPA1	-0.0565408	-0.182768	-0.119655
ZC2HC1A	-0.0157781	-0.223241	-0.119509
HSPA8	0.231978	-0.470861	-0.119442
GLUD1	-0.0805857	-0.158214	-0.1194
LAGE3	0.0601524	-0.298771	-0.119309
PAK3	-0.0682442	-0.170128	-0.119186
PITPNA-AS1	-0.109705	-0.12853	-0.119117
MRPS5	-0.0436118	-0.194605	-0.119108
STX2	-0.000932019	-0.237099	-0.119016
RBBP4	-0.0417472	-0.196281	-0.119014
TSC22D1	-0.17575	-0.0620575	-0.118904
MRPL10	-0.0228377	-0.214645	-0.118741
MEIS3	-0.151992	-0.0849167	-0.118455
FAM171A2	-0.0375665	-0.199187	-0.118377
MAP3K7	-0.0931038	-0.143628	-0.118366
PALLD	-0.228015	-0.00859653	-0.118306
UCHL1	0.005965	-0.242265	-0.11815
ITGB1BP1	-0.0678814	-0.168312	-0.118097
HSPB11	-0.115684	-0.120294	-0.117989
CCDC152	-0.0439957	-0.191512	-0.117754
SNRPD2	-0.0865725	-0.148706	-0.117639
ANKRD26	-0.0516833	-0.183512	-0.117598
MIER1	-0.088308	-0.14687	-0.117589
KDM1A	-0.17101	-0.0641613	-0.117586
SUZ12	-0.0449025	-0.189967	-0.117435
SCD	0.216838	-0.451564	-0.117363
RNF130	0.0417727	-0.275359	-0.116793
LYRM4	0.0187873	-0.252318	-0.116765
PIGF	-0.048834	-0.184434	-0.116634
FNBP1	-0.0230996	-0.210153	-0.116626
CTPS1	-0.109417	-0.123467	-0.116442
METTL26	-0.12493	-0.107412	-0.116171
GSS	-0.0348357	-0.197204	-0.11602
CALM2	-0.0783424	-0.153104	-0.115723
INPP5F	-0.0190293	-0.212205	-0.115617
IFT57	0.0422401	-0.273413	-0.115586
H1FX	-0.112902	-0.1182	-0.115551
MYEF2	0.0389611	-0.269818	-0.115429
CPSF3	-0.0456681	-0.184551	-0.11511
TNRC6C	-0.0557738	-0.174301	-0.115037
BTBD2	-0.0685326	-0.161232	-0.114882
SAE1	-0.0432081	-0.186552	-0.11488
NDUFC1	-0.162836	-0.066237	-0.114536
IARS	-0.0154017	-0.21349	-0.114446
KCTD3	-0.019603	-0.208835	-0.114219
TRIM28	-0.0983649	-0.130002	-0.114183
TMBIM6	-0.0455477	-0.182683	-0.114115
TXNRD1	-0.0339252	-0.193869	-0.113897
RPL34	-0.142343	-0.0853983	-0.11387
DCXR	-0.175061	-0.0525504	-0.113806
SART1	-0.0681739	-0.158309	-0.113241
THOC2	-0.113404	-0.112952	-0.113178
PHF14	-0.116278	-0.109719	-0.112998
GNPAT	-0.0785486	-0.147385	-0.112967
OAZ2	-0.025691	-0.200183	-0.112937
SSR3	-0.0577762	-0.16809	-0.112933
NOP56	-0.0358243	-0.189934	-0.112879
ACVR2B	-0.157308	-0.067962	-0.112635
PRPSAP1	-0.142777	-0.081716	-0.112247
JMJD8	-0.00722943	-0.217164	-0.112197
PRDX3	0.0110465	-0.235327	-0.11214
HPF1	0.0581259	-0.28218	-0.112027
SMARCB1	-0.0111784	-0.212802	-0.11199
E2F3	-0.0354636	-0.187872	-0.111668
HSF2	0.00669729	-0.229774	-0.111538
NUP50	-0.0780746	-0.144766	-0.11142
MAP2K7	-0.0495142	-0.172608	-0.111061
CPLANE1	0.00512091	-0.227034	-0.110957
U2SURP	-0.0792326	-0.142429	-0.110831
KIF2A	-0.0691936	-0.151815	-0.110504
ACOT7	-0.0517659	-0.169136	-0.110451
PPIL1	-0.034407	-0.186417	-0.110412
PPP1R14B	-0.360041	0.139503	-0.110269
CCT4	-0.0263867	-0.193012	-0.1097
ORMDL1	-0.0613155	-0.157596	-0.109456
NEIL2	-0.0436339	-0.17495	-0.109292
C1orf123	-0.0322953	-0.18619	-0.109243
FAM189B	-0.0492177	-0.16888	-0.109049
HUWE1	-0.065607	-0.152447	-0.109027
SEPHS1	-0.104243	-0.113729	-0.108986
FAM89A	-0.0155579	-0.202355	-0.108956
FAM229B	-0.0197992	-0.197899	-0.108849
EBPL	-0.0893823	-0.12818	-0.108781
SUPT16H	-0.0603436	-0.157187	-0.108765
AGPAT5	-0.053445	-0.164063	-0.108754
SPOCK1	0.0578887	-0.275393	-0.108752
CDKN1B	0.0489869	-0.266385	-0.108699
IPO9	-0.0107399	-0.205616	-0.108178
CTBP1	0.0355997	-0.251828	-0.108114
TMEM258	-0.133775	-0.0823051	-0.10804
PARK7	-0.0216092	-0.194137	-0.107873
SIVA1	-0.160613	-0.0551184	-0.107866
EIF4G3	0.0399956	-0.255507	-0.107756
EIF4A2	-0.0813264	-0.133602	-0.107464
ZC3H6	-0.0985271	-0.116347	-0.107437
TTC3	-0.115202	-0.0994362	-0.107319
KDELR1	-0.0789124	-0.135395	-0.107154
IRF2BPL	0.0155407	-0.229692	-0.107076
ZADH2	-0.0866688	-0.127177	-0.106923
PPIG	-0.0940469	-0.119262	-0.106655
CLU	0.454939	-0.668099	-0.10658
REV1	-0.0937425	-0.119328	-0.106535
ANKRD9	-0.0107926	-0.20212	-0.106456
YBX3	-0.293138	0.0803772	-0.10638
EPHA4	-0.0239908	-0.188076	-0.106033
ADGRL1	-0.057815	-0.154186	-0.106
SDK2	0.0981613	-0.310126	-0.105982
PDLIM5	0.0210007	-0.232547	-0.105773
DNAJC8	-0.0294317	-0.181865	-0.105648
ELP6	-0.0933621	-0.117571	-0.105467
ARID4A	-0.0742393	-0.136236	-0.105238
MRGBP	-0.0800908	-0.130197	-0.105144
REEP2	-0.0867404	-0.123266	-0.105003
POLR3GL	-0.0444788	-0.165113	-0.104796
GGCT	-0.116077	-0.0934235	-0.10475
SAC3D1	-0.0258553	-0.183612	-0.104734
METTL3	-0.0728684	-0.136176	-0.104522
CFAP36	0.100973	-0.309595	-0.104311
AASDHPPT	-0.094838	-0.113569	-0.104204
PMEPA1	-0.117774	-0.09059	-0.104182
ZMAT3	-0.0329426	-0.175393	-0.104168
SFXN1	-0.111814	-0.0958832	-0.103849
NT5C3A	-0.0583791	-0.14903	-0.103704
MAGI1	-0.0977252	-0.109477	-0.103601
NXT1	-0.115532	-0.0912858	-0.103409
DYNC2H1	0.0832206	-0.289836	-0.103307
SRSF10	-0.0854968	-0.120338	-0.102917
JUND	-0.111934	-0.09322	-0.102577
IFT52	0.00701289	-0.211772	-0.102379
ALDH18A1	-0.194725	-0.00983469	-0.10228
SMAD2	-0.0840425	-0.120481	-0.102262
FUBP1	-0.0479512	-0.156474	-0.102212
NDUFA4	0.131064	-0.335469	-0.102203
RPL31	-0.0335918	-0.170798	-0.102195
TRAP1	-0.0263326	-0.178	-0.102166
PRPS1	0.00328047	-0.207541	-0.10213
NUDT21	-0.0740354	-0.129994	-0.102015
GSE1	-0.118199	-0.0857271	-0.101963
CMSS1	-0.0141795	-0.18961	-0.101895
KHDRBS1	-0.0838773	-0.119621	-0.101749
UACA	-0.00259945	-0.200815	-0.101707
IFT81	-0.043164	-0.160152	-0.101658
EVA1B	-0.205665	0.00244368	-0.101611
TMED4	-0.087162	-0.115958	-0.10156
ANAPC11	-0.0403058	-0.162766	-0.101536
NHLRC2	-0.0648622	-0.138038	-0.10145
KIF1B	0.00286234	-0.205696	-0.101417
TCEAL5	-0.133959	-0.0688398	-0.101399
MAPK3	0.00269618	-0.205458	-0.101381
POGZ	-0.135063	-0.0676417	-0.101352
SHROOM3	0.043639	-0.24628	-0.101321
FAU	-0.157483	-0.0450755	-0.101279
LMBRD1	-0.0606914	-0.141806	-0.101249
BST2	0.0442488	-0.246746	-0.101249
BRD7	-0.0679203	-0.134502	-0.101211
SLC25A36	-0.080928	-0.12131	-0.101119
CWC27	-0.0213603	-0.180533	-0.100947
OXR1	-0.10759	-0.0941912	-0.100891
SAT2	-0.020204	-0.181571	-0.100887
TBL1X	0.0041467	-0.205549	-0.100701
ECSIT	-0.00626244	-0.194822	-0.100542
INSIG2	-0.129302	-0.071653	-0.100478
CEP57	-0.0864078	-0.113941	-0.100174
RPL41	-0.0447447	-0.155539	-0.100142
ESYT1	-0.0860835	-0.114075	-0.100079
DKC1	-0.102993	-0.0970796	-0.100036
SP3	-0.105854	-0.0939466	-0.0999002
SNRNP25	0.024224	-0.223902	-0.099839
NME1	-0.0381751	-0.161412	-0.0997935
BCAT2	-0.0596314	-0.13986	-0.0997457
CASC4	0.0147147	-0.21403	-0.0996577
SRSF4	-0.152199	-0.04711	-0.0996543
ENO2	0.15403	-0.35317	-0.09957
SREBF2	0.0730909	-0.272215	-0.0995619
ADGRL2	-0.128246	-0.0703827	-0.0993146
VIM	0.204071	-0.402593	-0.0992608
APOO	0.00825784	-0.206586	-0.0991643
XPOT	-0.0156287	-0.181986	-0.0988075
SHMT2	-0.159167	-0.0383223	-0.0987448
ZFR	-0.0715844	-0.125638	-0.0986111
LUC7L	-0.0663848	-0.130392	-0.0983882
NR1D2	-0.077385	-0.119246	-0.0983154
AP1S2	0.041307	-0.237608	-0.0981507
CCDC85B	0.034874	-0.231151	-0.0981387
CBY1	-0.0992282	-0.0968001	-0.0980142
CHCHD3	0.0238837	-0.219721	-0.0979188
FYN	-0.176536	-0.0192909	-0.0979133
CAPRIN1	-0.092463	-0.103129	-0.0977959
NT5C	-0.107417	-0.0880959	-0.0977563
MBOAT2	0.00264835	-0.197909	-0.0976301
DYNLL1	-0.0958125	-0.0988832	-0.0973479
PPIH	-0.112908	-0.0813716	-0.0971398
GXYLT1	0.0339069	-0.227956	-0.0970245
GPC2	-0.0473475	-0.146523	-0.0969354
DCTPP1	-0.140971	-0.0528198	-0.0968955
COA5	-0.0423019	-0.150758	-0.0965301
SMARCA5	-0.0835785	-0.109073	-0.0963257
EPB41L4A-AS1	-0.092279	-0.10027	-0.0962744
UFSP2	-0.0585797	-0.133689	-0.0961345
COL9A3	0.167133	-0.358598	-0.0957326
ZNF644	-0.0321664	-0.159088	-0.0956273
PHF5A	-0.0937953	-0.0973329	-0.0955641
HOMER2	0.0316633	-0.222535	-0.095436
RPP25L	-0.0358498	-0.154954	-0.0954019
DCK	-0.11486	-0.0751634	-0.0950116
GPN3	-0.0983007	-0.0916248	-0.0949628
PPP1R16A	-0.0613967	-0.128071	-0.0947337
RSBN1	-0.0915908	-0.0978228	-0.0947068
CBX3	-0.0294483	-0.159927	-0.0946874
TMEM101	-0.0134547	-0.175666	-0.0945603
MAT2A	0.0400236	-0.228685	-0.0943308
CHCHD10	0.218224	-0.406812	-0.0942939
MAD1L1	-0.0411664	-0.146625	-0.0938956
DDX41	-0.0283191	-0.158788	-0.0935534
MSN	-0.00247467	-0.184606	-0.0935404
HDHD2	-0.0831915	-0.103526	-0.0933588
PGP	-0.0153395	-0.171358	-0.0933487
EIF2S1	-0.0699849	-0.116314	-0.0931493
PROS1	0.0707977	-0.256902	-0.0930523
2021-03-06	-0.0765808	-0.109192	-0.0928863
RND2	0.0329641	-0.21867	-0.0928531
PAX6	-0.233967	0.0483534	-0.0928069
SRPK1	-0.0539825	-0.131386	-0.0926842
MGME1	-0.144942	-0.0403199	-0.092631
GNAI3	-0.112498	-0.0726669	-0.0925826
PXDN	-0.00134694	-0.183487	-0.0924168
SMARCD1	-0.0722678	-0.111248	-0.091758
EIF4EBP2	-0.0036204	-0.179879	-0.0917497
DCHS1	0.0327153	-0.215842	-0.0915632
NOP53	-0.070356	-0.112178	-0.091267
CIB2	-0.0276436	-0.154774	-0.091209
HIF3A	-0.0519337	-0.129985	-0.0909593
N4BP2	-0.0374358	-0.144117	-0.0907765
RPIA	-0.0526791	-0.128795	-0.090737
PSME2	-0.0524808	-0.128921	-0.0907007
PQLC1	-0.0921012	-0.0889539	-0.0905275
MAP1A	-0.0962848	-0.0844025	-0.0903436
TCP1	-0.0836964	-0.0969094	-0.0903029
ATF2	-0.0580667	-0.122495	-0.0902811
SSBP2	-0.192539	0.0123468	-0.0900961
PDCD7	-0.0584069	-0.121635	-0.0900207
PHB2	-0.0364455	-0.14324	-0.0898425
EXTL2	-0.00799187	-0.17158	-0.089786
ATRX	-0.118924	-0.0605108	-0.0897175
RUSC1	-0.0811723	-0.0980316	-0.0896019
NOTCH2	-0.0044573	-0.174522	-0.0894898
DCP1A	-0.0565507	-0.122374	-0.0894623
FBN2	0.0233413	-0.202161	-0.0894098
CCT3	0.01351	-0.192205	-0.0893475
MRPL57	0.00836579	-0.186251	-0.0889424
PITHD1	-0.0485962	-0.129274	-0.088935
MMAB	0.0322795	-0.210056	-0.0888885
CNOT1	-0.0382365	-0.139451	-0.0888436
DDX39A	-0.0230367	-0.154432	-0.0887343
MRPS21	-0.080582	-0.096767	-0.0886745
RUVBL2	-0.0145859	-0.162489	-0.0885377
SYT17	0.107513	-0.284371	-0.0884294
PTBP2	-0.0150251	-0.161631	-0.0883278
SNRPG	0.0488793	-0.225511	-0.0883158
HDGFL2	-0.11124	-0.0652531	-0.0882466
KLHL28	-0.0335159	-0.142822	-0.088169
WASF3	0.156289	-0.332533	-0.088122
KLHDC8B	0.10189	-0.277947	-0.0880283
CHCHD2	-0.00702172	-0.169025	-0.0880232
PEBP1	0.0212918	-0.197329	-0.0880187
XRCC1	-0.0147429	-0.16066	-0.0877016
NT5C3B	-0.0618112	-0.11349	-0.0876508
CNOT7	-0.0314671	-0.142974	-0.0872207
SHMT1	-0.0181347	-0.155821	-0.0869779
MRPL14	-0.00494686	-0.168508	-0.0867272
AMD1	-0.0325967	-0.140608	-0.0866024
C8orf76	-0.0497981	-0.123154	-0.086476
RBBP6	-0.0535575	-0.119369	-0.0864632
ARL4C	0.0763061	-0.249184	-0.0864389
SNAPC1	-0.145735	-0.0271307	-0.0864329
PUM1	-0.0722955	-0.100211	-0.0862533
PPP1CC	0.0138812	-0.186366	-0.0862426
PRELID1	0.0563402	-0.228737	-0.0861982
EIPR1	-0.0330744	-0.139314	-0.0861943
HNRNPK	-0.137906	-0.0343787	-0.0861422
DDAH2	-0.16099	-0.011242	-0.0861158
PEF1	-0.00738097	-0.164815	-0.0860981
FAM171B	0.0115792	-0.183696	-0.0860582
DCTN2	-0.110796	-0.0612773	-0.0860364
TMX3	0.019996	-0.19204	-0.0860219
SEC11A	0.0330721	-0.204949	-0.0859384
EPB41	-0.0279658	-0.143729	-0.0858473
IGF2BP2	-0.0850186	-0.086673	-0.0858458
ECI2	-0.0896062	-0.0820568	-0.0858315
PRKACA	-0.0349798	-0.136392	-0.085686
DHX9	-0.0132487	-0.158007	-0.0856276
C11orf74	0.0619483	-0.23282	-0.0854356
GPANK1	-0.0485741	-0.121921	-0.0852475
FBL	-0.0345718	-0.135914	-0.0852432
SNX7	-0.0557701	-0.114309	-0.0850395
GLT8D1	-0.0834014	-0.0865923	-0.0849968
WSB1	-0.318512	0.148599	-0.084957
EHMT2	0.00154042	-0.171187	-0.0848231
FKBP7	-0.242787	0.0736074	-0.0845898
HK2	-0.0724902	-0.0965871	-0.0845387
MRE11	-0.0895078	-0.0795367	-0.0845223
DRAP1	-0.111594	-0.0573003	-0.0844469
NQO2	-0.137158	-0.0316197	-0.084389
KDM3B	-0.0066922	-0.161919	-0.0843055
KRIT1	0.00836959	-0.17694	-0.0842854
CTNNAL1	0.0437165	-0.211934	-0.0841088
EVL	0.0536258	-0.22172	-0.084047
PAXX	-0.0474789	-0.120188	-0.0838335
MRPS34	-0.156812	-0.0108466	-0.0838292
RFC1	-0.0338872	-0.133704	-0.0837957
EGFR	-0.219574	0.0520339	-0.0837698
RPL10	-0.189413	0.02194	-0.0837365
LENG8	-0.0804545	-0.0862011	-0.0833278
WDR48	-0.0689115	-0.0976823	-0.0832969
MPI	-0.00834854	-0.157649	-0.0829987
SERPINB6	-9.74558e-05	-0.165818	-0.0829578
CAMK2N1	0.0833201	-0.249139	-0.0829093
GOLGA8A	-0.168634	0.00293272	-0.0828506
HERC2	-0.0433744	-0.122105	-0.0827399
C1orf174	-0.0810237	-0.0841915	-0.0826076
CADPS2	0.00713356	-0.172166	-0.0825165
CASP6	-0.117487	-0.0473515	-0.0824193
JUN	-0.123768	-0.0408901	-0.0823293
NELFB	-0.0468272	-0.117691	-0.082259
ANKRD37	-0.0166786	-0.14761	-0.0821441
CNPY4	0.0709182	-0.23493	-0.082006
PCGF2	-0.0124525	-0.151165	-0.0818088
GLI4	0.00183743	-0.164281	-0.081222
SF3A1	-0.0347417	-0.127393	-0.0810672
EML4	-0.0968151	-0.0652944	-0.0810548
BBS4	-0.0364574	-0.125633	-0.081045
SMARCA4	-0.136977	-0.0244768	-0.0807268
ABCD4	-0.0485713	-0.112409	-0.0804902
GPATCH8	-0.0563248	-0.104339	-0.0803319
TIMM10	-0.0211442	-0.139413	-0.0802786
COL6A2	0.0419937	-0.202348	-0.0801774
PGD	0.00876608	-0.169045	-0.0801396
CEMIP2	-0.0411189	-0.11908	-0.0800997
SNRPB	-0.0909538	-0.0687525	-0.0798532
CPSF6	-0.0205301	-0.138966	-0.0797481
CCDC25	-0.0506918	-0.108398	-0.0795447
ALDH2	-0.000882688	-0.158027	-0.0794547
KIF1A	0.176969	-0.335224	-0.0791279
NR2F6	-0.134178	-0.024044	-0.0791112
MRPS31	-0.0334913	-0.124475	-0.0789831
EEF2	0.036152	-0.194068	-0.078958
COPRS	0.199782	-0.357502	-0.0788601
ARHGAP21	0.0379542	-0.195479	-0.0787623
LRRN1	-0.0588524	-0.0986628	-0.0787576
AES	-0.220712	0.0632931	-0.0787097
KCTD20	-0.0236237	-0.133784	-0.0787037
TCEAL7	0.00928285	-0.16662	-0.0786687
EIF4E	-0.0170192	-0.140087	-0.0785531
ZNF219	-0.0472137	-0.109514	-0.0783638
PLEKHO1	-0.112835	-0.0437713	-0.0783033
MT-ND1	0.124146	-0.280614	-0.0782337
RPS20	-0.0412536	-0.115006	-0.0781299
ATRAID	-0.00408567	-0.152124	-0.0781047
MPST	-0.0805175	-0.0754017	-0.0779596
MRM2	-0.0752491	-0.0803239	-0.0777865
PCNP	-0.0914485	-0.0639898	-0.0777191
RPL23	-0.00447538	-0.150827	-0.0776513
TNPO1	-0.0310062	-0.1241	-0.0775533
KIF5B	-0.0831448	-0.0717712	-0.077458
SPEN	-0.075416	-0.0794705	-0.0774432
VPS13A	-0.0232229	-0.131496	-0.0773592
CCDC66	-0.0769629	-0.077525	-0.0772439
ZCCHC17	-0.0757425	-0.0786644	-0.0772035
IMMP1L	-0.121077	-0.0331931	-0.0771352
ING1	-0.0244391	-0.129749	-0.0770938
CHD4	-0.0133638	-0.140803	-0.0770832
ZBTB10	-0.0666683	-0.0871498	-0.076909
BCL7C	-0.114974	-0.0387509	-0.0768622
RBM4B	-0.0336829	-0.11998	-0.0768317
ACTG1	-0.271809	0.118305	-0.0767518
ADI1	-0.109298	-0.0438009	-0.0765494
MORF4L2	-0.0814934	-0.0713568	-0.0764251
SDR39U1	0.00353603	-0.156145	-0.0763047
IKBIP	-0.173659	0.0212815	-0.0761889
MZF1	-0.0588812	-0.0933973	-0.0761393
CHD1	-0.0924668	-0.0593969	-0.0759318
LSM3	-0.0943401	-0.0574722	-0.0759062
PKIB	-0.0151659	-0.136382	-0.0757739
SSX2IP	0.0748091	-0.226103	-0.0756471
EIF4EBP1	-0.0185249	-0.132748	-0.0756362
AIG1	0.02871	-0.179579	-0.0754346
ZNF516	-0.0892122	-0.0614075	-0.0753098
SIGIRR	0.0967945	-0.24735	-0.0752775
FBXO21	-0.0110058	-0.139533	-0.0752694
SMARCC1	0.00950299	-0.159733	-0.0751149
TUBB2B	-0.273374	0.123205	-0.0750843
IGLON5	0.0233636	-0.173504	-0.0750702
NEK6	0.0961756	-0.246094	-0.074959
LSM14A	0.058445	-0.207776	-0.0746653
EBP	0.00677934	-0.155988	-0.0746044
SQLE	0.171335	-0.320384	-0.0745248
AIMP1	-0.0121748	-0.136433	-0.0743038
CIB1	0.104781	-0.253085	-0.0741522
NSMCE1	-0.0530538	-0.0949895	-0.0740216
DPCD	0.0514991	-0.199488	-0.0739946
HMGCR	0.084856	-0.232591	-0.0738677
MAF1	-0.0553071	-0.0922927	-0.0737999
CLOCK	-0.00737665	-0.14015	-0.0737632
MEX3D	-0.15933	0.0118592	-0.0737354
EIF3B	-0.0299896	-0.117032	-0.073511
BCL7A	-0.12032	-0.0266199	-0.0734702
EIF3E	-0.0685449	-0.0780963	-0.0733206
CDK4	-0.0521454	-0.0944414	-0.0732934
SF3A3	-0.0777508	-0.0685461	-0.0731485
PACS2	-0.00137294	-0.144889	-0.0731309
CTDSP1	-0.107414	-0.0386739	-0.0730441
HTATSF1	-0.000426224	-0.145127	-0.0727765
BTG3	-0.0849376	-0.0603541	-0.0726458
ACAT1	0.00715837	-0.152014	-0.0724277
TARSL2	-0.0111005	-0.133548	-0.0723242
GLI3	0.013777	-0.158335	-0.072279
BDP1	-0.103214	-0.0413287	-0.0722715
CSE1L	-0.0510982	-0.0934194	-0.0722588
MACROD1	-0.119053	-0.0254178	-0.0722356
GRIK5	-0.0119619	-0.132078	-0.0720198
CABIN1	-0.0547328	-0.0892799	-0.0720064
MUT	-0.00541224	-0.138572	-0.0719919
F2R	0.118459	-0.262169	-0.0718551
EGFL7	-0.0666523	-0.0766487	-0.0716505
ACTB	-0.285775	0.142517	-0.0716289
RPS27L	0.00315464	-0.145879	-0.071362
EXOSC9	-0.0362161	-0.106384	-0.0712998
SH3BGRL3	-0.0995794	-0.0430055	-0.0712924
MFSD10	-0.0745117	-0.0678114	-0.0711615
ELOVL4	0.0232978	-0.165593	-0.0711478
NEDD1	-0.140679	-0.00155775	-0.0711186
RNASEH2C	0.0926554	-0.234572	-0.0709583
PKN2	-0.123783	-0.017599	-0.0706908
PCM1	0.00392408	-0.145087	-0.0705812
MTF2	-0.0725295	-0.0683342	-0.0704319
GNL2	-0.123342	-0.0170518	-0.0701968
SUGT1	-0.0673318	-0.0725947	-0.0699633
S100A4	-0.251384	0.11175	-0.0698166
RBM26	-0.0808984	-0.0587158	-0.0698071
ANP32A	-0.152111	0.0125028	-0.0698043
AMZ2	-0.0342761	-0.104982	-0.069629
HMG20B	-0.118693	-0.0205324	-0.0696126
PIH1D1	-0.0212739	-0.11725	-0.069262
PAK1	-0.0768327	-0.0615346	-0.0691837
ELMOD2	0.0114094	-0.149733	-0.0691617
NAT9	-0.0697683	-0.0683673	-0.0690678
ERG28	0.0435838	-0.181684	-0.0690499
TUBB4B	0.0122565	-0.150252	-0.0689978
SART3	-0.0338706	-0.103907	-0.0688889
IL13RA1	-0.0415674	-0.0960376	-0.0688025
NAP1L4	-0.0824543	-0.0551458	-0.0688
MRPL23	-0.0582705	-0.0793085	-0.0687895
DPAGT1	-0.0142553	-0.123074	-0.0686648
TAF6	0.000305368	-0.13763	-0.0686623
KXD1	-0.0743445	-0.0629078	-0.0686261
MTIF3	-0.032331	-0.104816	-0.0685733
DHX30	0.0241807	-0.161055	-0.0684369
ZNF43	-0.0328811	-0.10386	-0.0683708
TMEM109	0.0696994	-0.206024	-0.0681625
KIAA2026	-0.0528323	-0.0833329	-0.0680826
PTTG1	-0.221787	0.0859532	-0.067917
C12orf76	-0.0528074	-0.0826954	-0.0677514
ITM2A	-0.0672845	-0.0681501	-0.0677173
TBC1D5	-0.0189009	-0.115378	-0.0671396
RAB11FIP1	0.0578155	-0.191571	-0.0668778
BRD2	-0.0812177	-0.0525256	-0.0668717
ZNRD1	-0.067376	-0.0662701	-0.066823
TWSG1	-0.0250748	-0.108483	-0.0667788
TEAD2	-0.0897186	-0.0438145	-0.0667666
P4HA1	0.0656382	-0.198775	-0.0665686
TMEM218	-0.0630104	-0.0699936	-0.066502
CIRBP	-0.109109	-0.0235272	-0.0663181
SYNC	-0.0733365	-0.0591302	-0.0662333
DCTN4	0.037335	-0.169767	-0.066216
FAM161A	0.195626	-0.327822	-0.0660981
USP16	-0.027761	-0.104422	-0.0660914
PRPF8	-0.0584433	-0.0729194	-0.0656813
FAM120AOS	0.00158833	-0.132846	-0.0656289
ZFAND1	-0.0759104	-0.0549638	-0.0654371
COQ5	-0.0611774	-0.069694	-0.0654357
WASF1	-0.0605237	-0.0703057	-0.0654147
KIAA1586	-0.0498011	-0.0809675	-0.0653843
ATP2B4	-0.251679	0.121225	-0.0652267
UQCC2	0.0858645	-0.215623	-0.0648795
CTDSP2	-0.0971454	-0.0325736	-0.0648595
ISCA2	0.0164625	-0.146093	-0.0648154
BUB3	-0.0598247	-0.0697319	-0.0647783
USP28	-0.0575967	-0.0719138	-0.0647552
TOMM34	-0.0520848	-0.0773617	-0.0647232
LYPLA1	-0.0279339	-0.101196	-0.0645648
AAAS	-0.0221124	-0.106724	-0.064418
HNRNPU	-0.0726377	-0.0559642	-0.0643009
ATP1B3	0.00212287	-0.130586	-0.0642314
RC3H1	-0.00781932	-0.120205	-0.0640121
PDRG1	-0.0586824	-0.0690004	-0.0638414
CSNK2A2	0.0155839	-0.142987	-0.0637014
HSBP1	0.0408862	-0.168052	-0.0635829
BRD1	-0.0638282	-0.0629346	-0.0633814
QKI	-0.0570874	-0.0693472	-0.0632173
SFSWAP	-0.0403632	-0.0859986	-0.0631809
G6PC3	0.132807	-0.258995	-0.0630942
MAP2K2	0.0558716	-0.182034	-0.0630814
SECISBP2	0.0080312	-0.133753	-0.0628611
PRKRIP1	-0.0380808	-0.0874952	-0.062788
A1BG	0.00742053	-0.13278	-0.0626798
DNAJB2	-0.0473117	-0.0779749	-0.0626433
VMA21	-0.056621	-0.0684989	-0.06256
ARID1A	-0.0531608	-0.0718307	-0.0624957
DHPS	-0.0891455	-0.0357565	-0.062451
MRPL4	-0.0987899	-0.0260629	-0.0624264
VIRMA	-0.0187354	-0.106075	-0.062405
XXYLT1	0.0233278	-0.148001	-0.0623367
YIF1B	-0.0461368	-0.0780899	-0.0621134
PPID	-0.0518975	-0.0723101	-0.0621038
LGALSL	-0.0795952	-0.0443106	-0.0619529
RAB8A	-0.0642964	-0.0595328	-0.0619146
UFL1	-0.183415	0.0596796	-0.0618679
SAMD1	-0.163897	0.0403697	-0.0617636
EEF1A1	-0.011815	-0.111494	-0.0616546
CEP70	-0.0581019	-0.0649777	-0.0615398
NDUFS8	0.103123	-0.225972	-0.0614249
PDS5A	-0.0530525	-0.0696273	-0.0613399
TIAL1	-0.00565041	-0.116952	-0.061301
SMYD3	0.0214615	-0.144003	-0.061271
EGR1	0.21186	-0.334257	-0.0611985
TAF1D	-0.0555182	-0.0661764	-0.0608473
PLGRKT	0.00696911	-0.128648	-0.0608394
MPC2	-0.0518235	-0.0695932	-0.0607084
PRPF4B	-0.0843856	-0.0370305	-0.060708
GNL3	-0.0989368	-0.0224756	-0.0607062
XPC	-0.0610692	-0.0600595	-0.0605644
LUZP1	-0.165542	0.0446911	-0.0604252
ZNF146	-0.0449722	-0.0757167	-0.0603445
IGSF9	0.0279246	-0.148548	-0.0603117
EP400	-0.0916849	-0.0286289	-0.0601569
EIF4A3	-0.0626814	-0.0574644	-0.0600729
SPATC1L	-0.0074202	-0.112673	-0.0600466
HDAC3	-0.139651	0.0200257	-0.0598124
AFDN	-0.046916	-0.0724357	-0.0596759
MAPK1IP1L	0.0354306	-0.154739	-0.0596541
EIF2S3	-0.0363717	-0.0828635	-0.0596176
SLC25A5	-0.0571466	-0.0618464	-0.0594965
MIB1	-0.0732567	-0.0455931	-0.0594249
CCT6A	-0.00559429	-0.113224	-0.0594092
IFT22	0.116637	-0.235358	-0.0593601
PA2G4	-0.0955036	-0.0232153	-0.0593595
VPS4A	-0.0487666	-0.0699053	-0.0593359
CDC34	-0.0463442	-0.0722637	-0.059304
CALCOCO1	-0.0194605	-0.098892	-0.0591762
ISCA1	0.00387791	-0.122161	-0.0591413
HDGFL3	0.00105976	-0.119335	-0.0591374
TST	0.0119852	-0.130015	-0.0590147
ACAT2	0.0447397	-0.16271	-0.0589851
CPSF2	-0.0511783	-0.0667574	-0.0589679
UNC5B	0.0973757	-0.215135	-0.0588796
FXR1	-0.0131952	-0.104555	-0.0588749
CHORDC1	0.046243	-0.163838	-0.0587973
SIN3A	-0.0545999	-0.0628608	-0.0587303
ENY2	-0.0701571	-0.047108	-0.0586326
FAM172A	-0.0172663	-0.0999162	-0.0585912
FDPS	0.0422783	-0.159401	-0.0585614
P3H4	-0.0794554	-0.0371239	-0.0582897
NME7	-0.00692354	-0.109616	-0.0582699
ERI3	-0.0709598	-0.0452906	-0.0581252
USP5	-0.0686431	-0.0470638	-0.0578535
WDR60	-0.0856912	-0.0298916	-0.0577914
KAT6A	0.00103429	-0.11639	-0.0576776
PTPN12	-0.0472422	-0.0679896	-0.0576159
PPM1G	-0.0621652	-0.0528592	-0.0575122
HNRNPF	-0.0203956	-0.0945118	-0.0574537
PTP4A2	-0.0179239	-0.0968717	-0.0573978
PPP2R3B	0.0760735	-0.190597	-0.0572617
RAP1B	-0.0237997	-0.0901995	-0.0569996
HEBP1	-0.0468638	-0.0670641	-0.056964
CFAP97	-0.0302539	-0.0836483	-0.0569511
DCP2	-0.0256991	-0.0880466	-0.0568728
MAZ	0.0395929	-0.153082	-0.0567446
TUBG1	-0.0484734	-0.0645169	-0.0564951
NT5DC2	-0.0982845	-0.0145899	-0.0564372
RIF1	-0.0395119	-0.073192	-0.0563519
LSM14B	-0.0643565	-0.0482685	-0.0563125
DDX46	-0.0624497	-0.0497391	-0.0560944
GANAB	-0.0620432	-0.0500069	-0.056025
RBM22	-0.0999202	-0.0116378	-0.055779
STRN4	-0.00125965	-0.110147	-0.0557035
NUP93	0.150414	-0.261764	-0.055675
PRPF38A	-0.0201146	-0.0912183	-0.0556664
PIR	-0.0474193	-0.063686	-0.0555527
GUK1	-0.0845346	-0.026454	-0.0554943
ARPP19	-0.0386975	-0.072222	-0.0554597
ALCAM	-0.219671	0.108759	-0.0554563
SF3B2	-0.0516726	-0.0592185	-0.0554455
AP3M1	-0.0363	-0.0745669	-0.0554334
MRPL48	-0.000182294	-0.110462	-0.0553221
NOP58	-0.0490843	-0.0614613	-0.0552728
ADAMTS7	0.0102644	-0.120413	-0.0550742
PSD3	0.110261	-0.220388	-0.0550632
PCID2	-0.0384351	-0.0715898	-0.0550124
PRDX4	0.0246905	-0.1347	-0.0550049
OGA	-0.020793	-0.089129	-0.054961
LNPK	-0.0329609	-0.0766787	-0.0548198
SMCHD1	-0.0119425	-0.0975389	-0.0547407
HNRNPH1	-0.0896885	-0.0195554	-0.0546219
POLR2J	0.000503469	-0.10962	-0.0545582
UQCRH	0.0557746	-0.164479	-0.0543522
FARP1	-0.0287946	-0.0798985	-0.0543465
PGM5	0.214435	-0.322802	-0.0541839
CYC1	-0.0120352	-0.0961574	-0.0540963
TPI1	-0.025807	-0.0823526	-0.0540798
MBD3	-0.0462717	-0.0618266	-0.0540491
CAMK2D	-0.00922173	-0.0985754	-0.0538986
FAM217B	-0.00156798	-0.106002	-0.0537851
CDC42BPA	-0.0154447	-0.0921186	-0.0537817
KRTCAP2	0.103811	-0.211348	-0.0537682
FAM168B	-0.0499709	-0.0574997	-0.0537353
SPAG9	0.0288107	-0.135656	-0.0534225
CCDC167	0.0116367	-0.118199	-0.053281
DOCK1	0.0513201	-0.157809	-0.0532442
ILF2	-0.12312	0.0167522	-0.053184
FAM204A	0.00202387	-0.108317	-0.0531467
THRAP3	-0.130649	0.0245138	-0.0530675
RBM25	-0.080096	-0.025709	-0.0529025
PMPCB	0.0161514	-0.121733	-0.0527909
ATP5PO	0.0273778	-0.132938	-0.05278
NTAN1	-0.0219229	-0.0835501	-0.0527365
TMF1	-0.0318457	-0.0732977	-0.0525717
AKT1	-0.0782025	-0.026856	-0.0525293
CCNY	-0.0579175	-0.0469262	-0.0524219
LTA4H	-0.0488404	-0.0559775	-0.052409
PCED1A	-0.0155026	-0.0892923	-0.0523975
TRIM56	-0.0340324	-0.0704399	-0.0522361
BPGM	-0.025686	-0.0785987	-0.0521423
G2E3	-0.0763173	-0.0277096	-0.0520135
DNAJC21	-0.0866028	-0.0170873	-0.0518451
RPRD2	0.0468121	-0.150158	-0.0516728
AKT2	0.0288275	-0.132085	-0.0516285
AK6	-0.00547178	-0.0977246	-0.0515982
ZCCHC3	0.0327456	-0.135806	-0.0515301
KDM4B	-0.0542034	-0.0487779	-0.0514906
TXNDC12	-0.00483881	-0.0981214	-0.0514801
SYT1	-0.191403	0.0885092	-0.0514467
ADNP	-0.0923556	-0.0104334	-0.0513945
SAP30	0.0294426	-0.132203	-0.0513804
NELFA	-0.00633555	-0.0962845	-0.05131
TRABD	-0.148472	0.0458609	-0.0513054
RTL8A	-0.0408663	-0.0616193	-0.0512428
BSG	0.388904	-0.491248	-0.0511717
MRPL45	-0.0467254	-0.0555187	-0.051122
WIPI2	-0.035436	-0.0666229	-0.0510294
IFITM3	0.319271	-0.421153	-0.050941
HSPE1	0.0753132	-0.177174	-0.0509304
HSD17B12	0.0697594	-0.171069	-0.0506547
COPG2	-0.0187755	-0.0825194	-0.0506475
LTBP1	0.137405	-0.238577	-0.0505862
CSRP2	-0.187948	0.0868372	-0.0505553
SMIM10L1	0.0249151	-0.125873	-0.0504789
UBE2D2	-0.0925924	-0.0083283	-0.0504603
PIAS1	-0.0387919	-0.062054	-0.050423
KLF3	-0.0694924	-0.0313503	-0.0504213
ZSWIM6	-0.0855185	-0.0151296	-0.050324
SMS	0.126721	-0.22695	-0.0501146
GTF2F1	-0.0317567	-0.0676779	-0.0497173
TPM4	-0.20877	0.109446	-0.0496621
UTP18	0.0266607	-0.125965	-0.0496523
MCRIP1	-0.0260606	-0.0732163	-0.0496384
TTC17	0.104038	-0.203051	-0.0495064
IMMT	0.00528765	-0.104039	-0.0493758
ATP5F1D	-0.0142554	-0.0843182	-0.0492868
IDI1	0.126791	-0.2253	-0.0492543
CWC15	0.026886	-0.125329	-0.0492217
EEF1D	-0.105826	0.0074034	-0.0492115
COX20	-0.00985154	-0.0884875	-0.0491695
ARL6IP1	-0.0237159	-0.074433	-0.0490744
RECQL	-0.0962481	-0.00148536	-0.0488668
TUT4	-0.112186	0.014852	-0.0486672
CARHSP1	-0.0613119	-0.0359764	-0.0486441
COTL1	0.0423424	-0.139475	-0.0485664
VPS72	-0.027658	-0.0694682	-0.0485631
STIP1	0.00819584	-0.105245	-0.0485244
ELOVL5	0.133358	-0.23039	-0.048516
LYPLAL1	0.0308581	-0.127863	-0.0485024
ASCC1	-0.0215675	-0.0750731	-0.0483203
PIP4P2	0.0436726	-0.14017	-0.0482487
PAXBP1	-0.0298323	-0.0665231	-0.0481777
BCCIP	-0.0676639	-0.0286021	-0.048133
CDC37	-0.0974898	0.00123926	-0.0481253
ZRANB2	0.0311014	-0.127209	-0.0480539
RUFY1	0.0455859	-0.141265	-0.0478397
ARHGAP35	-0.0319598	-0.0635063	-0.0477331
DYRK2	-0.0278489	-0.0674625	-0.0476557
ITSN1	-0.0155705	-0.079392	-0.0474813
C20orf96	0.0478825	-0.142472	-0.0472945
BBIP1	0.0450789	-0.139383	-0.0471519
HDAC7	-0.102303	0.0080084	-0.0471472
G6PD	-0.0822823	-0.0119491	-0.0471157
HNRNPUL1	0.000691339	-0.0948344	-0.0470715
TOPORS	-0.0598187	-0.0342087	-0.0470137
BPTF	-0.0321956	-0.0617458	-0.0469707
TMX1	-0.0353027	-0.0585423	-0.0469225
RBM15B	-0.0267084	-0.0670253	-0.0468669
ORAI2	-0.049611	-0.0441074	-0.0468592
NF1	-0.0262473	-0.0672516	-0.0467494
HCFC1	-0.034581	-0.0587864	-0.0466837
EIF3I	-0.0565591	-0.0367749	-0.046667
UBA6	-0.045576	-0.0472116	-0.0463938
ASMTL	-0.0362052	-0.0562917	-0.0462485
POLR3K	0.0145605	-0.107027	-0.0462331
NDUFA6	-0.0552898	-0.037046	-0.0461679
TNRC6B	-0.0973342	0.00516114	-0.0460865
BARD1	-0.061916	-0.0302324	-0.0460742
2021-09-10	-0.0369362	-0.055205	-0.0460706
TADA3	-0.0355581	-0.0565317	-0.0460449
CSNK1G2	-0.0773999	-0.0145969	-0.0459984
HSDL2	0.180215	-0.272161	-0.0459726
NDUFB5	0.0655561	-0.157407	-0.0459256
ABL1	0.0184504	-0.110083	-0.0458164
QARS	-0.0233131	-0.0682031	-0.0457581
DPM2	-0.0355701	-0.055729	-0.0456496
MEX3A	-0.126914	0.0357686	-0.0455726
HMGN3	-0.279777	0.188826	-0.0454754
PRPF40A	-0.111659	0.0210095	-0.0453247
APMAP	0.0621457	-0.152719	-0.0452866
RBM10	-0.0707501	-0.0197877	-0.0452689
TUSC3	0.00120681	-0.0916063	-0.0451998
NSD3	-0.127116	0.0367561	-0.0451802
ATP6V0E2	0.169404	-0.259722	-0.0451591
ZC3H14	0.0227137	-0.112821	-0.0450537
TGS1	-0.0968615	0.00677904	-0.0450412
UNC50	0.0149137	-0.104817	-0.0449514
PTCD3	-0.0302422	-0.0594523	-0.0448473
PRRC2A	-0.041144	-0.0484963	-0.0448202
LRRC75A	0.00601431	-0.0955818	-0.0447838
MRPL9	-0.0567574	-0.0325215	-0.0446394
SMDT1	0.115694	-0.204888	-0.0445972
TOMM22	0.05922	-0.148266	-0.0445231
MYL6B	0.0664688	-0.155245	-0.044388
STOX2	-0.0252331	-0.0635077	-0.0443704
NTMT1	-0.00556399	-0.0829045	-0.0442343
ICMT	0.0406124	-0.128797	-0.0440922
MRTO4	-0.0525912	-0.0354222	-0.0440067
SSB	-0.0492544	-0.0387523	-0.0440034
NDUFB8	0.0749446	-0.162874	-0.0439648
ARL2BP	-0.00210225	-0.0858231	-0.0439627
MAPKAPK3	0.0242998	-0.112088	-0.0438941
VPS28	-0.0425669	-0.0451993	-0.0438831
NKAIN4	0.0657222	-0.153482	-0.0438801
NFATC4	-0.0180827	-0.0696577	-0.0438702
CLDN3	0.292135	-0.379752	-0.0438082
NLGN2	-0.0862017	-0.00138634	-0.043794
NAA50	-0.0263754	-0.0612017	-0.0437885
TMSB4X	-0.56721	0.479635	-0.0437876
LONP1	0.0119713	-0.0992539	-0.0436413
ZNF24	-0.0319906	-0.0548487	-0.0434196
SGCB	-0.00640611	-0.080421	-0.0434136
RNF114	0.0231781	-0.109994	-0.0434078
NECAP2	-0.0302029	-0.0562667	-0.0432348
EBLN3P	-0.0421387	-0.0441369	-0.0431378
PDHA1	-0.0370379	-0.0492186	-0.0431283
NDUFAF8	-9.0252e-06	-0.0862149	-0.043112
TOP2B	0.0162551	-0.102395	-0.0430699
NAT14	-0.0285802	-0.0575294	-0.0430548
ACIN1	-0.038012	-0.0480186	-0.0430153
RSBN1L	-0.0900745	0.00416232	-0.0429561
CASC3	-0.0669965	-0.0189018	-0.0429492
CHTOP	-0.00190779	-0.083966	-0.0429369
B4GALT2	-0.0616304	-0.0242111	-0.0429207
FRA10AC1	-0.0912751	0.00549783	-0.0428886
MAGOHB	-0.0724196	-0.013305	-0.0428623
ORC3	0.0257523	-0.111422	-0.0428349
TOMM40	-0.0620327	-0.0234422	-0.0427374
GLTP	-0.0503411	-0.0351079	-0.0427245
RRP1B	0.00834475	-0.0934747	-0.042565
TMEM246	0.129553	-0.214576	-0.042511
NMB	-0.00817211	-0.0768193	-0.0424957
TOMM20	-0.0792703	-0.00570079	-0.0424855
ASNSD1	0.0448769	-0.129641	-0.0423822
TMEM222	-0.0317357	-0.0527604	-0.0422481
CADM1	-0.0300173	-0.0543748	-0.0421961
THUMPD3	-0.0344459	-0.0499281	-0.042187
IRF2BP2	-0.00887954	-0.0754766	-0.0421781
LMF2	-0.000876653	-0.083315	-0.0420958
ZNF512	0.000479621	-0.0844138	-0.0419671
DDX23	-0.0234001	-0.0604887	-0.0419444
CEP290	-0.0984847	0.0147308	-0.0418769
SRRM1	-0.0703999	-0.013247	-0.0418234
PPP4R1	-0.0577257	-0.0256766	-0.0417012
HOOK3	-0.0560903	-0.0270785	-0.0415844
ZNF444	-0.0609923	-0.0221449	-0.0415686
FAM96A	0.0485499	-0.131381	-0.0414154
ST13	-0.0480189	-0.034652	-0.0413354
CTSC	0.0650799	-0.147691	-0.0413053
TMEM115	0.0493084	-0.131838	-0.0412647
UPF3A	-0.0549757	-0.027522	-0.0412489
PPIL3	-0.0222076	-0.0602892	-0.0412484
ZNF738	-0.0354432	-0.0470498	-0.0412465
RLF	0.00519452	-0.0873339	-0.0410697
TSPYL4	0.0711191	-0.15323	-0.0410554
USP10	-0.0360356	-0.0460492	-0.0410424
IDH2	-0.0309571	-0.050871	-0.0409141
HES4	-0.185655	0.104115	-0.0407704
HMCES	-0.0662548	-0.0150745	-0.0406646
FIBP	0.0209055	-0.102087	-0.0405907
PRKRA	-0.145815	0.0650318	-0.0403914
SLC39A1	-0.0609752	-0.0195581	-0.0402667
H2AFY	0.00933538	-0.0897543	-0.0402095
MRPL37	0.0118504	-0.0919788	-0.0400642
MCUB	-0.120266	0.0402257	-0.0400202
SCAPER	-0.0127747	-0.0670528	-0.0399138
SYT11	0.102112	-0.181869	-0.0398785
HMGCS1	0.068222	-0.147942	-0.0398598
HERPUD2	-0.0443464	-0.0352718	-0.0398091
PLPP1	-0.0617154	-0.0176529	-0.0396841
GPR161	0.07197	-0.151192	-0.0396108
ZFHX4	-0.0864817	0.00748969	-0.039496
BABAM2	-0.108691	0.029839	-0.0394259
SOX12	0.0417405	-0.12046	-0.0393595
SHC2	0.064218	-0.142861	-0.0393216
MRPL15	0.0187187	-0.0973497	-0.0393155
SGTA	-0.0101498	-0.0682277	-0.0391887
CYB5B	0.0151036	-0.0934412	-0.0391688
INTS10	-0.0131413	-0.0648448	-0.0389931
GSR	-0.0374275	-0.0405327	-0.0389801
PPP2R1A	-0.034612	-0.0431969	-0.0389044
CMC2	0.0875982	-0.165359	-0.0388802
DZIP1	0.154505	-0.232265	-0.03888
VDAC1	-0.0789723	0.00133756	-0.0388174
LGALS3BP	0.198158	-0.275379	-0.0386105
TRIM24	0.0314912	-0.108302	-0.0384053
YIPF4	-0.00257648	-0.0741956	-0.0383861
TMED1	0.0135226	-0.090234	-0.0383557
EFTUD2	-0.0243601	-0.0521497	-0.0382549
MFSD14B	0.0234396	-0.099456	-0.0380082
NOC3L	-0.0212138	-0.0547629	-0.0379883
ERAL1	-0.0710394	-0.0047747	-0.0379071
SNRPD3	-0.0402119	-0.0355899	-0.0379009
GPATCH2	-0.051621	-0.0241686	-0.0378948
HDHD5	-0.0923622	0.0168829	-0.0377397
ZDHHC21	-0.0121812	-0.0630256	-0.0376034
SPSB3	-0.078435	0.00340917	-0.0375129
PHC2	-0.0354476	-0.0395602	-0.0375039
SV2A	0.0525488	-0.127514	-0.0374828
RNF26	-0.0208477	-0.0539177	-0.0373827
NUP54	-0.101484	0.0270299	-0.0372271
LIG3	-0.0396522	-0.0347084	-0.0371803
UBE2V2	0.0378908	-0.112007	-0.0370579
ING4	-0.0122969	-0.061451	-0.0368739
CD276	0.0410816	-0.114796	-0.036857
SLC30A9	0.0456703	-0.119168	-0.0367486
ZNF638	-0.0214715	-0.0520131	-0.0367423
PAPOLA	0.0245192	-0.0979544	-0.0367176
ALDH9A1	0.118155	-0.19086	-0.0363522
RAP2C	-0.0909748	0.0182975	-0.0363386
LARS	-0.0610434	-0.0114961	-0.0362698
AC008124.1	0.0888398	-0.161024	-0.036092
CDK8	-0.0404094	-0.031673	-0.0360412
APPL1	-0.0203941	-0.0511697	-0.0357819
NBAS	-0.00866171	-0.0628602	-0.0357609
NFATC2IP	-0.0434225	-0.0280855	-0.035754
RFXANK	-0.0418271	-0.0296753	-0.0357512
ATXN7L3B	-0.0139003	-0.057557	-0.0357287
ZNF532	0.00111629	-0.0725456	-0.0357147
CD47	0.000422609	-0.0713449	-0.0354611
TCEA1	0.0374129	-0.108148	-0.0353677
FGFR1OP2	-0.0265042	-0.0441405	-0.0353224
RPS4X	-0.0407394	-0.0298611	-0.0353002
MGMT	-0.117416	0.0469587	-0.0352287
AC011043.1	0.118315	-0.188314	-0.0349997
PITPNB	-0.04371	-0.0261983	-0.0349541
CNOT4	-0.0217082	-0.0481825	-0.0349453
RABGAP1	-0.0428696	-0.0269617	-0.0349156
DDX1	-0.0405529	-0.029147	-0.03485
ING2	-0.00529564	-0.064214	-0.0347548
SETD2	0.00276993	-0.0721045	-0.0346673
CCDC107	0.0960801	-0.16511	-0.034515
MARK3	0.00751592	-0.0764982	-0.0344911
ASCC3	-0.123511	0.0545827	-0.0344639
EWSR1	0.006732	-0.0756138	-0.0344409
C6orf62	-0.00433083	-0.0642584	-0.0342946
RABEP1	0.0588603	-0.127445	-0.0342926
ZBED3	0.0621813	-0.130692	-0.0342555
COA6	0.0566726	-0.124814	-0.0340705
POP7	-0.0369199	-0.0310377	-0.0339788
DHX32	0.0217063	-0.0893779	-0.0338358
FAM120A	-0.0117348	-0.0558623	-0.0337986
QSER1	-0.0314995	-0.0358529	-0.0336762
MAT2B	-0.0413135	-0.0256614	-0.0334874
CANT1	-0.00836314	-0.0582389	-0.033301
TMEM123	-0.209266	0.142685	-0.0332905
FBRSL1	-0.0925561	0.0260749	-0.0332406
JMJD1C	-0.0460847	-0.0203842	-0.0332344
SNHG18	-0.00372379	-0.0624127	-0.0330682
LYRM1	0.0435117	-0.109633	-0.0330604
HNRNPC	-0.0625018	-0.00351192	-0.0330068
CLUAP1	0.0304685	-0.0963101	-0.0329208
REX1BD	-0.0623998	-0.00333295	-0.0328664
PEA15	0.131819	-0.197392	-0.0327865
PPME1	-0.015156	-0.0503487	-0.0327524
STRBP	0.0594015	-0.124884	-0.0327414
DPYSL4	0.0759429	-0.141374	-0.0327155
PPP1R35	-0.0669621	0.00157357	-0.0326943
LUC7L2	-0.0774897	0.0121277	-0.032681
RSF1	-0.0278408	-0.0372213	-0.0325311
DNTTIP2	0.030538	-0.0953077	-0.0323849
FAM208A	-0.0689087	0.00415702	-0.0323758
MRPL16	-0.0135517	-0.0511014	-0.0323265
ATXN2L	-0.0595653	-0.00432074	-0.031943
NUDC	0.0230562	-0.0869123	-0.031928
TRMU	-0.0438948	-0.0195244	-0.0317096
TNKS	0.0135953	-0.0769573	-0.031681
ILKAP	-0.0292151	-0.0339021	-0.0315586
PRELID3B	-0.079068	0.0159786	-0.0315447
BMS1	-0.0607702	-0.00213017	-0.0314502
MINPP1	-0.00266289	-0.0601912	-0.031427
MYO1B	-0.112431	0.0496996	-0.0313658
APH1A	-0.0339699	-0.028716	-0.031343
DENR	-0.00905651	-0.0535742	-0.0313153
GPC6	-0.293936	0.231344	-0.0312962
HIBADH	-0.0151147	-0.0474693	-0.031292
GSK3B	-0.0151408	-0.0473029	-0.0312219
ATG4B	-0.0316983	-0.0307139	-0.0312061
STARD3	0.0412861	-0.103476	-0.031095
UBALD2	-0.0226466	-0.0394825	-0.0310645
ZDHHC16	0.00420298	-0.066309	-0.031053
TRPT1	0.00555497	-0.0675411	-0.0309931
DVL2	0.0546908	-0.116594	-0.0309517
LPIN2	0.166135	-0.22783	-0.0308478
YAF2	0.0208542	-0.0821197	-0.0306328
TRNAU1AP	-0.00238352	-0.0587326	-0.0305581
CFDP1	0.108265	-0.169336	-0.0305353
RING1	-0.0487336	-0.0120486	-0.0303911
SCAF11	-0.00913272	-0.0515022	-0.0303175
RBM6	-0.0458562	-0.0146304	-0.0302433
UBXN2A	-0.0263785	-0.0340992	-0.0302389
MDM4	-0.00190321	-0.0582632	-0.0300832
ORC4	-0.0102626	-0.0498988	-0.0300807
PRDX6	0.307404	-0.367541	-0.0300687
MRPS35	0.0359434	-0.0960624	-0.0300595
SLC25A33	0.00692103	-0.0669429	-0.0300109
TSPAN4	0.235467	-0.295477	-0.0300051
TIMM22	-0.0225372	-0.0372671	-0.0299021
BTF3L4	0.0652381	-0.124928	-0.0298451
SRRT	-0.0159589	-0.0435741	-0.0297665
TMEM126B	0.0796808	-0.139171	-0.0297449
NDUFV1	-0.0541457	-0.00516489	-0.0296553
PRPF38B	-0.104578	0.0453142	-0.0296319
ATN1	-0.0512902	-0.00796865	-0.0296294
KNOP1	-0.0259713	-0.0331641	-0.0295677
PRKCSH	0.0910909	-0.149993	-0.029451
PRPSAP2	0.0345686	-0.0928866	-0.029159
DNM1L	-0.0460523	-0.0122498	-0.0291511
AP2S1	0.012524	-0.0705177	-0.0289969
BBX	-0.134731	0.0768395	-0.0289456
VEZF1	0.0122814	-0.0700234	-0.028871
IFNGR1	0.039798	-0.0972792	-0.0287406
HMGCL	-0.0772525	0.0199355	-0.0286585
OXSR1	-0.0788263	0.0217188	-0.0285538
ZDBF2	0.00730068	-0.0643837	-0.0285415
MRPL13	0.00534843	-0.0622946	-0.0284731
ABLIM1	-0.0273212	-0.029462	-0.0283916
TMEM161A	0.0606922	-0.117353	-0.0283307
CAMLG	0.0403044	-0.0964804	-0.028088
ZNF821	0.00657108	-0.0626203	-0.0280246
RNF126	-0.0924416	0.0367222	-0.0278597
DMAP1	0.0362165	-0.091932	-0.0278577
STAG1	0.0119928	-0.0676629	-0.027835
PLPBP	0.0799549	-0.135519	-0.0277821
PSMB2	-0.0446104	-0.010932	-0.0277712
GDI2	-0.00524085	-0.049788	-0.0275144
TBPL1	0.00517357	-0.0601899	-0.0275082
GAPDH	-0.328811	0.274117	-0.0273468
GBE1	-0.0391025	-0.0154189	-0.0272607
EPRS	0.024466	-0.0788019	-0.0271679
TCTN1	0.0886438	-0.142871	-0.0271138
PCSK1N	-0.223931	0.169828	-0.0270517
TSPAN6	-0.0152565	-0.0387232	-0.0269898
APRT	-0.0435638	-0.0103363	-0.02695
DPF2	-0.0170079	-0.0367358	-0.0268719
BRWD1	-0.0316527	-0.0220595	-0.0268561
MSL1	-0.0307747	-0.0228306	-0.0268027
CGGBP1	0.0316202	-0.0851044	-0.0267421
C12orf57	-0.102998	0.0496916	-0.026653
CRYL1	-0.0614358	0.00848815	-0.0264738
FASN	0.0532029	-0.106135	-0.0264659
ZNF148	-0.0338201	-0.0188847	-0.0263524
GNB2	-0.0722348	0.01966	-0.0262874
DDX50	-0.0232739	-0.0290234	-0.0261486
BOC	-0.215954	0.163834	-0.02606
ALG5	0.0808445	-0.132709	-0.0259324
PLEKHM2	0.0472075	-0.098939	-0.0258657
RAF1	0.0193394	-0.0709657	-0.0258131
ANKRD12	-0.073341	0.0217472	-0.0257969
CISD1	0.0592277	-0.110786	-0.0257793
TXN2	-0.0608764	0.00943391	-0.0257212
RAD23A	-0.00350675	-0.047922	-0.0257144
SMAD9	-0.121942	0.0705693	-0.0256864
MKRN2	0.0293868	-0.0806726	-0.0256429
CMC1	-0.0578466	0.00676146	-0.0255426
BCKDK	0.0103791	-0.0614395	-0.0255302
TEX30	0.0124552	-0.0635059	-0.0255253
DIAPH2	0.0568046	-0.10779	-0.0254929
ICE2	-0.0476091	-0.00296355	-0.0252863
ZMYM3	-0.0299761	-0.0205847	-0.0252804
MRPL51	-0.159589	0.109121	-0.025234
VEZT	-0.08674	0.0362879	-0.0252261
AKR1B1	-0.153898	0.10345	-0.0252238
PTPN11	0.0235321	-0.0739322	-0.0252001
XRN2	-0.0293251	-0.0209998	-0.0251624
ID3	-0.161422	0.111439	-0.0249915
MPC1	0.0418254	-0.091552	-0.0248633
SLC25A17	0.0304773	-0.0800784	-0.0248005
TATDN1	-0.0464387	-0.00307682	-0.0247578
BZW1	-0.00541603	-0.0439461	-0.0246811
DTX3	-0.0196832	-0.0296538	-0.0246685
GMCL1	-0.0943329	0.0450274	-0.0246528
MINDY2	0.0512059	-0.100439	-0.0246166
LRBA	-0.0225768	-0.0266149	-0.0245958
VDAC3	0.00679917	-0.0557144	-0.0244576
ARFGAP2	-0.0181261	-0.0307357	-0.0244309
EIF2AK1	-0.0464962	-0.00236006	-0.0244281
UXT	-0.0326262	-0.0160308	-0.0243285
ZNF207	0.00817975	-0.0568101	-0.0243152
SSBP1	0.0406986	-0.0892052	-0.0242533
UBB	0.209928	-0.258105	-0.0240889
FANCF	-0.0051231	-0.0427651	-0.0239441
TOM1L1	-0.0791027	0.0313767	-0.023863
ASF1A	-0.0923856	0.0449104	-0.0237376
CDK2AP2	0.067146	-0.11452	-0.0236868
FGF13	0.0196254	-0.0669774	-0.023676
DUSP12	0.0364208	-0.083469	-0.0235241
MICU1	0.00473224	-0.0511068	-0.0231873
SLBP	8.27387e-05	-0.0460958	-0.0230065
ERCC1	-0.0158007	-0.0301766	-0.0229887
AFG3L2	0.0472698	-0.0929341	-0.0228322
DGAT1	0.000698436	-0.0462925	-0.022797
PMVK	-0.000741621	-0.0447901	-0.0227659
RBM28	-0.00731366	-0.0381475	-0.0227306
SCAMP4	0.0255422	-0.070912	-0.0226849
EPHX1	0.0711395	-0.116429	-0.0226448
POLR2C	-0.075678	0.0307901	-0.0224439
ACLY	-0.000108177	-0.044724	-0.0224161
VKORC1L1	-0.0199819	-0.0247835	-0.0223827
LIMS1	-0.0289864	-0.0157689	-0.0223777
NELFE	0.00329803	-0.0479541	-0.022328
HINT3	0.0477386	-0.0920531	-0.0221573
RALBP1	-0.146347	0.102034	-0.0221563
PHKB	0.019206	-0.0634128	-0.0221034
SREK1	-0.037877	-0.00631813	-0.0220976
RNF187	-0.0317104	-0.0121161	-0.0219133
RARA	0.0169061	-0.0607197	-0.0219068
ANKRD10	-0.0380205	-0.00578075	-0.0219006
XRCC5	-0.109671	0.0658914	-0.02189
NDUFB6	0.00597041	-0.0493488	-0.0216892
COASY	-0.00895681	-0.034044	-0.0215004
ZFYVE16	0.0712936	-0.114262	-0.0214843
THAP7	0.0525491	-0.0953383	-0.0213946
PHACTR4	-0.0583289	0.0159791	-0.0211749
SLC16A1	0.120797	-0.1631	-0.0211518
OSBPL8	0.0410292	-0.0833247	-0.0211477
CD24	-0.220656	0.178659	-0.0209984
SELENBP1	0.0539064	-0.0957813	-0.0209375
POM121C	0.00327011	-0.0450538	-0.0208919
TSN	-0.0756285	0.0339662	-0.0208312
NTPCR	0.0676262	-0.10909	-0.0207318
TMEM129	0.0173194	-0.0586504	-0.0206655
DTWD1	-0.0504433	0.00937833	-0.0205325
MLST8	0.0417825	-0.0828308	-0.0205241
MED30	-0.122668	0.0816469	-0.0205106
ELOB	0.106752	-0.147604	-0.020426
SRP68	-0.0951698	0.0544811	-0.0203444
KIAA0100	0.0137632	-0.0543357	-0.0202863
RNF10	0.0246158	-0.0651134	-0.0202488
VBP1	0.00124883	-0.0415796	-0.0201654
ASAP2	-0.156707	0.11642	-0.0201437
BCL2L12	-0.0319644	-0.0082382	-0.0201013
MGAT2	0.0881591	-0.1283	-0.0200705
SSBP3	-0.100306	0.0602839	-0.0200111
SRR	0.0153111	-0.0552095	-0.0199492
DNAJC10	-0.0445673	0.00467255	-0.0199474
CRLS1	-0.0135595	-0.0260307	-0.0197951
PHB	0.0535106	-0.0930667	-0.0197781
GUSB	0.0445386	-0.0840617	-0.0197616
UBE2R2	-0.021815	-0.0171139	-0.0194645
EPC1	-0.0523342	0.0135341	-0.0194001
TXN	-0.160005	0.12122	-0.0193927
COG4	-0.0388513	7.10626e-05	-0.0193901
CCSER2	-0.060695	0.0222683	-0.0192134
WTIP	-0.0237529	-0.0146194	-0.0191862
ZFPM1	0.00460505	-0.0429032	-0.0191491
UTP6	-0.0417911	0.0035167	-0.0191372
TP53BP2	0.0757991	-0.113895	-0.0190482
CHTF8	-0.00489398	-0.0328215	-0.0188578
RAB5B	-0.00125942	-0.0363271	-0.0187933
RHBDD3	0.0354274	-0.07287	-0.0187213
UQCC3	0.106034	-0.143384	-0.0186751
EYA3	0.0275391	-0.064823	-0.018642
KMT2E	0.0404637	-0.0775756	-0.018556
AKR1A1	-0.0668846	0.0298892	-0.0184977
GLIPR2	0.206644	-0.243432	-0.0183941
ZNF92	0.0015357	-0.0381795	-0.0183219
MTDH	0.0218868	-0.058427	-0.0182701
PPP2R2A	-0.10314	0.0667001	-0.0182199
MCUR1	-0.0077013	-0.0287353	-0.0182183
MXRA8	-0.0637187	0.0273031	-0.0182078
PDIA6	0.0673868	-0.103454	-0.0180336
FGF11	-0.0995787	0.0636475	-0.0179656
CHCHD1	-0.0147716	-0.0207246	-0.0177481
HBS1L	-0.00670814	-0.0284974	-0.0176028
GOLIM4	-0.260989	0.226023	-0.0174829
RETREG2	0.018016	-0.0528399	-0.0174119
FAT1	-0.169958	0.135168	-0.0173949
RBM39	-0.119038	0.0847908	-0.0171234
SYNE2	0.0846111	-0.118694	-0.0170412
SPCS3	-0.0567481	0.0227655	-0.0169913
NHSL1	0.046135	-0.0800697	-0.0169673
DNAAF2	0.0180178	-0.0516559	-0.016819
TIMM17A	0.123587	-0.157125	-0.0167689
SNRPC	-0.0335957	9.07843e-05	-0.0167524
CETN3	-0.0163585	-0.0170223	-0.0166904
EIF4H	-0.00346164	-0.0299034	-0.0166825
CPSF7	-0.00399697	-0.029324	-0.0166605
GPBP1L1	-0.102165	0.0688448	-0.0166602
CDS2	0.0192367	-0.052445	-0.0166042
SMARCE1	-0.0436841	0.0105638	-0.0165601
ATP11C	-0.0119586	-0.0209893	-0.016474
PTRHD1	-0.00250272	-0.0302989	-0.0164008
STK4	0.00988243	-0.0425085	-0.016313
NT5DC1	0.0183822	-0.0509961	-0.016307
NIPBL	-0.0188336	-0.0137692	-0.0163014
DDB1	0.0346543	-0.0672009	-0.0162733
STK16	-0.0423567	0.0100909	-0.0161329
KATNBL1	-0.0673068	0.0350933	-0.0161068
CITED2	-0.0460119	0.0138351	-0.0160884
NOL7	0.0169985	-0.0491604	-0.0160809
ALG3	0.0937715	-0.125676	-0.0159521
CELF2	0.0941377	-0.125851	-0.0158568
MRPL1	0.00921126	-0.0409026	-0.0158457
RBMX2	-0.100965	0.0696127	-0.0156759
PACS1	-0.0109019	-0.0203747	-0.0156383
PDLIM7	-0.276681	0.245536	-0.0155721
TNFRSF10B	-0.121217	0.0901794	-0.0155189
HNRNPLL	0.0168518	-0.0478624	-0.0155053
C2orf74	-0.0199141	-0.0110655	-0.0154898
NUDCD2	0.0430154	-0.0739656	-0.0154751
ABCE1	0.000565921	-0.0308603	-0.0151472
TKT	-0.375124	0.344957	-0.0150838
POP5	0.0453714	-0.0755147	-0.0150717
ZMYM4	0.0260497	-0.0561565	-0.0150534
LSM8	-0.024663	-0.00542195	-0.0150425
RNF44	-0.0033266	-0.0267141	-0.0150204
NUDT2	0.0187193	-0.0484579	-0.0148693
ATIC	0.000326385	-0.0298555	-0.0147646
GON4L	-0.0907217	0.0612391	-0.0147413
JAM3	-0.0928858	0.0636979	-0.014594
PCMT1	-0.000363069	-0.028701	-0.014532
SLC4A7	-0.0561703	0.0272163	-0.014477
AC100810.1	-0.0771958	0.048494	-0.0143509
PDAP1	-0.0678723	0.0393815	-0.0142454
SLC25A1	0.0160773	-0.0444187	-0.0141707
IWS1	0.0171643	-0.0453577	-0.0140967
RHBDD2	0.105431	-0.133543	-0.0140556
ATP5MPL	0.0764729	-0.104582	-0.0140546
GRPEL1	-0.0538808	0.0259234	-0.0139787
NDUFS7	0.087685	-0.115216	-0.0137657
TMEM178A	-0.0388015	0.0118541	-0.0134737
DDOST	-0.0283036	0.00138733	-0.0134582
GATAD2A	0.0493334	-0.0761877	-0.0134271
TPRKB	0.022294	-0.0490044	-0.0133552
PTK2	-0.0193203	-0.00733634	-0.0133283
IFT27	0.029711	-0.0563291	-0.0133091
PSME1	-0.0282358	0.00164025	-0.0132978
HIPK2	-0.00362405	-0.0228774	-0.0132507
TMEM69	0.0313038	-0.0577523	-0.0132243
PPP4R3B	0.0216652	-0.0478637	-0.0130992
HSF1	0.0325994	-0.0585862	-0.0129934
FABP5	-0.208781	0.182813	-0.0129843
STRADB	0.168986	-0.19445	-0.0127322
REV3L	-0.0126059	-0.0126895	-0.0126477
VPS25	-0.0653071	0.0403938	-0.0124566
MAP2K1	0.0193332	-0.0440886	-0.0123777
CCDC12	-0.0467156	0.0225797	-0.012068
C1orf43	-0.112393	0.0883481	-0.0120226
SMIM15	0.0195851	-0.0434129	-0.0119139
CDK13	-0.0190371	-0.00442257	-0.0117298
PDK1	-0.0345068	0.0110984	-0.0117042
ZYG11B	0.0480874	-0.0714524	-0.0116825
C1orf35	-0.0425064	0.0191791	-0.0116636
FAM222B	0.05253	-0.0758494	-0.0116597
PRMT2	-0.0302704	0.00695854	-0.0116559
S100A13	0.125193	-0.148491	-0.0116493
VARS	-0.0135868	-0.00953399	-0.0115604
PNP	-0.0622091	0.0392628	-0.0114731
CHP1	-0.00768991	-0.015045	-0.0113675
RBM23	0.0380994	-0.0604564	-0.0111785
DENND5A	-0.0120459	-0.0101709	-0.0111084
ARL6IP4	-0.0136631	-0.008458	-0.0110605
ZNF775	-0.0538858	0.0319133	-0.0109863
MAN1B1	-0.0325846	0.0108311	-0.0108767
TPP2	-0.0227325	0.00104199	-0.0108453
TCF7L2	-0.0457706	0.0241272	-0.0108217
AP3S1	-0.0207415	-0.000745573	-0.0107435
SPG7	-0.0362421	0.0150903	-0.0105759
KMT5A	-0.0178373	-0.0032484	-0.0105428
MBIP	-0.0268088	0.00591802	-0.0104454
RSL1D1	-0.037349	0.0165521	-0.0103985
LTBP3	-0.02525	0.00454175	-0.0103541
MTFR1L	0.0567995	-0.0774278	-0.0103142
HNRNPA3	-0.0204938	-3.84872e-05	-0.0102661
PRDX2	-0.0505122	0.0300821	-0.010215
CACYBP	0.100626	-0.120937	-0.0101551
TSTA3	-0.0262473	0.00605315	-0.0100971
HAX1	-0.0525856	0.0323955	-0.0100951
ZNF672	0.0700441	-0.0901288	-0.0100423
MGAT4B	0.120229	-0.14008	-0.00992555
TERF1	-0.0151432	-0.00430365	-0.0097234
HNRNPAB	0.00672465	-0.0261312	-0.00970329
LZIC	0.00930167	-0.0286127	-0.00965552
PNKP	0.00628839	-0.0251928	-0.00945219
IREB2	0.0405569	-0.0592505	-0.00934682
ZNF277	-0.0435502	0.0249957	-0.00927725
MRPS2	-0.00223493	-0.0163183	-0.00927662
SENP5	0.00195105	-0.0203492	-0.00919906
NUMA1	-0.0616046	0.0432082	-0.00919823
CSNK1E	0.0049095	-0.0232996	-0.00919503
EIF2B2	0.0182022	-0.0364512	-0.00912454
OGT	-0.0275356	0.00932273	-0.00910644
CHCHD7	-0.018302	0.000435324	-0.00893336
AGO1	-0.0621809	0.0443677	-0.00890663
TLK1	-0.0499913	0.0323969	-0.0087972
P4HB	-0.076066	0.0584934	-0.00878634
BZW2	-0.0285474	0.0111423	-0.00870256
AQR	0.0323703	-0.0497469	-0.00868828
ADAM17	-0.0131663	-0.00417818	-0.00867225
WBP11	-2.59886e-06	-0.017206	-0.0086043
DECR1	-0.132801	0.115715	-0.00854277
HSPA9	0.0372175	-0.0540394	-0.00841093
PSMA4	0.0275338	-0.0442503	-0.00835826
SMIM30	-0.022817	0.00614661	-0.00833517
CCDC124	-0.00591545	-0.0106481	-0.00828175
DSTYK	0.0404068	-0.0569647	-0.00827895
ZNF12	-0.0105708	-0.00597986	-0.0082753
ME2	-0.0364505	0.0199765	-0.00823698
DCAF15	-0.0415774	0.0251124	-0.0082325
VPS51	-0.0103576	-0.00598011	-0.00816887
SF1	0.00640118	-0.0226665	-0.00813266
P4HTM	0.116108	-0.132284	-0.00808776
RP9	-0.0468327	0.030891	-0.00797088
STRN3	-0.00426064	-0.0115214	-0.007891
ADD1	0.00624218	-0.0220012	-0.00787951
SCNM1	0.018248	-0.0339776	-0.00786477
ASXL1	-0.0491568	0.0336681	-0.00774435
NPEPL1	-0.0220421	0.00676676	-0.00763767
DYM	0.00749547	-0.0226132	-0.00755887
SNHG8	-0.154996	0.139971	-0.00751272
SPIN1	-0.0433318	0.0283278	-0.00750204
PNPLA8	0.0624018	-0.0772677	-0.00743292
KIN	-0.0395495	0.0250819	-0.00723376
PWAR6	-0.00628831	-0.00802841	-0.00715836
SEM1	-0.0664874	0.0522487	-0.00711935
PFKL	0.0294167	-0.0434898	-0.00703655
NEMF	-0.00958656	-0.00441825	-0.00700241
PHAX	0.0450517	-0.0590481	-0.00699819
UPF3B	0.0205601	-0.0344098	-0.00692487
PRPF6	-1.99786e-06	-0.0135301	-0.00676603
UFD1	0.00858219	-0.021896	-0.00665692
NTHL1	0.0457466	-0.059054	-0.00665373
SEC14L1	0.0555704	-0.0687867	-0.00660814
BCL7B	0.0144309	-0.027286	-0.00642754
ERLIN2	0.000128245	-0.0127607	-0.00631624
ID2	0.104419	-0.11681	-0.00619555
RNF216	0.016435	-0.0286577	-0.00611136
EIF2AK4	-0.116431	0.104236	-0.00609759
JPT1	-0.162028	0.149985	-0.00602169
SPAST	-0.0500467	0.0380276	-0.00600955
CUL2	0.0342611	-0.0461657	-0.00595228
CES2	0.0540169	-0.0658384	-0.00591074
UQCRFS1	0.0682766	-0.0796982	-0.00571078
MARCKSL1	-0.179826	0.168638	-0.00559416
CLIP1	-0.000422896	-0.0107297	-0.00557627
EMD	-0.00816846	-0.00282956	-0.00549901
TIMM50	0.0165965	-0.0275826	-0.00549301
KDM5C	0.0357481	-0.0467316	-0.00549175
FAM199X	0.0316852	-0.0426677	-0.00549127
MIDN	0.0271351	-0.038016	-0.00544043
PAFAH1B3	-0.0207955	0.0100311	-0.00538218
ILVBL	0.0157669	-0.0265101	-0.00537158
YME1L1	-0.0328583	0.0221583	-0.00535001
PHF3	-0.0580419	0.0474414	-0.00530025
TRIM2	-0.042197	0.0320885	-0.00505427
ZNF428	0.132144	-0.142186	-0.0050211
RNF146	0.0267255	-0.0364621	-0.00486826
CHD2	-0.0508466	0.0411482	-0.00484922
ACKR3	-0.503343	0.493679	-0.00483211
NUB1	-0.0504521	0.0408831	-0.00478451
UBA1	0.0598739	-0.0694165	-0.00477134
HINT1	-0.00152836	-0.00765272	-0.00459054
CYB5R3	-0.0945199	0.0855671	-0.0044764
TSR3	-0.00829245	-0.000534837	-0.00441364
SON	-0.0680781	0.0594899	-0.00429411
TMEM206	0.0273488	-0.0356879	-0.00416954
PPP2R5E	0.00170415	-0.00990155	-0.0040987
INTS11	-0.0695492	0.0613892	-0.00408001
EIF2B1	-0.00115848	-0.00674966	-0.00395407
MRPS22	0.00571918	-0.0136092	-0.00394501
RNF20	-0.0607988	0.0534482	-0.00367529
LEO1	-0.0221471	0.0148052	-0.00367098
STAG2	-0.014541	0.00735433	-0.00359332
EPHX2	0.036076	-0.0431817	-0.00355285
RASAL2	0.0866822	-0.0933247	-0.00332127
RAB5IF	0.0703056	-0.0767092	-0.00320182
DCAF13	-0.00662381	0.000331014	-0.0031464
DAP	0.0234626	-0.0297328	-0.00313509
TMEM65	-0.0335276	0.0273575	-0.00308504
ARID3A	-0.152791	0.146761	-0.00301495
CCT8	-0.0103122	0.00430194	-0.00300512
CIZ1	0.0479493	-0.0538156	-0.00293312
ROCK2	-0.0568927	0.0510678	-0.00291245
TBCD	0.0720042	-0.0777163	-0.00285604
MBOAT7	-0.0261405	0.0208224	-0.00265905
AP2A2	0.00914116	-0.0144305	-0.00264468
TRIOBP	0.0377987	-0.0428648	-0.00253307
FRYL	-0.0347993	0.0297914	-0.00250397
PMPCA	-0.035428	0.030586	-0.00242098
LRP3	0.0735383	-0.0779296	-0.00219566
RBM17	-0.00907279	0.0050133	-0.00202975
CYFIP1	0.00652997	-0.0105788	-0.00202443
MRPL49	-0.0362835	0.0325929	-0.00184526
TRIM33	0.0613982	-0.0647471	-0.00167445
CHD9	-0.0709607	0.0677575	-0.00160162
KANSL1	-0.00807143	0.00491361	-0.00157891
IGF1R	-0.0687515	0.0655987	-0.0015764
QSOX1	0.027899	-0.0310326	-0.00156679
LETMD1	0.0180726	-0.0211368	-0.0015321
SRSF11	-0.110405	0.107474	-0.00146556
VAMP3	0.0119367	-0.0146567	-0.00135996
MBNL2	0.0313661	-0.0339042	-0.00126905
CUL4A	0.00723489	-0.00961458	-0.00118985
MANBAL	0.0126765	-0.0149667	-0.00114509
C6orf203	0.0550252	-0.0572777	-0.00112625
EFEMP2	0.00695449	-0.00894664	-0.000996073
YTHDC1	-0.0238472	0.0219197	-0.000963761
CSNK2B	-0.00245699	0.000683075	-0.000886956
CCT5	0.072187	-0.0737814	-0.000797202
OSER1	0.00765752	-0.00902137	-0.000681928
FAR1	-0.0336774	0.0324188	-0.000629301
NUTF2	-0.00592661	0.00470601	-0.000610301
TTC37	0.0353492	-0.0364961	-0.000573486
[truncated: 2,227 more rows]
