# Supplementary material for: Molecular profiling of stem cell-derived retinal pigment epithelial cell differentiation established for clinical translation
Source: Stem Cell Reports. 2022 Jun 14;17(6):1458–75. doi: 10.1016/j.stemcr.2022.05.005 (PMC9214069; doi:10.1016/j.stemcr.2022.05.005)
Supplement: Table S5. Gene enrichment during late hESC-RPE differentiation (D38, D45, D60) by cell type, related to Figure 6 [file mmc6.xlsx]

## Sheet: TableS5
	EMT-RPE	RetProg	EarlyRPE	MidRPE	LateRPE	MesCh	Pluri	SmMus	CrNeCr
0	ACTG2	CHSY3	SYT10	PTGER4	ADAD2	GABRP	AC106864.1	AC020909.2	FABP4
1	MGP	CPAMD8	MLIP	NMU	PCP4L1	VTCN1	POU5F1	MYOG	PAPPA
2	LGALS1	SIX6	CRYGS	HIST1H1B	CDH19	HAND1	LIN28A	MYL1	SPP1
3	ANKRD1	SFRP2	TMPRSS15	MKI67	PRLR	LINC00379	FOXH1	MYH3	ANKRD1
4	PHLDA2	FGF19	CFH	PBK	SLC6A13	CST6	SALL4	MYBPH	TGM2
5	PAPPA	VSX2	RUNX1T1	BIRC5	CD44	MMP9	VRTN	SHD	HBEGF
6	SERPINE1	ZIC2	HAND2	PCLAF	RGR	PRR15	UTF1	CDH15	ANO4
7	ARSJ	PDGFRA	CRYBB3	MYBL2	ATP2B2	WNT6	DPPA4	MYOD1	CDKN2B
8	TGM2	AC092958.1	SSX1	DLGAP5	TTR	ITGB6	ALPL	TNNI2	ACTG2
9	CNN1	SLITRK2	MGARP	RRM2	ADRA2C	TACSTD2	AC009446.1	MRLN	NTM
10	C5orf46	CRB1	DCC	CENPF	SLC39A12	MMP2	FOXD3-AS1	CHRNA1	ARHGDIB
11	COL1A1	MAL	LRRN3	TOP2A	CRX	VGLL1	TRIM71	ACTA1	C5orf46
12	FOXC2	SHISA2	PLEKHN1	BUB1B	LINC00276	NPPB	ZSCAN10	KLHL41	GLIPR1
13	NTM	ZIC1	CTNNA3	SGO1	HMOX1	GATA3	L1TD1	FITM1	FOXC1
14	IL32	ATP1A2	PTHLH	BUB1	DUSP4	P2RY6	DNMT3B	STAC3	COL3A1
15	ACTA2	MECOM	DCN	CEP55	OC90	RAB25	NTS	TNNC2	ARSJ
16	HBEGF	OLFM3	PCDH9	GTSE1	OPCML	TAC3	PLP1	MEF2C	NT5E
17	CARMN	MYOCD	EPHA7	TPX2	NUPR1	SLN	SLC7A3	AC124301.1	PHLDA2
18	NT5E	SYNPR	OTOGL	FANCI	ADTRP	PKP3	C9orf135	MYLPF	CNN1
19	ADGRG6	FABP7	ROBO2	CLSPN	LINC01202	LUM	FEZF1	TNNT3	ITGA1
20	ANGPTL7	HES5	SLITRK6	PRR11	ASCL1	TCIM	CNTNAP2	SMPX	KCNMB1
21	ALPK2	LINC01474	HMX1	KIF20A	SMOC2	PAPPA2	CYP26A1	MYH8	AC016717.2
22	CPA4	BHLHE22	COL12A1	NUSAP1	BEST1	PLSCR5	LINC00678	ACTN2	ANGPTL7
23	TNFRSF9	AC010931.2	PTCHD4	SPC25	SLC22A8	PTGES	SOX2	MYOZ2	BGN
24	GLIPR1	ZIC5	CRABP1	DEPDC1	DLEU7	HEY1	SCG3	IL17B	CDH11
25	ARHGDIB	PAPLN	CLMP	KIF23	RDH5	LY6K	GAL	CKM	PCDH10
26	DPYSL3	CP	HAND2-AS1	KIF4A	ERMN	SLCO2A1	TUNAR	GJD2	TM4SF1
27	TNC	HMX1	NR2F1	KNL1	FGF7	ERP27	SOX21	ARPP21	CARMN
28	TM4SF1	RAX	CA9	CENPM	SLC26A7	CLDN6	CYP2S1	DES	CREB5
29	INHBA	MAP2	BFSP2	NDC80	PRAP1	HSD3B1	PPP1R17	UNC45B	EDN1
30	LYPD6B	HLF	SYT1	NCAPH	RPE65	SCGB3A2	LNCPRESS1	MYMX	FOXC2
31	COL3A1	UNC5C	GRIN2A	HIST1H3G	SULF1	HAPLN1	CLDN6	KREMEN2	TNC
32	CDH11	SORCS1	SPANXB1	FOXM1	TTLL4	SFN	WFIKKN1	SYNPO2L	PTPRR
33	POSTN	LYPD1	LYPD1	CENPE	BCO1	AFAP1L2	LINC00545	FNDC5	PRSS3
34	PCDH19	MIR4500HG	MMRN1	CENPU	PRSS33	CLIC3	NR6A1	SRL	COL1A1
35	SERTAD4-AS1	NRCAM	CXXC4	MCM10	WFDC1	MYL7	KCNN2	NEFM	DPYSL3
36	TNMD	COL9A1	BNC1	KIF11	HMGCS2	CLDN4	APELA	C1orf105	ETV4
37	FABP4	HTR2C	ADAMTS16	HIST1H3B	CSF1R	GRHL2	FOXA3	ABLIM3	TNFRSF11B
38	PLAT	CYP1B1	DGKB	ATAD2	GNB3	RGS16	GPC4	HJV	DCN
39	CXCL10	DOC2B	LINC01474	UHRF1	TMEM91	IGFBP3	GPC3	MYMK	ADGRG6
40	CLDN1	OPTC	NPW	CDC20	AC110285.1	EDNRB	SCGB3A2	HRC	KLF2
41	ITGA1	ACKR3	TMEFF2	NCAPG	PCP4	KLK6	FOXD3	TTN	SH3RF3
42	EDN1	CLRN1	FBXO32	MND1	ADAMTSL3	NDNF	KLKB1	ATP2A1	IL32
43	TAGLN	PRSS35	DACH1	SAMD11	GEM	COL6A3	SYT6	RXRG	RGS4
44	OGN	SYT9	CRYBB2	FGF18	PARM1	TINAGL1	ANXA9	SOHLH2	TNFRSF12A
45	FOXC1	DES	NPR3	CCNB2	GNA14	NPY	RHBDL3	COX6A2	LUM
46	RASGRF1	PLXNC1	KLHL14	KIF14	SHANK2	MSX2	TFAP2C	TNNT1	PLAT
47	ANGPT1	PLPPR1	LIX1	KIF2C	NPFFR1	NECTIN4	IDO1	NES	SERTAD4-AS1
48	ST6GALNAC5	FOXI3	MEIS3	CAV1	AP001596.1	CRH	USP44	COL25A1	TINAGL1
49	CREB5	CDON	UNC13C	PRC1	UBAP1L	ARHGDIB	MATK	APOBEC2	BDNF
