# Supplementary material for: Molecular profiling of stem cell-derived retinal pigment epithelial cell differentiation established for clinical translation
Source: Stem Cell Reports. 2022 Jun 14;17(6):1458–75. doi: 10.1016/j.stemcr.2022.05.005 (PMC9214069; doi:10.1016/j.stemcr.2022.05.005)
Supplement: Table S6. Gene enrichment scores for adult human and rabbit eyes by cell type, related to Figure S7 [file mmc7.xlsx]

## Sheet: HumanAdultEye_EnrichmentScores
	Rod Bipolar-ON	Amacrine Ganglion	Fibroblast	Mueller Glia	Rod Photoreceptors (MALAT1-lo)	Melanocytes	Cone Photoreceptors	Immune	Rod Photoreceptors (MALAT1-hi)	Choroid	Cone Bipolar-ON	Pericyte-Smooth Muscle	Cone Bipolar-OFF	Retinal Pigment Epithelium
HES4	0.0224325	0.153338	3.44484	8.25492	0.0206327	9.27342	0.0199988	0.0356663	0.0275655	1.04471	0.134582	24.61	0.0516759	0.0139638
SDF4	1.86211	0.0794212	4.47501	0.876038	0.287821	2.20213	0.1485	0.962743	1.43109	1.55995	5.50903	1.32476	4.42398	3.91246
ACAP3	3.66538	0.74857	0.399485	0.223888	0.510031	0.405102	0.175063	0.0811715	5.36001	0.111174	23.7416	0.429849	13.5348	0.0214672
MXRA8	0.0316144	0.0306951	149.901	1.17239	0.0459034	0.0317039	0.018461	0.0970368	0.02823	0.0323608	0.0190272	9.86012	0.0191705	0.0196068
AURKAIP1	3.69397	0.517006	1.5201	1.4002	0.300579	2.85521	0.691213	0.439903	0.715576	0.494024	4.99787	0.585022	5.20319	0.00295899
MRPL20	2.57533	0.340057	3.85171	1.63088	0.13088	6.12707	0.364701	0.962733	0.569482	0.530952	4.34521	1.11037	3.619	0.00437034
SSU72	4.18894	0.504751	2.23806	0.740762	0.146476	17.196	0.430798	1.11491	0.514325	0.751387	7.54607	1.50053	7.78251	3.68334
GNB1	0.0276021	0.076213	0.188482	0.0703581	4.15553	0.390866	0.0278363	0.219907	8.05868	0.191225	0.186257	0.106113	0.487904	0.000349116
HES5	0.0522298	0.0507252	0.0716585	77.4769	0.0337757	0.0523762	0.0305229	0.0311746	0.0567327	0.175347	0.104197	0.099086	0.19727	0.0322418
LRRC47	3.70925	0.589316	1.90194	0.795171	0.284705	4.61632	0.28526	0.634261	1.24866	0.384807	6.90013	0.548564	11.4159	0.0322252
CHD5	3.33543	4.08258	0.0570756	0.0790658	0.127435	0.144428	0.121767	0.0590356	10.6815	0.101316	22.8334	0.0601739	33.3131	0.0610431
RPL22	1.737	0.147225	4.50103	0.479184	0.154807	15.0212	0.889978	4.34187	0.593935	2.62144	1.91442	2.51598	2.27558	0.722493
ICMT	0.822391	0.10926	2.55622	0.174882	0.780894	0.672486	0.285494	0.39547	10.0892	0.257859	2.86957	0.731786	0.481171	0.0236264
ACOT7	8.83486	4.20174	1.26655	0.174437	0.139509	5.54322	1.48358	0.18235	0.342172	0.401446	28.6236	0.609013	63.9816	0.0478603
RERE	5.02287	0.404741	1.05568	0.458067	0.125222	1.22356	0.170768	0.967635	3.39797	0.592518	18.3569	0.693978	19.8851	0.00640269
ENO1	0.646532	0.150297	0.613583	18.7706	0.0337855	0.614023	0.07268	0.237953	0.126648	0.157166	1.15407	0.142095	1.06701	0.14453
SLC2A5	0.281348	0.280876	0.398318	0.355936	0.271726	0.479347	0.279241	217.188	0.25571	0.28169	0.283825	0.28599	0.284973	0.288436
CLSTN1	4.01361	0.202768	0.495004	1.52801	0.804545	0.802632	0.205292	0.125616	0.47952	0.092195	11.3141	0.260495	5.29137	0.00199274
CTNNBIP1	0.13659	0.154256	0.386874	38.0728	0.0409142	0.431104	0.0765541	0.189068	0.106551	0.167295	0.30819	0.13377	0.145421	0.0106038
CASZ1	0.0420026	0.0300053	0.057303	0.0463461	1.27557	0.0400512	0.238306	0.0129306	47.4696	0.0324356	0.0432071	0.0766775	0.0322496	4.12658
SRM	5.10282	0.461067	6.32097	0.688078	0.175478	9.64074	0.761683	1.54359	0.323746	1.00281	7.47791	1.14652	4.4639	0.0253596
DHRS3	0.0448233	0.105399	73.4407	0.5423	0.0516981	0.0759795	2.39092	7.25286	0.0624782	1.87297	0.970101	1.28813	0.11257	0.0467498
SDHB	4.42642	0.282957	2.64088	0.525617	0.303731	7.72681	0.504705	0.932193	1.25246	0.883653	5.09713	1.65717	7.07682	0.0100325
UBR4	3.03358	0.676529	2.41722	0.49981	0.540469	2.69112	0.240217	1.12359	1.12841	1.44251	7.04155	0.984535	8.11412	0.0238741
AKR7A2	1.98773	0.0851818	3.30527	4.04839	0.0837284	5.58999	0.0889113	0.5646	0.250871	0.581104	2.54878	1.37351	2.6022	3.03523
CAPZB	3.35088	0.282014	2.57038	0.588715	0.289756	4.69546	0.15437	4.23122	1.20342	1.20543	5.81493	2.68679	3.86714	0.0025579
PLA2G2A	0.12807	0.127812	198.977	0.117784	0.127762	0.128093	0.12692	0.368443	0.131992	0.128257	0.269402	0.130616	0.130057	0.131965
CAMK2N1	29.0937	3.39036	4.45192	0.366574	0.0439171	0.355847	0.051939	0.126222	0.171765	0.0474523	49.8444	6.71412	14.7398	0.00580327
DDOST	2.00161	0.0864135	5.37491	1.40445	0.214375	5.25419	0.159517	2.85236	0.464498	1.20005	3.0427	1.3642	2.63442	0.0195879
HP1BP3	2.93824	0.342985	2.28943	0.79685	0.197257	3.19138	0.112007	1.25464	1.78345	0.80038	9.14347	1.77824	6.83929	0.00382071
EIF4G3	11.2598	0.73455	1.39383	0.229537	0.395918	1.36908	0.196738	0.862021	1.38574	1.36961	25.823	0.500052	12.1601	0.0216627
ECE1	0.102267	0.196228	16.0204	6.54485	0.0410389	0.0526783	0.0306653	0.0313765	0.0383704	3.16372	0.47763	0.892834	0.250827	0.0325438
RAP1GAP	160.334	1.58752	0.144555	0.695919	0.0599559	0.608571	0.106066	0.0960769	0.0944064	0.0511101	13.7545	0.0524002	0.585928	0.0531414
USP48	7.65327	0.343379	1.27817	0.324371	0.134636	3.49404	0.096383	1.67469	4.5851	0.558874	12.2124	0.224168	7.67672	0.0177344
HSPG2	0.137322	0.133417	10.7374	0.135588	0.0763965	18.3025	0.122914	0.233357	0.0815095	67.3404	0.0822073	0.671171	0.0826937	0.0841692
HNRNPR	6.21049	0.234308	1.33998	0.807439	0.207907	0.424182	0.350338	0.811018	2.66993	0.582143	7.05393	1.35976	8.5973	0.0210806
ID3	0.0311032	0.00994987	51.6608	1.58488	0.0266721	1.2291	0.0113399	0.876122	0.0207989	5.2476	0.0271972	14.8691	0.0182961	0.00447336
HMGCL	5.9414	0.0987084	3.15646	0.985808	0.154635	8.51678	0.609509	1.60973	0.70201	0.774312	3.74544	0.564154	5.37828	0.0331324
FUCA1	1.02233	0.108329	9.13649	0.58997	0.123661	5.63047	0.0651316	35.5591	0.522062	0.865888	0.815627	1.26351	1.33239	0.068687
SRSF10	2.06595	0.0526406	1.54363	0.600996	0.280333	2.08033	0.220518	1.54977	3.99483	0.504543	6.59427	1.5671	4.18832	0.0177741
SYF2	2.91228	0.151487	4.75907	0.777279	0.14433	7.12299	0.173516	2.21169	0.805266	1.88783	5.5729	5.86794	4.78809	0.00744336
STMN1	7.35985	1.41296	0.980149	0.409246	0.16259	2.76604	0.336983	0.14543	0.674194	0.160959	44.9326	0.218671	36.5632	0.038254
TRIM63	0.0930677	0.0928516	0.130471	0.0822186	0.116295	1203.04	0.0921045	0.267629	0.107096	0.0932248	0.0942059	0.095205	0.094735	0.0963392
AL391650.1	6.23365	1.42626	0.0220722	6.79044	0.0350765	0.0187755	0.0188908	0.0350196	0.151242	0.0144347	16.0038	0.0473514	22.193	0.00601546
WASF2	0.383348	0.108745	10.5832	0.957425	0.0405631	12.5627	0.0474402	15.9053	0.314322	2.42368	0.684199	7.61922	1.40383	0.0150055
AHDC1	4.33204	0.845186	4.75895	1.01518	0.0681943	1.91655	0.109984	0.981322	0.122942	0.415289	39.2863	2.52686	19.6092	0.0552197
FGR	0.295354	0.294866	0.556189	0.223349	0.26293	0.295398	0.293174	6.58346	0.31151	131.808	0.297917	0.300156	0.299104	0.302686
IFI6	4.41937	0.21678	10.9552	4.24109	0.0257945	0.937484	0.103375	0.530976	0.0451939	3.30376	0.933619	0.254585	0.874085	0.0127494
DNAJC8	5.07507	0.244407	1.71855	0.596594	0.314451	1.19212	0.358657	0.466127	3.2703	0.342079	5.69324	0.662998	6.22392	0.00677752
SRSF4	4.76094	0.353988	2.35903	0.669722	0.170151	2.40307	0.126148	0.866468	2.42625	1.39565	7.96796	1.12126	5.95444	0.00850203
LAPTM5	0.0563773	0.0332745	0.112424	0.0246856	0.0571693	0.226925	0.03297	605.952	0.0469533	36.6239	0.0702587	0.0342367	0.0340442	0.034702
PUM1	3.80206	0.25962	2.64453	0.4915	0.231149	1.48621	0.13816	2.76277	2.48597	0.724171	9.65531	1.42124	9.08084	0.00862263
PEF1	3.87618	0.482535	5.0964	0.962784	0.149382	5.82228	0.210983	1.11331	0.509537	2.21094	5.14251	2.02478	6.28315	5.36666
MARCKSL1	0.0255983	0.285414	0.415986	34.5431	0.0106143	3.86338	0.0108511	0.163191	0.0118894	1.05227	0.0424699	0.337613	1.27352	0.00346319
SYNC	4.56323	0.30416	5.23427	1.16297	0.158721	1.92168	0.240503	0.160101	1.2391	0.132191	7.16746	0.577235	7.01062	0.0211306
TMEM54	0.681265	0.268829	2.04586	1.71319	0.256429	19.4048	0.590893	0.300287	0.395152	0.384467	0.823509	1.49832	3.91543	0.047976
AK2	2.74182	0.427321	2.53385	0.333169	0.217595	8.63803	0.953196	5.35293	2.00923	1.30936	2.63817	0.291745	3.25681	57.7458
PHC2	1.87403	0.270595	1.12618	0.446636	0.330302	4.67261	0.321658	2.57264	2.93167	0.587374	8.52805	1.10559	5.45657	1.98058
SFPQ	5.50986	0.244305	1.04596	0.614909	0.0822214	1.14868	0.0780992	1.43583	4.01614	0.631742	13.2611	0.926101	14.2902	0.00444734
KIAA0319L	9.18009	0.295754	0.795424	0.609853	0.419428	0.946075	0.239729	0.908689	1.34149	0.355502	15.3536	0.36764	11.9101	0.0238285
PSMB2	3.60646	0.408117	3.66848	0.621711	0.306421	3.97801	0.271755	1.50952	1.44105	1.32144	3.61965	1.61897	3.80362	0.00983074
CLSPN	0.397329	0.0657534	0.0389982	0.0462983	1.33859	0.0987306	0.0831706	0.0404243	28.6106	0.0401517	0.523926	0.0412543	2.52648	0.041889
COL8A2	0.0928739	0.092656	412.519	0.0915538	0.0885874	0.308537	0.0919028	0.746544	0.0938304	0.236328	0.0940214	1.108	0.232666	29.5409
TRAPPC3	4.75295	0.402618	4.36725	0.928032	0.105792	10.181	0.50621	1.74038	0.572986	0.77953	6.3081	1.17273	4.68913	0.0180279
EVA1B	0.0440798	0.0439522	16.6895	0.524364	0.0391628	62.7662	0.0435116	2.33269	0.0489783	6.15111	0.0447532	10.3631	0.0450669	0.0460207
MRPS15	4.08384	0.688935	5.8486	0.424282	0.196759	11.9521	1.10403	1.94625	0.565392	1.95172	3.03144	2.30734	5.05779	9.06923
MEAF6	3.81378	1.02368	2.92195	0.808334	0.227053	4.5688	0.123682	1.65733	1.1721	0.927265	5.65545	1.02185	3.84251	0.0109912
SF3A3	2.64296	0.366967	3.8381	0.665565	0.207008	4.63033	0.412977	0.788556	1.87711	0.530723	6.43013	0.914792	5.73766	0.0186762
PABPC4	1.32297	0.100957	0.788887	0.204248	0.483159	3.57302	1.46311	8.91788	4.47703	0.817337	3.10222	0.50164	1.93704	0.00954196
HPCAL4	0.179902	5.16026	0.620581	0.657092	0.151713	0.305937	0.178232	0.181023	0.323285	0.180174	34.3713	0.183595	81.9299	0.185548
PPT1	2.41856	0.237819	1.61679	1.80351	0.249821	4.00873	0.0691696	4.37176	0.346875	0.701741	5.81619	1.21862	5.54033	0.0065705
COL9A2	0.0191282	0.00778866	0.0349205	215.662	0.0170713	0.00781795	0.00769613	0.228279	0.0236855	0.013506	0.0500642	0.0251754	0.10487	0.00822604
SVBP	0.565018	0.355856	15.0153	0.666086	0.162504	6.84111	0.228515	5.11528	0.622532	0.738398	0.976454	1.60078	5.35235	0.0385782
SLC2A1	0.0376647	0.0262034	0.0839805	24.9071	0.0465359	0.0343772	0.0378037	0.0361305	0.124518	4.87412	0.187458	0.105898	0.717986	0.00423562
EBNA1BP2	2.83935	0.464953	1.17396	0.953255	0.342125	10.4113	0.333752	0.667888	0.746839	0.584116	4.49118	0.709703	9.49088	0.0190656
HYI	0.883711	0.303157	8.63087	1.01397	0.146863	16.7997	0.0452042	2.40549	0.381092	0.725155	1.76016	2.89624	3.51855	0.0478762
AL451062.1	0.0238102	0.0470783	0.0223451	0.0327553	3.60926	0.0734147	3.09587	0.0183338	14.4748	0.0246427	0.0498623	0.0313572	0.00999168	3.14
ERI3	3.35727	0.654724	5.16399	1.1642	0.172274	4.73142	0.227966	0.950163	0.586895	0.618652	6.62314	1.4828	3.6242	0.0234062
PRDX1	0.536454	0.166284	5.23971	0.450793	0.507655	6.6663	0.582135	0.577982	1.90707	0.536811	1.42273	0.961385	1.7252	0.783385
EFCAB14	3.114	0.401276	4.20257	1.17806	0.140529	5.10018	0.0668778	4.32032	0.452053	2.92893	4.65882	0.844451	3.32064	0.017492
EPS15	0.409651	0.561433	4.18407	1.64975	0.0734529	13.588	0.109375	4.11272	0.770043	0.536799	1.33027	0.319241	3.73074	0.020709
NRDC	3.98144	0.346013	0.8956	0.516444	0.219198	1.96719	0.193964	1.34494	3.1837	0.465928	13.8476	0.392626	12.2169	0.0111998
TUT4	4.7055	0.283605	0.370861	0.284912	0.109554	0.409664	0.190835	0.722685	9.11503	0.735689	14.6466	0.588434	18.1338	0.01434
ECHDC2	0.362818	0.077649	3.8001	0.554933	0.352656	1.55067	0.860283	0.132308	6.53122	0.792571	0.657214	0.271974	0.777668	0.0124847
SLC1A7	18.4263	0.104946	0.0352119	0.0288033	0.468579	0.0348788	0.152372	0.0199364	4.70958	0.0463751	25.8816	0.0340796	72.3907	0.0111335
C1orf123	4.59717	0.419724	7.35443	0.925775	0.138244	7.22849	0.191856	0.978458	0.480848	1.2649	4.19782	3.0867	3.43132	0.0185783
MAGOH	2.82789	0.211721	2.09844	0.785346	0.17252	5.94326	0.418844	1.29543	1.92974	1.30964	2.36607	3.15586	6.3987	0.0149977
LRP8	26.4566	1.22221	0.431682	0.176003	0.159664	0.155286	0.153733	0.292711	0.180391	0.993916	41.201	0.158626	86.6303	49.3498
HSPB11	1.76235	0.364539	7.56566	2.15032	0.125252	6.79195	0.112529	0.952552	0.284208	0.407664	2.19532	1.38454	1.57754	0.029253
TMEM59	2.0997	0.124183	3.64051	1.73731	0.340624	3.5049	0.112426	0.889409	0.394969	0.699338	3.05363	1.41108	2.33557	0.670333
SSBP3	14.3352	0.775141	2.95147	0.624434	0.231815	0.95916	0.241752	0.938759	0.923549	0.240256	13.9225	0.681195	6.95329	0.0399404
DAB1	129.545	1.41678	0.196183	0.220741	0.155472	0.199832	0.197993	0.201005	0.178068	0.200089	9.52692	0.203779	22.7848	0.205885
MYSM1	2.45835	0.180462	1.36712	0.3044	0.198697	0.862904	0.12004	1.63506	7.14432	1.86395	8.84329	0.551684	6.28472	0.0324055
JUN	0.0108552	0.0127127	6.93282	0.675009	0.0174179	31.4646	0.00599718	18.1517	0.0337516	6.59544	0.0187428	3.80607	0.769533	0.000577424
TM2D1	5.15579	0.185752	1.82758	1.05256	0.379887	1.00783	0.200483	0.200156	1.74857	0.346343	4.89904	0.606007	5.78986	0.0100695
JAK1	1.11571	0.312333	9.87714	0.604485	0.103846	4.58189	0.128165	3.22075	0.699824	4.12723	4.81281	7.06913	6.02342	0.00818705
SERBP1	3.13662	0.302812	3.64576	0.499825	0.312901	3.62116	0.438082	1.16692	1.71851	1.21257	4.73572	0.99686	5.55319	0.678134
GNG12	0.0495023	0.187439	24.5229	0.0638892	0.223431	36.2571	0.0488724	0.323831	1.99546	2.08103	0.0502485	6.11215	0.0505962	0.0516528
RPE65	0.175584	0.2894	0.247081	0.167859	1.18174	0.175618	0.697404	0.176706	11.8468	0.175856	0.177554	0.17928	0.178469	723.831
ZRANB2	3.75945	0.258975	2.20525	0.633938	0.071287	1.69387	0.139206	0.85318	4.96608	0.712056	8.54698	1.60988	6.1301	0.00341993
NEGR1	1.31038	0.428294	0.361829	0.0801446	1.13378	0.0518762	0.175067	0.0163748	9.77354	0.0220059	15.9007	0.00899449	13.1442	0.00915936
USP33	6.21147	0.246962	1.13561	0.475478	0.223865	1.98676	0.222793	0.747921	2.71164	0.370149	15.9113	0.322142	15.3545	3.93131
FUBP1	5.51137	0.134653	1.00186	0.533908	0.158688	0.878231	0.223109	1.22816	4.54815	0.824672	12.3602	0.573472	6.58967	0.0185549
TTLL7	4.7785	0.499479	0.515027	0.0976575	0.322444	0.101144	0.139687	0.0170642	8.90369	0.0428288	26.3754	0.730105	28.9997	0.0177571
GNG5	0.0170654	0.0159991	2.87516	10.7567	0.0166847	7.61011	0.0355238	2.94961	0.0331985	3.00121	0.0382186	1.26962	0.0290895	0.00350267
SSX2IP	0.619121	0.0392283	0.0530505	1.16389	0.924887	0.0328454	0.673619	0.0403143	5.31397	0.0163958	1.62399	0.0150798	1.55946	0.00265847
SYDE2	0.0452241	0.0628501	0.35872	0.0375638	1.93964	1.49854	0.143634	0.0270272	20.8421	0.0462948	0.239701	0.433672	0.196953	0.0280756
ODF2L	1.86842	0.215948	1.60465	0.150936	0.27061	0.83067	0.212432	0.882067	9.10787	1.22394	19.6101	0.264767	2.11445	0.0462805
SELENOF	1.98671	0.171044	3.7676	0.680935	0.380461	2.11102	0.36697	1.00617	2.42344	0.573288	2.30548	1.41448	2.26018	0.00281202
TGFBR3	0.131052	0.215736	64.3465	0.25745	0.164251	1.8703	0.129727	0.24698	0.151514	9.26312	0.587059	5.9113	0.133343	0.135544
GLMN	3.37383	0.143486	0.156029	0.105323	0.554986	0.267808	0.51025	0.233298	20.8647	0.164275	3.88143	0.153183	1.22	0.0172351
GCLM	3.0035	0.438256	21.5374	0.971746	0.102142	0.640797	0.134324	1.28492	0.35767	0.678397	8.35127	1.91143	1.52733	0.0419809
ABCA4	0.0188489	0.017568	0.0350184	0.0245713	4.91072	0.065792	0.149419	0.0487824	17.0057	0.027922	0.104983	0.0565593	0.150614	0.00284848
ARHGAP29	0.0428602	0.097426	9.6142	2.13876	0.110124	0.0296274	0.0468243	0.03297	1.19012	4.36529	0.357509	18.4704	0.48722	0.0183812
F3	0.0237538	0.0122287	19.5512	14.3646	0.0124345	0.0131229	0.0134449	0.00943247	0.023646	0.0137169	0.0193946	0.584435	0.0109195	0.00267449
CNN3	0.0286581	0.0185529	7.61513	13.9476	0.00955482	2.7538	0.0235605	0.0275215	0.0126215	0.778231	0.344243	4.92138	0.391549	0.692118
LRRC39	0.26617	0.068177	0.0194816	0.0309925	2.37928	0.253013	1.67706	0.0558597	17.3028	0.0617127	0.193796	0.0145463	1.79832	0.0148026
OLFM3	28.3661	1.69871	0.123301	0.105515	0.221979	0.125879	0.124579	0.12671	0.534238	0.410915	132.34	0.128678	2.22189	0.130175
VAV3	38.2074	0.32007	1.19525	0.145926	0.406707	2.70057	0.162184	0.704872	2.92635	0.94989	2.24233	0.109643	0.268516	0.111034
PSRC1	0.117047	0.116013	0.150471	0.115108	0.754442	2.02443	0.113709	0.786581	24.9788	0.152	0.240382	0.953768	0.394567	0.0307096
SORT1	0.237722	0.187314	1.50016	0.218228	1.84399	11.4852	0.0829734	1.73731	1.76175	1.02926	1.66014	1.464	0.658308	0.0197662
PSMA5	4.81726	0.349256	3.26499	0.841505	0.177738	6.41574	0.370813	0.739489	1.19336	0.917408	4.66225	1.85874	3.43759	4.27687
AMIGO1	0.789127	0.610852	1.01563	0.455686	0.671883	0.334537	0.320856	0.148384	0.784213	0.200312	68.5497	1.04795	14.4408	0.081929
GNAT2	0.198961	0.198579	0.195546	0.17762	0.157015	0.338416	271.864	0.200105	0.178414	0.199238	0.200969	0.202727	0.497942	0.204718
GSTM3	0.606916	0.0474563	19.6924	3.63519	0.0223904	13.5269	0.0305868	0.191522	0.0236769	0.118123	0.619343	2.74144	0.629555	4.13147
LAMTOR5	3.6657	0.38514	2.04409	1.05715	0.373864	4.83859	0.7276	0.39474	0.733026	0.653955	3.82037	0.736354	3.04769	3.37914
DRAM2	0.762038	0.227596	2.09958	0.950562	0.245284	9.49837	0.202816	15.892	0.718526	0.661024	1.4646	1.7669	1.93868	0.0425164
KCND3	27.5847	1.12052	0.376727	0.288479	0.0621511	0.445597	0.128305	0.159649	0.0963434	0.0848946	70.1103	0.0868575	93.0107	0.087983
RHOC	0.0168784	0.00667335	3.12509	20.3082	0.0100978	2.02465	0.020452	1.00541	0.0149417	3.08539	0.0218411	1.62825	0.0229982	0.0030145
SLC16A1	0.0305554	0.013554	0.0706272	2.98365	0.412444	1.3092	0.0482226	0.240621	4.61823	0.141882	0.0702003	0.0261815	0.127931	1.4121
RSBN1	3.23942	0.24977	1.50312	0.402808	0.439331	1.49807	0.159893	0.918224	3.61274	0.858752	7.95406	0.743535	6.63432	0.0114874
TRIM33	4.95755	0.553376	1.1389	0.377955	0.350526	0.953726	0.360019	0.762204	2.32087	0.7435	18.0867	1.01612	13.601	0.0210068
BCAS2	5.26251	0.614911	1.8818	0.533107	0.246899	4.79714	0.969135	1.12822	1.3701	0.98178	5.63541	0.794237	9.22967	0.0086265
CSDE1	2.78798	0.40454	3.32939	0.416576	0.40946	5.59714	0.280547	1.75155	1.18176	0.981002	6.40698	1.68834	6.16334	0.00191908
IGSF3	0.0985956	0.532639	1.12516	1.43873	0.0723953	18.4033	0.149358	0.0993378	0.140744	0.0987756	3.45746	0.31566	96.5171	0.102345
SEC22B	1.24691	0.0975284	1.57727	0.431861	0.505865	1.40631	0.0573576	0.413832	8.19878	0.251578	2.40486	0.404972	1.57675	0.0117704
ANKRD35	0.0516185	0.289645	20.9061	6.69853	0.0528696	0.0516319	0.0509617	0.0520611	0.0793875	0.227625	0.108886	0.921399	0.052759	0.0538607
TXNIP	0.0171021	0.0160385	36.5314	0.0289381	0.0141303	22.0414	0.0323271	53.8206	0.01414	11.3638	0.0648852	35.2702	0.137873	0.00349073
HIST2H2BE	25.712	0.335521	0.292197	0.0557953	0.670448	2.15273	0.323085	2.12458	1.92671	0.550424	15.49	0.118916	13.2518	0.0150686
SV2A	8.94252	4.95293	0.692065	0.555739	0.0345441	0.144959	0.0338481	0.0985327	0.0289882	0.117586	73.127	0.320047	139.204	0.0358585
OTUD7B	0.979678	0.22102	0.833185	0.580257	0.551192	8.65985	0.343759	0.0316886	2.90373	0.274078	4.84855	1.62367	2.74747	0.0329031
ANP32E	2.96142	0.244047	0.786409	0.381762	0.676636	0.996892	0.400585	0.350441	4.15038	0.347369	5.68145	0.303797	7.37026	1.07164
APH1A	2.0761	0.123355	4.1481	1.48777	0.0988837	8.5251	0.194485	6.4883	0.563717	1.32307	1.75546	0.830298	2.05626	0.0148468
MCL1	0.551253	0.0411898	2.80803	0.311034	0.396207	5.01298	0.0920479	12.2273	2.01826	7.05091	1.44312	0.588003	0.426095	0.00573492
CTSS	0.163851	0.16351	0.958932	0.115881	0.162076	1.21131	0.162332	137.407	0.191734	28.3662	0.165643	0.167213	0.166475	0.168992
CTSK	0.146052	0.0588427	66.4741	0.0482233	0.0443102	75.1638	0.0195644	0.0569316	0.292613	0.107922	1.19601	0.416175	7.25544	6.3647
ARNT	2.57499	0.337678	1.83847	0.185081	0.344547	1.30688	0.130873	1.43793	6.77276	0.589191	10.5952	0.314753	6.09897	0.0352893
CDC42SE1	2.88629	0.185171	1.07956	0.58827	0.163091	2.72106	0.31229	7.91425	1.52861	3.94174	9.32791	1.01423	6.80182	0.0264769
SELENBP1	0.111349	0.03374	47.0993	1.99713	0.0478724	1.48927	0.0333896	0.0972106	0.0507776	0.607026	0.0343774	24.1957	0.0850734	0.0353873
POGZ	5.41622	0.219431	1.18608	0.465785	0.163891	1.38626	0.100498	1.73706	3.23034	0.83037	17.6584	1.00612	10.1618	4.7974
CELF3	47.8168	0.672306	0.0323965	0.0493244	0.0572883	0.0332572	0.821987	0.0335358	0.0767293	0.0574975	193.106	0.106635	94.125	0.0347048
S100A10	0.0349715	0.979775	59.0102	0.0295769	0.0454476	59.1347	0.0142036	0.917861	0.0651845	16.5326	0.0349821	0.184081	0.0375411	0.0045072
S100A11	0.0140057	0.00937608	77.9451	0.00734151	0.0164073	34.6538	0.00861138	22.9951	0.0223819	17.6031	0.0120809	6.89444	0.0144065	0.00601407
S100A12	0.0804085	0.0802365	0.112875	0.0608423	0.0788377	2.09838	0.0796417	0.151283	0.105106	487.406	0.0813147	0.0821102	0.081736	0.0830132
S100A8	0.0252148	0.0102621	0.0668442	0.0124661	0.0285602	1.5519	0.0213736	0.172189	0.0175994	1240.57	0.0216421	0.0105457	0.0104889	0.0106828
S100A6	0.00715933	0.0399906	97.1869	0.327502	0.0116329	10.3836	0.0108283	0.692438	0.0143272	12.523	0.0152754	7.31415	0.00739114	0.00181057
S100A4	0.0349437	0.134644	80.2611	0.0309749	0.0264186	0.515309	0.0215074	14.2015	0.0302431	51.446	0.0635491	2.03574	0.0358299	0.0149122
S100A16	0.0379176	0.0622254	8.99442	8.11046	0.0381875	0.0934243	0.0572197	0.108945	0.0369033	8.18727	0.0385144	0.121752	0.0387925	0.0396386
S100A13	0.021254	0.0119082	11.081	6.52582	0.0141849	15.7296	0.0168531	0.154937	0.0176939	2.4343	0.0171663	0.416786	0.0325189	0.00536443
ILF2	2.61712	0.18713	3.88758	1.07372	0.191411	3.59684	0.255181	1.28417	1.03431	1.38462	5.45428	0.827569	5.35041	0.00945868
SLC39A1	0.318688	0.1317	16.0798	1.21036	0.0471033	12.9814	0.090793	7.54852	0.162886	1.65065	0.559844	6.49546	1.10531	0.0297024
JTB	2.39668	0.305168	3.61338	0.911478	0.164271	4.21394	0.609986	2.94012	0.859968	1.04977	7.01542	1.75879	5.31599	0.00553562
RAB13	0.0337504	0.0336492	14.3744	1.09536	0.040315	42.1678	0.0509198	2.24799	0.0418316	5.67594	0.0342845	4.13266	0.0345335	0.035291
TPM3	0.743039	0.370825	6.17321	0.371807	0.038308	31.0041	0.101434	12.7371	0.317387	12.9058	2.40182	1.15374	1.25258	6.84305
C1orf43	5.11641	0.632685	1.33065	0.289133	0.448709	5.06201	1.20611	1.43095	1.32674	0.797904	10.3427	1.39342	7.29398	1.42087
UBE2Q1	3.64651	0.510516	2.66583	0.476014	0.235497	7.55192	0.108143	4.78692	0.698657	2.04799	14.6445	0.652391	5.47282	0.0420988
ADAR	4.25165	0.851359	2.16845	0.417732	0.289549	2.44137	0.316393	2.49619	1.67443	1.20618	10.5701	0.861928	8.21997	5.61244
PMVK	3.94973	0.557078	3.11018	3.2666	0.0668397	1.73106	0.285285	1.17134	0.315012	0.409755	6.61117	0.315199	2.926	0.0125555
PBXIP1	2.17208	0.0400772	1.78608	23.0372	0.00920245	0.806924	0.0156944	0.241931	0.0271123	0.333969	1.12293	1.33303	0.275769	0.00620692
DPM3	4.92903	0.208983	3.00246	1.20488	0.202887	4.42885	0.564255	1.16359	0.682725	0.606374	5.28742	1.49926	3.39958	0.00911409
KRTCAP2	3.0143	0.0892132	5.01526	1.04458	0.121705	7.47849	0.2554	3.41215	0.795537	2.1403	1.40208	1.88155	2.47702	0.00843688
ASH1L	3.85607	0.288273	2.06414	0.432384	0.180864	1.70863	0.107423	1.64022	3.40531	0.647009	14.5741	1.11209	8.98214	1.53781
GON4L	1.88844	0.162694	0.797321	0.366269	0.0958778	1.7978	0.1565	1.21898	13.7852	0.629778	3.32839	1.08163	4.77615	5.47632
KHDC4	5.17257	0.162702	0.97521	0.311774	0.165632	0.668221	0.186349	0.545263	7.50397	0.563164	12.6115	1.59005	7.22596	0.0350149
SSR2	1.69236	0.137272	5.78514	0.905884	0.108017	12.0335	0.289412	2.62514	0.645426	2.49222	2.39083	1.94141	2.56368	3.10753
CCT3	4.01419	0.177676	0.812502	0.476373	0.577087	2.25862	0.82642	0.296181	3.3732	0.222871	4.9034	0.445003	3.29245	0.00310639
C1orf61	0.0146319	0.0200327	0.0367339	310.913	0.0131628	0.0182174	0.0200538	0.0670129	0.0146738	0.0140643	0.0275804	0.0186742	0.0165424	0.00165214
MEF2D	5.61939	0.134303	0.436932	0.105184	0.892315	0.871524	0.4174	0.906296	4.38734	0.44471	16.7455	1.39299	7.26022	0.0141792
NES	0.123118	0.072587	5.45936	2.27781	0.0670054	1.39413	0.0719288	0.0733488	0.102977	21.7091	0.0737815	17.7225	0.0742488	0.075667
CRABP2	0.385009	0.122287	193.639	0.214462	0.118648	0.20814	0.121339	0.123383	0.124658	0.12276	4.06498	0.12527	0.124675	0.126706
MRPL24	2.45576	0.526168	6.06264	0.541313	0.182713	16.9557	0.485402	1.22565	0.559537	1.72119	4.2465	1.81256	3.72032	0.0406955
HDGF	5.69445	0.404326	2.4807	0.76342	0.266379	2.4012	0.256887	0.971347	0.962066	0.661632	13.6022	0.91529	7.42602	0.0104502
SH2D2A	0.249371	1.71903	1.19125	0.162209	0.153718	0.147175	0.223437	0.148123	0.170727	4.07957	51.2317	0.150367	230.253	0.152073
ARHGEF11	9.09786	0.250203	0.671505	0.365804	0.145973	1.36744	0.200062	0.943664	4.88682	0.382954	16.843	0.718257	8.88908	0.0171962
TAGLN2	0.0235495	0.086361	8.02886	0.731145	0.109951	8.77302	0.185972	1.97788	0.496532	12.09	0.551141	7.03592	7.7897	0.0075754
IGSF9	0.166636	0.0396247	0.0176229	0.0243191	0.696707	0.0900787	0.23408	0.0365377	71.2349	0.0219977	0.825341	0.0131589	0.83522	0.0133906
IGSF8	2.63033	0.205276	2.834	3.21936	0.0367938	17.6269	0.0250078	0.340242	0.0797068	0.215031	9.23387	0.268922	5.2488	0.0174599
COPA	2.34824	0.289618	3.25871	0.635807	0.367734	4.90521	0.131534	2.02714	1.31699	1.08387	6.71005	0.674134	3.94288	0.0181183
CD84	0.219624	0.219214	0.310013	0.185188	0.190355	0.37373	0.217794	357.518	0.228525	2.63976	0.221779	0.223665	0.222778	0.225799
CD48	0.200188	0.19981	0.282389	0.146184	0.158645	0.863783	0.198501	12.3873	0.179843	165.191	0.202176	0.203917	0.203099	0.205887
TSTD1	8.96567	0.0663831	2.10879	2.11859	0.340845	0.0495658	1.8224	1.23554	0.30245	0.800888	2.35001	0.0219836	0.911341	0.0223539
PFDN2	6.99932	0.641615	2.24319	0.38654	0.290128	5.70558	0.42338	2.06508	1.30266	0.967636	5.79063	2.1571	7.96163	0.00865275
FCGR3A	0.115212	0.0679577	0.0954122	0.0634295	0.0897187	0.0681324	0.103169	1163.36	0.0978389	2.39725	0.14336	0.0697022	0.0693537	0.0705437
RGS5	0.337813	0.337294	4.64724	0.260113	0.278697	0.33786	0.335493	0.339366	0.358916	2.02637	0.712011	372.491	0.3418	0.345601
ALDH9A1	0.321103	0.047777	2.15741	14.9482	0.0299874	1.82484	0.0464118	0.732624	0.155481	0.390426	0.465556	0.483939	0.598996	1.44223
TMCO1	1.72019	0.0607889	2.16188	3.19578	0.136341	1.21186	0.256317	0.456588	1.07475	0.5426	2.18927	0.755595	2.36312	0.00465876
MPC2	2.12638	0.562727	5.37498	0.8142	0.327149	1.97539	1.17868	0.86065	0.853044	0.585048	5.40701	0.803799	3.73885	0.00582953
CCDC181	6.11297	0.216891	0.281312	0.0600387	0.605606	0.0173326	0.3531	0.032657	13.4793	0.0299559	15.6055	0.143827	8.85241	0.018214
KIFAP3	5.29927	0.292111	1.19623	0.47118	0.322613	1.27792	0.269615	0.137999	3.91136	0.485336	10.0854	0.955473	6.46241	0.0129689
MYOC	0.102007	0.101789	334.484	0.0824341	0.115175	0.173134	0.101037	0.102659	0.104368	0.176612	0.103152	0.104157	0.103684	0.105297
RC3H1	3.17972	0.214513	1.40473	0.429436	0.175632	1.0944	0.220338	1.21675	5.36519	1.18119	9.94838	0.646223	7.59499	0.0173739
ABL2	2.78163	0.363465	0.603224	0.197958	0.510936	1.26614	0.681251	1.5489	4.33281	1.36084	12.9022	0.168778	5.77065	0.0548935
ACBD6	8.5935	0.386975	4.3238	1.0887	0.0577112	5.42032	0.195744	2.07577	0.0919919	0.605444	13.7237	2.34615	19.2089	0.0524483
GLUL	0.0492868	0.0241761	0.665233	59.9986	0.00942718	0.869771	0.0114766	0.352919	0.0133822	0.23421	0.119142	0.164676	0.0569597	0.046658
RGS16	65.02	0.471541	0.805892	0.672081	0.013365	0.140347	0.0213937	0.642532	0.0129963	0.0951056	51.8275	2.93129	35.824	0.00841801
RGS8	137.043	3.4186	0.130112	0.0619597	0.0811396	0.157684	0.0918961	0.175028	0.106162	0.160883	63.0454	0.095155	13.5378	0.0963479
NCF2	0.239368	0.238936	0.33821	0.176839	0.243567	0.719156	0.23744	77.4927	0.216006	32.5744	0.241638	0.243624	0.242691	0.24587
ARPC5	1.59023	0.130191	4.78134	0.741139	0.113232	6.2786	0.199714	12.782	0.412826	9.1191	1.2078	3.07579	2.26195	0.0435536
IVNS1ABP	1.36808	0.529777	0.694929	0.179413	0.225329	7.84901	0.21216	8.63081	3.56283	9.45841	2.6845	0.0353047	2.2787	0.0358643
TPR	2.37759	0.124871	8.41916	0.575181	0.260674	2.14538	0.0647094	1.11532	1.73665	1.01228	5.52401	0.925543	3.83176	0.00416869
PDC	0.0171788	0.00701902	0.0169416	0.0204224	3.02683	0.0221462	3.17113	0.0104859	19.5816	0.0136308	0.0303394	0.00639924	0.0120865	0.000724429
PTGS2	0.159963	0.159637	4.48923	0.139852	0.17116	0.807574	0.158509	95.5391	0.187593	8.80434	0.336799	0.510356	0.162474	0.164884
B3GALT2	172.307	1.40486	0.169608	0.0711029	0.0649846	0.0753563	0.0744857	0.0759131	0.0961572	0.13041	75.9812	0.0772345	13.6588	0.078242
ZNF281	14.2956	0.246845	0.404276	0.171771	0.351202	1.50556	0.166448	0.726065	3.56488	1.18839	17.6255	0.584349	11.5494	0.0213877
TMEM9	6.86551	0.243688	3.96982	1.74875	0.112381	1.92816	0.252232	0.299652	0.595298	0.245662	11.6217	0.688901	3.29955	0.00839187
PHLDA3	0.0246168	0.344631	8.31046	5.71839	0.0336607	15.1964	0.0510002	0.127747	0.0335383	0.134063	1.0057	0.229899	0.331199	0.0258125
CSRP1	0.0584381	0.0754434	10.3679	6.38219	0.0191445	12.4226	0.0125172	0.283411	0.0209516	0.598862	0.134202	6.00289	0.0532463	0.00877422
LMOD1	0.0566647	0.0720976	0.827791	0.0616847	1.36532	0.0763561	1.46017	0.0435706	18.2659	0.0964387	0.0488218	7.03356	0.0582102	7.44028
ARL8A	5.11029	0.638658	3.56515	0.738177	0.148864	3.09574	0.197938	1.58792	1.13688	1.27029	8.1747	1.95213	7.64437	0.0140102
KDM5B	2.00884	0.0307115	0.151619	0.640529	0.828254	0.412509	0.0214261	0.0526262	8.48724	0.125778	1.90629	0.081853	1.07988	0.00412025
ADIPOR1	1.73598	0.117599	0.475483	0.19813	1.20023	2.77263	2.37854	2.65678	3.06955	0.628297	2.68785	0.294473	2.30562	0.00721251
CYB5R1	0.860268	0.111846	1.5865	1.3984	0.256707	17.8662	0.193871	2.95271	0.631191	0.622227	2.23707	0.624527	1.91846	0.0129737
FMOD	0.0878625	0.144459	168.665	0.482291	0.0766094	0.770603	0.0869004	0.165507	0.0881907	0.223561	0.185117	3.60181	0.0895287	0.091133
PLEKHA6	5.41861	1.40375	15.7769	0.110213	0.187033	0.310798	0.124233	0.126441	0.651527	0.125769	25.8603	0.401624	44.6531	0.130032
DSTYK	1.59546	0.565256	1.56769	1.29983	0.21122	7.01593	0.173337	1.05264	0.925869	0.258566	8.47622	0.29485	8.44445	0.025886
KLHDC8A	91.0574	0.591941	0.0454046	0.764982	0.0447827	0.0465876	0.0967943	0.087736	0.0649464	0.118283	10.0386	0.0478801	69.1237	0.048575
LEMD1	0.417038	0.416476	0.59389	0.384955	0.421267	0.417089	0.414525	0.418719	0.385964	0.72649	6.12331	0.422553	198.86	0.425446
ELK4	28.1522	0.287393	0.620988	0.172644	0.103271	0.482759	0.145694	0.502419	0.53959	0.760929	37.0481	0.307934	95.1906	30.6776
NUCKS1	2.53915	0.422627	3.30357	1.22418	0.17914	2.95937	0.12954	0.978061	0.969365	0.451263	5.93957	1.51277	4.68098	0.000617642
IL10	0.386469	0.385939	0.38171	0.305993	0.325452	0.386517	0.384099	123.442	0.41484	0.672639	0.389252	0.391678	0.390539	0.394414
MIR29B2CHG	13.6286	0.532015	0.177005	0.10162	0.0638093	0.204221	0.315216	1.44922	3.17775	0.213371	65.9412	1.57348	44.2628	0.0408481
RD3	11.0201	0.228942	0.0251637	0.025016	0.71872	0.026913	1.82783	0.0314282	7.84264	0.104709	14.9659	0.0113248	22.5973	0.0115271
LPGAT1	24.9899	0.326286	0.27012	0.0911621	0.365233	1.64043	0.136674	0.480069	3.87588	0.231539	20.3602	0.100193	7.0795	1.8185
USH2A	0.0324927	0.101461	0.0596826	0.0311016	1.28569	0.0325018	0.267178	0.0327937	43.6179	0.0561982	0.109684	0.0334886	0.0332689	0.0340202
ESRRG	0.0541361	1.19565	0.0445365	0.115036	1.12471	0.0320484	1.22568	0.0603727	9.25764	0.0321113	16.0821	0.0330202	2.05088	0.0335438
GPATCH2	4.18971	0.156506	1.42299	0.357279	0.121207	2.02014	0.371377	0.386843	8.70695	0.396883	9.71973	0.65541	2.93006	0.0239678
EPRS	5.47852	0.249546	1.23218	0.340393	0.86298	1.18191	0.118476	0.710362	1.90796	0.425699	9.89844	0.46146	11.6116	0.00829338
RAB3GAP2	2.9032	0.185702	0.943479	1.16229	0.257841	0.892957	0.163536	1.13197	1.63069	0.519721	17.7867	0.558322	5.49652	5.53772
TP53BP2	0.116625	0.0702359	0.416286	0.106033	1.76422	1.07782	0.842048	0.26645	9.67629	0.391576	1.05939	0.364841	1.8124	0.0236478
LBR	0.114891	0.212868	3.67601	0.796448	0.151249	0.509171	0.102701	21.5145	0.897442	9.3193	0.793072	3.25421	2.95649	0.0707431
ACBD3	3.14879	0.372207	1.84498	0.59326	0.22302	2.63253	0.920942	1.05412	2.51172	1.16321	6.20336	0.806962	5.63701	0.0128283
PARP1	3.33169	0.207969	0.492004	0.42241	0.597564	0.650648	0.610289	0.666751	4.54918	0.347468	7.02086	0.332322	3.67017	0.00429747
ITPKB	0.153926	0.153592	0.926431	0.287915	0.117857	261.394	0.15244	3.39859	0.157288	1.17328	0.155678	0.157215	0.156492	0.158956
CDC42BPA	3.71536	0.46843	5.27165	0.396948	0.147263	3.06094	0.160853	0.0466286	1.86217	0.894598	21.9892	3.59283	10.8167	0.0123705
MRPL55	3.56313	0.464103	3.45163	0.84807	0.165598	6.28097	0.626742	1.4416	0.914191	1.15438	5.40663	1.81722	4.00532	5.34398
HIST3H2A	4.32757	0.958965	1.87833	0.321697	0.0291319	41.3326	18.2654	2.47831	0.0446596	0.64093	7.89888	0.275071	0.847397	0.0308475
CCSAP	19.5158	1.15985	0.260925	0.0774566	0.303693	0.373464	0.253678	0.821169	1.98017	0.115714	58.7884	0.123516	29.1352	0.015648
PGBD5	15.0258	1.72558	0.112573	0.157221	0.457737	0.115099	0.240475	1.12733	2.02944	0.199395	37.0538	0.117845	10.1115	0.119315
AGT	0.0555314	0.0813249	0.299734	0.507987	1.64351	0.0527524	0.621624	0.0650835	6.6312	0.0391767	0.0230495	8.80762	0.023233	0.0237921
FAM89A	2.87852	0.0867433	1.34268	0.0314854	0.484527	8.87791	1.82251	0.141154	6.62253	2.63018	5.00507	0.393439	4.53633	0.0196601
EGLN1	1.6134	0.166373	1.16679	1.34486	0.24512	1.18632	0.432332	0.769419	2.26578	0.496895	5.03357	1.2387	5.20429	0.0140311
SIPA1L2	2.54437	0.562031	0.264009	0.264242	0.413152	1.55448	0.232449	3.4913	4.35718	0.843974	3.97325	0.980025	23.0575	0.0333964
IRF2BP2	0.665415	0.36071	4.66711	1.6544	0.0615713	6.12789	0.0364442	13.2354	0.172268	3.02034	2.41498	3.11099	3.60651	0.00957874
TOMM20	1.95661	0.323636	4.72178	0.637788	0.14206	16.6004	0.387246	2.36689	0.85065	1.63213	2.86234	3.19303	1.51756	0.00586256
ARID4B	4.7355	0.192651	1.26965	0.308219	0.32398	1.21438	0.0705994	1.42075	4.35971	0.983956	10.1551	1.2425	10.2232	0.00789016
LYST	0.467805	0.177344	0.584755	0.0597621	0.904262	2.40624	0.113912	1.06829	8.66241	1.72275	7.11583	0.144531	10.7886	0.0114569
NID1	0.095387	0.213427	82.1919	0.386384	0.0834015	0.888219	0.0943517	0.0960835	0.122661	3.35854	0.0966107	32.3405	0.0971796	0.0989049
GREM2	70.0863	0.342723	0.739514	0.105386	0.325777	0.234044	0.899893	0.0954034	0.865634	0.163997	15.6658	0.0970377	18.6441	0.0982829
RGS7	167.332	2.35485	0.149398	0.134642	0.101172	0.10661	0.222646	0.20083	0.107456	0.106771	18.3138	0.109101	23.1698	0.110435
FH	5.20199	0.281521	0.688082	0.32677	0.412814	4.9471	0.420162	0.347646	3.54637	0.284571	7.00773	0.620388	10.9182	0.0166864
PLD5	0.720799	1.20253	5.60177	0.703149	0.66501	0.720839	0.718806	0.722124	0.69534	0.721121	0.72312	4.3289	1.80434	454.471
CEP170	8.91968	1.66878	2.64129	0.198213	0.12365	5.86948	0.125207	6.52131	0.919644	1.00537	24.1738	1.02757	14.2111	0.027498
HNRNPU	2.97489	0.165002	0.928842	0.314148	0.270704	1.26401	0.226697	1.67809	6.35695	1.25506	7.8488	0.486749	5.99601	0.00341265
AHCTF1	2.60057	0.353083	2.20169	0.436384	0.286301	1.5022	0.17866	1.60646	1.95086	1.79488	19.4978	1.14796	7.17763	0.047936
SAMD11	0.0332729	0.063528	1.08267	0.0177901	3.31795	0.0334529	0.0309648	0.0331748	18.498	0.0285682	0.388432	0.00865569	0.467117	0.00881445
ISG15	0.337894	0.188503	23.0395	0.530897	0.0798887	0.770519	0.079082	3.09269	0.0799005	27.2809	0.269958	15.4417	0.200628	0.0830647
VWA1	0.0421084	0.15153	1.20474	9.69732	0.0320421	1.70727	0.0415615	0.0424771	0.0467244	8.8493	0.270524	2.44132	0.105817	0.043977
GABRD	0.277822	1.07459	0.273512	0.273778	0.288523	0.277865	0.275673	0.279262	0.333125	5.35445	37.1676	0.282557	93.5086	0.285053
PRKCZ	2.17597	3.67417	0.316966	0.554952	0.58489	0.996659	0.38482	0.102108	2.13649	0.296544	5.46676	0.0557367	16.4341	0.056569
SKI	0.825782	0.481573	10.8231	0.41387	0.138048	7.51685	0.0780871	12.5659	0.414449	4.18384	4.5866	4.88874	1.11127	0.0539596
RER1	1.61237	0.0697875	3.76526	1.03569	0.257337	5.4724	0.457383	1.81338	1.5567	0.659778	2.04937	1.6975	0.682197	2.69279
PLCH2	1.4998	0.132832	0.0158424	0.0294566	1.5244	0.0408799	0.263054	0.0449584	16.1577	0.00870356	8.86931	0.0279986	10.6305	0.00915443
TPRG1L	4.01191	0.809647	1.38097	1.01963	0.257605	5.7638	0.3207	0.338147	0.940909	0.452223	8.27887	0.992893	6.5027	0.0102465
AJAP1	0.265995	3.61295	0.897986	0.382794	0.252498	0.266038	0.26385	0.267432	0.277964	0.462191	34.0342	2.49413	107.208	0.273216
KCNAB2	1.64693	1.65436	0.185168	0.121907	0.272836	169.208	0.0644067	1.14208	0.386168	0.891552	5.71191	0.0669114	1.56456	0.0678305
CAMTA1	1.61942	0.537524	0.0829799	0.0800712	0.567531	0.212546	0.192756	0.629728	16.0836	0.274571	13.3784	0.039849	6.22644	0.00701089
VAMP3	0.351689	0.0540664	11.2873	1.94223	0.0516003	15.909	0.0261206	3.65654	0.219618	1.89662	0.668295	2.43688	0.25094	0.0182383
PER3	5.12064	0.270934	0.183957	0.393739	0.16543	0.686208	0.0863598	0.198125	4.34982	0.0558429	34.2936	0.151892	29.6376	0.00898695
PARK7	2.96855	0.341097	2.17682	2.45081	0.183635	2.46863	0.818637	0.498522	0.408921	0.374717	2.70738	0.904168	2.6795	0.258697
SLC25A33	0.345295	0.0827233	0.182379	5.44902	0.194179	1.65064	0.337006	0.146478	1.86312	0.0785436	0.27083	0.379648	0.482433	0.00999805
RBP7	0.109583	0.109325	0.489897	0.132846	0.162722	77.7434	0.108434	2.76398	0.348953	39.978	0.11094	0.350346	0.111571	0.113482
KIF1B	3.30116	0.19223	0.129047	0.127605	0.501751	0.164742	1.24568	0.0314854	14.1567	0.0194103	7.91536	0.0529404	7.41505	0.00314342
PEX14	0.717492	0.174402	0.659524	0.269896	1.18624	0.625703	0.28681	0.198537	10.161	0.0710744	0.73473	0.768573	0.251678	0.023029
MFN2	3.16038	0.5686	0.718044	0.41013	0.559167	2.45186	0.642062	0.90146	2.01957	0.630064	11.9092	0.936935	6.90127	0.0301745
TNFRSF1B	0.0947311	0.094506	4.45268	0.0732266	0.0900049	0.428008	0.0937278	249.26	0.122221	17.6672	0.0959167	0.493263	0.0964679	0.0981391
PDPN	0.0572258	0.033763	7.81976	17.9455	0.0402531	0.0338753	0.0510853	0.307349	0.0418777	0.0339409	0.0714649	0.0348882	0.0851613	0.0354337
EFHD2	0.195042	0.18687	1.60163	0.240172	0.144977	6.29552	0.298284	37.3023	0.864158	28.3045	0.0803926	3.97577	0.0809039	0.082456
SPEN	3.51033	0.380517	1.45274	0.454527	0.225994	1.10159	0.0653238	1.88886	3.09306	1.40802	15.3854	1.12501	8.77935	0.0120728
SRARP	0.428041	0.251656	0.248214	0.218351	0.242169	0.252128	0.250156	0.253385	0.264713	210.181	0.254364	0.256353	0.255418	0.258602
CROCC	0.510265	0.0548865	0.814364	0.109718	0.381319	0.435967	0.0708394	0.167579	33.0752	0.137056	1.81767	0.404397	2.24824	0.0185156
IGSF21	43.4894	0.63359	0.0186371	0.0364522	0.105705	0.0567722	0.0513642	7.68161	0.29341	0.0192115	91.3723	0.0197615	114.435	0.0200785
NBL1	0.359559	0.504429	39.8861	0.0749124	0.0401651	54.3216	0.0252834	0.26	0.0961657	0.258891	4.35781	24.822	10.5587	0.0175911
CDA	0.305069	0.304572	0.300614	0.26795	0.296499	0.718849	0.302849	0.825343	0.277965	190.58	0.307679	0.309959	0.308888	0.312534
PINK1	1.37621	0.808071	1.63875	0.476732	0.463748	2.49218	1.07609	1.08293	1.98595	0.874324	7.4707	0.884668	4.89734	2.49928
CDC42	2.42968	0.336635	4.36148	0.673219	0.101161	8.05038	0.156379	4.6547	0.82334	3.44744	3.4579	2.79197	6.39548	1.06014
C1QA	0.0114237	0.0187408	0.032268	0.011652	0.0219512	0.0193471	0.0112885	12116.3	0.0262307	0.0348914	0.0240458	0.0365409	0.0116584	0.0118851
C1QC	0.0182645	0.0182173	0.025498	0.0181224	0.0244964	0.0182687	0.0180545	9895.49	0.0284331	0.0182987	0.0384377	0.0583909	0.0186288	0.0189804
C1QB	0.0142382	0.0233601	0.0559135	0.0161162	0.0309551	0.0142417	0.0140702	9309.24	0.0241777	0.0246081	0.0479142	0.0146124	0.0145299	0.0148116
KDM1A	8.12753	0.510657	1.99488	0.524758	0.182031	2.98533	0.216418	1.16473	1.45071	1.0683	10.5532	0.515443	15.3758	0.0333278
RPL11	1.26861	0.18738	3.21818	0.688812	0.209848	8.34642	1.24512	3.7632	0.538029	2.64863	1.21695	1.74223	1.56102	0.591616
PITHD1	3.02257	0.660105	2.52825	2.19852	0.0628701	6.99782	0.103187	1.18356	0.585183	0.773734	4.3591	0.412727	4.70152	0.010086
PNRC2	3.94652	0.0954977	3.284	0.690097	0.178293	7.60185	0.144652	2.29229	0.928888	2.18422	5.23046	1.93482	8.03228	0.0110953
SRRM1	3.87559	0.22865	1.57798	0.742295	0.151453	3.09908	0.150274	1.38789	2.88448	0.872753	8.12534	0.636888	6.14378	0.00417002
TMEM50A	2.68264	0.138959	2.94265	0.711237	0.205263	6.96272	0.181066	2.45467	1.27244	2.32053	3.28189	5.31717	2.79845	1.65749
MACO1	4.21804	0.287258	2.34329	0.873375	0.237902	0.907478	0.125303	0.731549	1.57256	0.613199	12.3742	0.892217	9.81835	0.0325295
MAN1C1	12.3711	0.168816	71.4507	0.412861	0.0582243	0.447164	0.254763	0.638296	0.0524094	0.0426372	2.51498	4.46719	2.21338	0.0444061
MTFR1L	3.23568	0.442611	2.66314	1.0931	0.273869	6.44987	0.545946	0.576666	0.897628	0.166257	4.33535	1.42657	3.78951	0.0130537
SH3BGRL3	0.76728	0.713332	12.1881	0.525112	0.0223661	10.5028	0.0377377	10.2707	0.0584277	31.8862	0.718491	1.80777	1.92924	2.56768
CD52	0.120533	0.120287	0.169497	0.0863178	0.0940572	0.437107	0.119437	4.98609	0.124019	307.107	0.121827	0.122962	0.122428	0.124249
ARID1A	2.89762	0.37935	2.26343	0.467367	0.339458	0.445883	0.314805	3.21083	1.98321	0.857246	13.4338	1.39543	8.51361	0.0149517
NUDC	4.99416	0.649868	2.37204	0.780991	0.164665	6.11797	0.856666	0.539858	1.03888	0.538942	7.31985	1.76896	6.38753	0.00449313
TRNP1	273.262	0.555183	0.0473458	0.179855	0.0250628	0.321199	0.032581	0.0210915	0.0686617	0.023296	50.2372	0.214168	0.316643	0.00559125
TMEM222	4.99045	0.307914	3.39036	1.61791	0.134467	4.35169	0.0686631	0.522027	0.572879	0.44924	7.03038	1.39841	6.57531	0.0216716
FAM76A	5.34293	0.463295	1.45454	0.254106	0.215647	0.780503	0.367413	0.810286	3.68988	1.26242	16.7048	2.59643	12.6391	0.0398457
STX12	4.22142	0.463477	1.87105	0.714042	0.253271	1.21118	0.780201	1.8179	1.61445	1.03008	6.00282	0.798559	8.87098	0.0109581
THEMIS2	0.145171	0.144854	0.14234	0.108315	0.14159	13.6162	0.143757	248.184	0.148159	6.66781	0.146839	0.148301	0.147613	0.149958
ATP5IF1	7.95966	0.727747	2.77154	0.460973	0.389109	3.87484	0.70834	0.607986	0.771793	0.716978	6.84197	1.06378	5.04279	0.00265715
YTHDF2	4.54699	0.211303	2.36067	0.727614	0.195553	3.57732	0.238594	1.49105	2.32975	0.996755	5.82503	0.616892	2.76615	0.0154852
EPB41	3.92715	0.184063	0.146269	0.0445774	0.895818	0.142803	0.199077	0.202694	10.5824	0.14574	10.8858	0.022939	22.6163	0.00404058
ZCCHC17	2.86346	0.711163	1.64933	1.05689	0.289453	5.151	0.348171	0.362813	1.48605	0.408888	2.29386	1.44973	5.29451	0.0132915
TINAGL1	0.135715	0.135429	0.252782	0.109966	0.133708	0.335931	0.134441	0.136572	0.213705	31.261	0.137219	609.967	0.339677	0.140033
KPNA6	5.48398	0.368134	2.66563	0.346571	0.284997	2.51805	0.261355	2.40611	2.47113	1.01579	8.37716	0.389267	6.63165	0.0229232
CCDC28B	4.70348	0.594721	1.52979	0.363288	0.546849	0.259217	1.80592	0.115194	1.65987	0.459326	11.6713	0.365399	17.8289	0.0637561
EIF3I	3.20877	0.281013	4.01002	0.886076	0.165154	7.44517	0.475459	1.39201	0.757058	1.16029	5.1081	1.68915	6.00875	0.0111279
RBBP4	6.41858	0.263374	2.09906	0.722419	0.247424	0.758027	0.252817	0.564601	2.18925	0.248706	13.6167	0.370357	6.78471	0.0107702
GJA4	0.134477	0.134202	0.189161	0.103107	0.123787	0.134502	0.204254	0.1353	0.157516	5.17824	0.135923	1685.82	0.136594	0.138627
ZMYM4	3.92907	0.362344	1.02772	0.618474	0.276793	0.796309	0.115001	1.04365	2.85316	0.680565	13.2913	0.607257	10.2317	0.0196387
AGO3	2.29286	0.404227	1.20598	0.648942	0.107752	0.631776	0.210686	1.39064	5.3082	0.705714	14.5194	0.236993	4.97919	0.0266091
THRAP3	3.81209	0.155687	1.77337	0.948673	0.197688	4.83858	0.105272	1.51622	1.39496	0.850733	7.71706	1.21426	6.2462	0.00423302
C1orf122	6.20986	0.700017	1.39095	1.09707	0.247816	1.93546	1.61967	0.29751	0.876386	0.1475	6.60014	0.655458	6.31512	1.13585
AKIRIN1	3.8589	0.342186	2.28037	0.657746	0.184934	3.094	0.431655	0.712745	1.9183	1.02113	8.48577	2.53884	7.28611	0.0174374
NDUFS5	4.27428	0.81719	3.45568	0.688235	0.228569	8.9046	1.02113	0.934205	0.431466	0.961194	4.56407	1.81856	3.96392	1.44451
MACF1	3.49682	0.186178	0.939513	0.277934	0.584409	0.370092	0.141146	0.513104	4.69839	0.820192	9.14529	0.606032	9.77455	0.00251525
MFSD2A	0.316054	0.100473	0.141083	6.33451	0.0948756	0.100742	0.0996221	0.526124	0.101192	18.5158	0.102016	0.103154	0.433114	63.7269
CAP1	2.03187	0.167944	3.21667	1.60149	0.0986159	3.97609	0.0866416	6.57841	0.541922	4.32098	1.5603	3.9538	1.39833	0.00503531
SMAP2	3.91342	0.187685	0.251517	0.171428	0.263997	0.376071	0.327746	50.0189	1.29387	5.78542	8.86142	0.893836	7.59569	0.0163203
YBX1	2.18349	0.263768	1.55434	0.22033	0.500217	4.70848	3.7458	1.89636	2.37076	0.936379	2.31472	0.887293	3.75226	0.000612366
ATP6V0B	4.48733	0.453927	0.484741	0.386682	0.600111	1.65207	0.238434	2.32656	2.37094	0.619627	8.02444	0.418394	7.5258	0.0017776
DMAP1	3.62578	0.198332	0.918811	0.684563	0.453439	3.21831	0.374606	0.429164	2.47715	0.364178	4.62467	0.292387	6.54786	5.28733
RPS8	1.37013	0.291393	4.27202	0.541493	0.119013	14.6117	0.832051	4.38771	0.475866	3.00433	1.77274	2.51371	2.59862	1.52952
UROD	2.46897	0.22561	4.81317	2.74686	0.113737	4.81876	0.0619637	1.43352	0.259364	0.9558	2.56726	1.31337	1.68132	0.0203705
HPDL	0.101118	0.0982444	0.110668	0.0430094	0.0564194	2176.51	0.0591503	0.171728	0.0767579	0.103453	0.0605608	0.0612323	0.0609164	0.0619953
AKR1A1	0.647135	0.189032	7.06055	0.572195	0.477152	7.28401	0.506253	6.12197	0.593187	1.1035	1.43089	1.40194	1.98454	0.0288682
UQCRH	3.97911	0.687166	0.746089	0.321807	0.503903	3.38766	6.22932	0.764344	1.27552	0.539314	5.23058	0.862595	4.66524	3.19858
CMPK1	1.93492	0.697421	8.92729	0.645534	0.126469	5.7979	0.397351	2.59275	0.62899	2.66777	5.13952	1.07605	4.94583	0.0103869
FOXD2	0.200802	0.33116	129.631	0.319861	0.185743	0.49864	0.199009	0.579813	0.207274	0.348461	0.202915	1.19818	0.203895	0.206858
CDKN2C	0.0846726	0.265768	1.20208	1.86489	0.176361	26.542	0.512599	2.11552	0.36903	0.791296	0.178547	1.01291	2.25544	0.0880263
RNF11	2.61732	0.396424	2.03257	0.583365	0.522365	1.99431	0.512944	0.23507	2.35736	0.467868	6.0564	0.698294	3.83442	0.00539496
OSBPL9	45.3554	0.281251	1.43152	0.592757	0.104536	6.30465	0.311387	0.456338	0.591968	0.187383	6.29405	3.07729	3.42933	0.0444613
BTF3L4	4.3106	0.822585	3.45024	0.966962	0.210837	1.84845	0.432493	1.2009	1.03492	0.844095	4.38899	1.48089	5.85216	0.0158341
ZFYVE9	7.4422	0.893504	1.54982	0.545849	0.176316	2.17141	0.169052	0.0632497	1.91097	0.583524	20.5338	0.834619	9.00001	0.0654109
ZYG11B	5.98459	2.08652	2.62255	0.380943	0.237638	1.56228	0.106216	1.39478	1.47574	0.569036	22.4327	0.426704	8.63651	0.0276273
SCP2	3.58314	0.256011	4.20238	1.61974	0.114341	2.98463	0.528997	1.92609	0.678539	1.22458	3.18382	0.790099	1.88558	0.00428432
PRKAA2	0.673986	0.286751	0.369455	0.157259	0.950803	0.0675844	0.143549	0.0152573	12.8491	0.0820911	5.89888	1.56935	5.06868	0.0158855
HOOK1	2.5925	0.211433	0.032887	2.15904	0.545744	0.0467416	0.0523264	0.0199613	1.12315	0.0131719	15.0349	0.00400208	12.8907	0.00407956
NFIA	0.0173462	0.111641	27.1254	4.10476	0.00622958	3.28867	0.00520897	0.707144	0.014445	0.419672	1.60379	1.93479	4.92334	0.00558259
USP1	1.31498	0.215866	1.04769	0.269424	0.984588	0.503986	0.12492	0.400812	5.6761	0.219118	5.79665	0.608088	6.4683	0.00885807
PGM1	1.51283	0.269292	8.53547	4.44005	0.103247	0.0712546	0.146242	0.243996	0.397542	0.238878	1.21212	0.285722	1.81059	0.0320484
AK4	10.2715	1.22553	0.867411	3.16955	0.114987	0.43188	0.0510811	0.0974977	0.156624	0.0518492	6.51962	0.0532119	18.3367	0.0539953
DNAJC6	7.94957	2.63831	0.0946281	0.0603084	0.816494	0.164256	0.319594	0.0653961	3.36529	0.0880911	25.8242	0.111487	25.9331	0.0363099
SGIP1	2.84824	0.133554	0.0691316	0.125074	1.04518	0.0996864	0.850214	0.0466039	13.2014	0.04964	2.8501	0.295924	4.66454	0.0080009
MIER1	1.72364	0.190253	2.72581	1.21618	0.232363	1.3116	0.107933	0.622398	2.165	0.658597	3.99022	3.70435	3.17693	0.0139626
GADD45A	21.2556	0.240905	3.87105	0.103262	0.318233	9.36415	0.0841858	1.61756	1.2889	2.9696	5.60439	1.07586	2.94437	0.0165549
SRSF11	2.67307	0.296562	2.78682	0.322484	0.163284	2.29029	0.114687	2.41497	4.44774	1.26465	9.86388	1.0466	7.1058	0.00345077
RABGGTB	2.85159	0.384262	1.23409	0.806323	0.201887	6.18759	2.30857	2.20129	1.24996	0.65807	3.27277	0.593069	6.04482	5.8803
ST6GALNAC5	213.247	0.401949	0.554454	0.112965	0.123087	0.127687	0.126369	0.128528	0.112246	0.127871	34.0049	0.130522	4.21984	0.132039
ADGRL2	22.7387	0.133246	2.74651	0.930001	0.0564578	0.056982	0.112327	0.0633566	0.187891	1.5321	68.1549	2.11592	2.07891	0.0351757
PRKACB	4.81497	1.28004	0.775584	0.400203	0.480248	1.01278	0.258066	2.00142	2.1976	0.22768	15.4653	0.531237	7.13289	0.0109016
CYR61	0.054593	0.0406023	68.0479	0.870915	0.0781342	6.63407	0.0196359	0.0674983	0.0475986	0.800863	0.0439341	4.82418	0.0133466	0.0136515
SH3GLB1	1.62498	0.0449459	1.65804	1.34008	0.109571	4.1972	0.167652	3.75866	2.05132	2.178	1.74632	0.948808	3.35672	3.00098
LMO4	10.9181	1.01477	11	0.421441	0.0131065	7.6996	0.307692	2.19488	0.0320879	1.17357	26.2615	1.0316	22.0964	0.00633577
PKN2	2.93499	0.0807803	1.52972	0.623252	0.100725	3.56622	0.0765291	1.42143	4.49117	0.885552	9.40919	0.568778	8.42321	2.52544
LRRC8B	1.5726	0.485205	0.22125	0.146459	0.654316	0.721486	0.526724	0.628634	4.87414	0.413743	34.6708	0.390946	4.86863	0.0681789
ZNF326	2.95694	0.0751735	0.258115	0.0752857	0.307747	0.364647	0.727086	0.292922	25.0557	0.127238	5.91508	0.0918433	3.33018	0.0029997
BTBD8	37.8288	1.80204	0.103844	0.198659	0.0514449	0.0383105	0.106667	0.259755	0.643232	0.0509388	82.9798	0.0695353	59.9886	0.0122081
RPAP2	2.89421	0.232092	0.750064	0.378805	0.405205	0.541851	0.449693	0.148938	6.76546	0.313846	8.17557	0.0777386	7.04833	0.0253579
RPL5	2.49914	0.336424	5.01303	0.500888	0.117709	13.9862	1.03129	3.74166	0.330391	2.17807	2.45867	2.50491	3.21717	1.79435
DR1	8.5866	0.864054	1.74239	0.297337	0.21942	3.44069	0.246287	3.9724	1.72932	1.37997	10.4749	1.28839	8.52607	0.0290651
ABCD3	1.42902	0.174742	4.64137	2.66438	0.134555	1.26858	0.0772661	0.185225	0.945095	0.434042	4.25795	0.63606	2.80293	0.0120745
PTBP2	4.73753	0.19378	0.285493	2.90428	0.122539	1.01337	0.169434	0.354094	1.38563	0.259506	6.76647	0.269214	4.7791	0.0174816
PLPPR4	0.0619435	0.866687	0.0604115	4.56417	0.12495	0.898952	0.0611773	0.0624596	0.374143	1.05585	38.6301	0.0636485	0.396312	0.0645562
PALMD	0.0456214	0.323975	0.0444527	10.801	0.0435706	3.24714	0.0450368	0.0460155	0.038768	14.2509	0.0463142	0.272563	0.0466369	0.0476181
AGL	0.583925	0.0523069	0.404005	15.8894	0.0633304	0.320861	0.0731613	0.211323	0.33819	0.0909545	2.53737	0.183294	1.65868	2.58129
VCAM1	0.231229	0.136185	65.8754	0.646364	0.159078	0.136513	0.135148	0.478288	0.198968	2.04973	0.138064	0.813567	0.138797	0.141018
RNPC3	4.26627	0.28864	0.44697	0.545029	0.0270145	0.358393	0.19983	0.513511	12.1956	0.0834648	12.2872	0.59716	10.0066	0.0124085
NTNG1	155.417	0.206858	0.0926671	0.0531903	0.0621917	11.0147	0.0787306	0.0524792	0.051721	0.22953	45.8116	0.0534247	5.6931	0.0541462
PRPF38B	11.7925	0.177214	1.93759	0.313036	0.120749	2.68896	0.168899	9.11359	2.21814	2.34963	5.86542	1.04387	5.61144	0.00960821
STXBP3	37.5072	0.117224	0.75436	0.698037	0.143127	1.72349	0.126408	1.82521	0.996579	0.405229	4.5531	0.476786	8.03749	0.0135802
SARS	6.09863	0.767294	3.37674	0.54499	0.166684	4.85359	0.252874	0.63629	1.22142	0.825767	9.49806	1.47547	11.3861	2.27774
GNAI3	0.618802	0.110018	3.42093	1.93694	0.03538	6.31299	0.791391	4.55436	0.669658	2.72514	2.19821	1.49004	2.74386	5.18321
AMPD2	2.71019	2.03101	3.89521	0.470414	0.0687363	0.685345	1.33242	5.27445	0.0871683	1.41824	39.4292	0.580851	35.9842	0.0648366
AHCYL1	1.8898	0.227825	3.10966	0.530375	0.244262	4.72886	0.576604	1.06765	2.63924	0.420367	5.19864	3.04418	3.95025	1.89951
CD53	0.102777	0.102542	0.100684	0.0807726	0.0988723	0.240148	0.101731	364.953	0.104234	27.1473	0.104012	0.105096	0.104586	0.106326
ATP5PB	3.95028	0.387941	2.00115	1.00862	0.158181	4.68759	0.623985	1.10469	1.14799	0.848484	6.7094	1.5662	4.62918	3.96807
C1orf162	0.528465	0.197637	0.117415	0.0771172	0.129441	0.278372	0.0829409	343.044	0.354971	9.44843	2.18109	0.268063	0.210123	0.0869177
RAP1A	0.528151	0.187094	3.21623	1.44379	0.116223	5.72143	0.306559	11.7137	0.271915	4.89554	3.94336	1.9253	1.62774	0.0175403
WNT2B	0.210483	0.150191	44.9589	0.509308	0.197675	0.108194	0.0630155	0.58206	1.81805	0.561063	0.937759	0.0655179	0.561203	0.0664366
CAPZA1	4.65097	0.245782	4.29461	0.532786	0.231206	1.98669	0.309657	5.65159	1.31067	2.5096	3.58076	0.699434	5.20059	0.0132659
FAM19A3	4.65984	0.762767	0.0795397	0.989348	0.0650718	0.0732439	20.8771	0.0435898	0.154247	0.0747528	9.02224	0.0444649	71.2083	0.0451338
MAGI3	15.7794	0.415738	0.397163	0.380918	0.0928637	0.249539	0.072456	0.0375848	2.58241	0.29531	45.1987	0.0685578	31.8651	0.0137692
HIPK1	2.12464	0.194535	2.01366	0.309912	0.881618	0.328245	0.315404	0.976488	3.16197	0.430157	8.52717	0.259972	6.82648	0.00785177
ATP1A1	0.147507	0.0984006	0.576479	8.59679	0.123424	7.35811	0.0810155	0.667931	0.128225	0.576593	1.99744	0.0855386	0.929989	0.00964297
CD2	0.361523	0.361004	0.356869	0.28341	0.302183	0.36157	0.359204	0.363075	0.33306	129.137	0.364246	0.366622	0.365506	0.369302
MAN1A2	3.34444	0.496439	3.27471	0.432831	0.226574	1.35566	0.240738	1.14654	2.23682	0.888556	15.3165	1.20676	10.1751	0.0173552
PHGDH	0.0412053	0.0572609	19.5684	4.47482	0.0271315	14.5053	0.0240506	0.070057	0.0332761	0.0244499	0.0248012	1.78747	0.061378	0.0255699
POLR3GL	3.50709	0.210544	4.82617	1.60797	0.106025	4.7672	0.446065	2.19033	0.244474	1.64299	4.6444	2.44667	4.63385	0.0182881
PDE4DIP	0.175655	0.259039	0.433853	0.0851681	1.20384	0.37682	0.666723	0.192098	14.8696	0.0295011	4.90197	0.0946579	1.4226	0.0308562
FCGR1A	0.252454	0.252014	0.248512	0.188437	0.203412	0.252494	0.250488	387.175	0.228602	0.877513	0.254768	0.256792	0.255841	0.25908
CA14	0.034486	0.0230789	0.0786349	110.671	0.0162818	1.02504	0.0211994	0.0265302	0.0314953	0.024339	0.0297297	0.0453094	0.0354494	4.5321
C1orf54	0.0778246	0.0755777	16.449	1.78225	0.0438779	2.87266	0.0695188	9.21706	0.0511592	4.34027	0.046741	15.7987	0.115687	0.0480648
MRPS21	5.41243	0.479789	3.87199	0.811959	0.131963	9.45204	0.555157	2.07802	0.470084	1.4487	5.44381	1.69076	4.49112	2.07915
RPRD2	6.16053	0.3047	1.59129	0.533045	0.235054	1.74159	0.140127	1.39626	2.16781	0.265645	19.2514	0.404649	8.8791	0.031904
MLLT11	7.33204	6.94813	0.551501	0.238239	0.202562	0.537367	0.845211	0.708821	0.704616	0.548451	25.2324	0.208249	62.3548	0.0364407
PSMD4	3.74089	0.655016	2.79764	0.773759	0.231439	8.46328	0.437403	1.07294	0.62233	1.35259	6.55237	1.60383	5.94666	0.0115352
PSMB4	3.99203	0.527927	3.0086	0.637808	0.23708	9.69381	0.547451	1.5636	0.844539	1.09912	4.10393	1.98993	4.27976	2.65211
SNX27	5.39274	1.02947	1.53215	0.295724	0.285031	5.11785	0.391069	2.54022	1.52917	0.300418	17.287	0.691149	11.732	0.0252611
S100A9	0.0184273	0.0179021	0.0562449	0.0132531	0.0263883	2.46308	0.016489	0.239803	0.0312987	866.342	0.022949	0.0111816	0.0111217	0.0113262
S100A1	0.0498851	0.0151455	0.050716	28.2529	0.0165249	14.1766	0.0149745	0.0436179	0.0270843	0.0262656	0.0843493	0.015688	0.0382473	0.0159517
CHTOP	3.3107	0.200661	1.54247	0.492147	0.34748	2.90391	0.266863	0.870025	3.01968	0.716645	7.79643	0.918804	5.84947	0.0133311
RPS27	1.09856	0.157047	3.51375	0.840727	0.134728	7.27306	1.07341	4.04938	0.363506	3.59072	1.23318	2.43332	1.40118	0.241423
HAX1	3.18245	0.459458	2.47396	0.842379	0.327328	5.2367	0.646586	1.03782	1.02142	0.604654	2.99513	1.45472	5.74735	0.0120416
EFNA1	1.46708	0.316555	4.06825	0.226504	0.102323	115.573	0.0996557	0.10147	0.129738	12.2178	0.212275	0.103148	0.102618	0.104425
SYT11	6.55604	0.624821	0.293299	11.4356	0.0147522	0.0237984	0.00953219	0.314419	0.0244565	0.372925	11.5306	0.784717	5.77744	0.0101959
LAMTOR2	3.25936	0.160294	3.5879	1.5443	0.139475	7.55502	0.548364	2.29909	0.379096	1.01651	2.32284	1.32896	4.601	0.0150675
LMNA	0.0962661	0.0567709	5.95448	0.171651	0.135575	164.858	0.273988	0.296326	0.418065	2.31886	0.790958	5.70332	0.142966	0.0593266
NAXE	3.95057	0.335889	4.10672	1.41797	0.143356	6.04142	0.225077	0.757039	0.441288	0.69287	3.95506	3.41351	5.7381	29.4706
BCAN	0.175247	0.414968	0.24677	0.161699	0.187637	488.085	0.173653	0.176316	0.180437	0.175506	0.177125	0.178771	0.177997	55.5876
NTRK1	0.622238	1.38409	1.68902	0.240344	0.237157	0.25108	0.248974	0.252422	0.225996	0.826213	68.8852	0.801081	94.8269	0.257993
MNDA	0.041324	0.0132242	0.0696584	25.2186	0.0169997	0.0308669	0.0130719	4.96644	0.0235437	5.51025	0.0135019	2.31604	0.0848092	0.0139434
IFI16	0.0525403	0.0310013	11.1709	0.685144	0.031013	21.5	0.0306735	34.6272	0.047137	8.15669	0.0656189	5.00405	0.0318318	0.0325435
CADM3	11.0468	0.958563	0.0510011	1.58571	0.0144227	0.0307421	0.0273455	0.0183274	0.0360609	0.031381	71.5763	0.0949245	111.382	0.01904
ACKR1	2.84823	0.445346	0.0886979	0.347899	0.0913357	0.0907237	0.0897011	0.170886	0.0909305	2.03694	95.3807	0.0929282	200.41	0.0941098
FCER1A	0.234209	0.233805	0.230594	0.189176	0.206892	0.234246	0.356956	148.883	0.212387	4.03957	0.236333	0.238191	0.237318	0.240293
DUSP23	2.4073	0.120193	1.72172	3.04229	0.114769	7.94802	0.106207	4.11149	0.208892	1.88566	1.74342	0.297246	0.681692	0.033336
ATP1A2	0.0448977	0.073708	0.259978	36.5292	0.0374451	0.0449092	0.0443362	0.0452761	0.0563062	0.13757	0.0455629	11.9391	0.0458727	0.0468142
PEA15	1.11706	0.363573	0.28025	1.41882	0.487264	0.684701	0.419521	0.385038	1.83577	0.229072	4.15837	0.340334	9.84006	0.00129867
UFC1	3.88206	0.267487	4.15605	1.14324	0.216125	5.91746	0.817967	1.43115	0.398486	0.958501	4.78273	0.627972	3.0964	0.00506227
NDUFS2	6.01152	0.319485	1.70699	0.40157	0.266273	3.4895	0.65037	1.41191	1.94779	0.529271	9.02886	1.67378	11.4282	0.0105721
FCER1G	0.109216	0.108975	0.107068	0.0870497	0.0908448	0.325415	0.165682	381.603	0.0964232	16.8369	0.110483	0.111594	0.111072	0.112855
PCP4L1	63.7317	1.58221	0.0596079	0.0487031	0.0595467	0.0426839	0.0645224	0.0430046	0.084073	0.0738047	279.053	0.0437663	0.0435258	13.605
SDHC	3.54153	0.324317	2.40553	0.897104	0.232133	3.48614	0.911136	0.96058	1.28148	0.48554	5.58464	1.55151	5.06684	0.00697676
HSPA6	0.0112182	0.0184002	3.45265	0.01696	0.0407349	25.6161	0.0169329	66.9393	0.0296803	18.688	0.0377624	5.48448	0.0114582	0.01169
ATF6	2.74729	0.280933	1.59782	0.582221	0.4464	1.64463	0.17697	5.05715	1.48895	1.28489	7.5137	0.514308	5.89034	0.0188442
UHMK1	0.973385	0.49488	3.42843	0.447563	0.146499	5.05724	0.113781	9.74019	2.12991	3.03432	4.0324	2.01851	2.63889	0.0356805
DDR2	0.0571979	0.0337496	64.1283	1.44649	0.0406155	6.49776	0.0334036	0.0637643	0.0516071	0.630016	0.034379	5.44997	0.0346256	0.0353757
MGST3	3.39842	0.510725	4.4117	1.28211	0.0992642	11.3921	0.798538	0.635407	0.262424	0.756591	2.78963	5.83098	3.24793	0.00343776
POU2F1	1.60174	0.173703	0.890433	0.519482	0.402646	0.391084	0.131097	1.30883	6.02758	0.303092	8.63747	0.350617	3.06332	0.0276674
RCSD1	0.148715	0.244925	0.145839	0.103676	0.124143	0.148744	0.147279	163.883	0.131518	31.6658	0.150409	28.0246	0.151196	0.153578
MPZL1	0.162179	0.162308	49.4722	0.247975	0.108688	10.2692	0.107834	2.3337	0.572184	3.98256	0.249731	1.49299	0.455999	0.0540944
ATP1B1	0.0987295	42.0836	21.034	0.109824	0.0586905	0.970453	0.108219	14.4897	0.100428	0.781226	1.92737	0.974271	0.668179	12.8611
PRRX1	0.112421	0.112165	449.341	0.0883773	0.108235	0.112444	0.11128	0.113189	0.11406	0.286323	0.113769	2.15594	0.114396	0.116294
PRRC2C	3.06709	0.280093	2.3892	0.370858	0.249734	2.71182	0.0583839	1.9647	2.83198	1.7041	10.2715	1.34695	8.47756	0.00294963
SUCO	1.65727	0.377766	0.59425	1.52078	0.240129	0.795752	0.0519544	0.222742	3.51548	0.268254	5.28678	0.216955	5.07095	0.0119693
PRDX6	0.410315	0.0576478	2.3353	10.9273	0.0305681	4.51657	0.120718	0.891129	0.106977	0.501636	0.375124	1.24472	0.382808	0.00182819
ZBTB37	1.3581	0.0933127	1.07336	0.24841	0.224051	0.821232	0.0957943	0.686533	12.3105	0.233411	11.2319	0.687031	5.3944	0.0313258
RABGAP1L	1.94125	0.546218	13.7394	0.356845	0.129572	2.98576	0.276944	1.35795	1.04646	1.17306	7.20234	2.0792	16.1558	0.0465806
CACYBP	2.44903	0.487608	8.60435	0.566936	0.188887	4.71617	0.443814	2.3693	0.809951	1.01744	5.37867	0.848387	6.57445	0.00786458
RASAL2	0.324123	0.354109	0.496999	0.195412	0.60979	0.148166	0.138909	0.446107	14.6672	0.520197	5.64382	1.0622	2.10925	4.41276
RALGPS2	2.02202	0.146477	0.0554255	0.0962851	0.279565	0.493078	0.240446	0.0992223	27.7259	0.0768732	9.32992	0.0751608	7.95359	0.00847641
SOAT1	1.20373	0.0930834	2.31983	0.293381	0.305132	8.62904	0.0856355	20.432	1.81502	2.45906	1.69754	0.753788	1.36023	18.1489
CEP350	2.96316	0.498028	1.21395	0.423462	0.363623	1.1547	0.160781	3.48937	3.02	0.951264	8.22868	1.5885	6.84891	0.0131509
LHX4	22.6311	0.418508	0.0530081	0.0716405	0.0462013	0.0920467	0.491354	0.05472	0.0612096	0.0543933	146.962	0.0557131	193.949	0.0564708
KIAA1614	1.33663	0.117505	0.0835548	0.0408942	1.35083	0.365695	0.354651	0.0559251	13.2185	0.0513204	11.58	0.177612	4.40032	0.0311081
IER5	0.126623	0.0624684	2.44832	0.0345269	0.058059	22.6919	0.0821247	100.289	0.0885494	14.627	0.187126	2.7095	2.00571	0.0134774
NPL	0.783851	0.183331	0.418507	0.246822	0.265832	5.75503	0.385675	64.3467	0.461448	2.10579	2.75469	0.1875	16.0544	0.189502
DHX9	3.14295	0.160175	1.06291	0.535941	0.385238	2.06642	0.117548	1.03253	2.98804	0.584051	9.96369	0.666543	8.49266	0.00763397
C1orf21	0.155551	0.731686	10.0831	2.56352	0.049763	15.7956	0.0295822	0.0302771	0.114009	1.06109	3.24947	1.67391	0.970325	0.0314181
RGS1	0.0436587	0.017084	0.0407987	0.0147198	0.0578704	0.0256243	0.0216048	1542.07	0.0488577	6.42387	0.0105706	0.0620592	0.0261296	0.0108606
RGS2	0.266402	0.281305	1.33969	0.0890128	0.0534534	1.99318	0.0342787	273.741	0.0849142	17.2832	0.278452	0.38844	0.198997	0.0236996
CDC73	3.37915	0.193926	2.26056	0.674837	0.182781	1.22181	0.240631	1.02833	3.21102	1.10294	6.06062	1.94482	5.77875	0.0232066
CFH	0.0588885	0.058739	193.339	0.0471536	0.0628304	0.980523	0.0582224	0.059337	0.0668284	9.30083	0.262757	15.9147	0.0600433	0.0611565
PTPRC	0.0655508	0.107711	0.116911	0.0500467	0.0754426	0.19478	0.0648338	218.962	0.0840291	75.863	0.138025	0.0671437	0.0667932	0.0679901
CAMSAP2	4.36173	1.26649	1.16098	2.07893	0.102225	0.814309	0.0327078	0.845148	0.421754	0.732373	16.2544	0.698352	13.196	0.0347374
PKP1	0.0816634	0.232206	0.0342234	0.0369484	1.91418	0.719748	0.094471	0.066297	5.26337	0.0352597	17.6712	0.0362512	44.1116	0.0368222
NAV1	9.1456	0.91978	23.0255	0.57155	0.0762018	1.0084	0.097623	1.2401	0.0814273	1.17445	14.8915	0.0663212	5.81315	0.067254
IPO9	4.14347	0.342401	1.63845	0.727158	0.37966	1.82204	0.274932	0.341418	2.47663	0.329146	6.74764	0.125957	4.8559	0.0220926
SHISA4	5.09152	0.280401	14.885	2.87786	0.0862307	2.00516	0.0722689	0.249035	0.0405355	0.164305	1.59399	0.854663	1.64326	0.0500026
PPP1R12B	8.5553	0.152345	31.2832	0.14403	0.111058	1.33164	0.185964	0.321791	1.25932	0.253604	6.29138	5.21313	10.5825	0.0420993
BTG2	0.596997	0.0237786	17.9933	0.94648	0.0216819	12.215	0.0157946	20.5518	0.0219434	5.97098	0.0772954	3.91698	0.358507	2.46173
PRELP	0.0142518	0.0181128	26.813	7.00231	0.0128198	4.32759	0.00875635	0.0231035	0.0146399	0.0198971	0.0123066	1.92391	0.0250979	0.00613814
ATP2B4	0.0143954	0.200383	1.64249	19.2377	0.0193441	6.67556	0.0216662	0.571874	0.0234193	0.42381	0.0304043	1.33745	0.0362597	4.63797
SNRPE	3.07112	0.374916	3.641	1.50655	0.137058	7.70551	0.236096	0.612663	0.688766	0.90905	2.92254	1.97638	2.58912	0.0105944
MDM4	2.44811	0.132951	1.07842	0.233248	0.173705	0.771843	0.176417	2.13106	12.0266	0.602058	8.23075	0.560329	4.56416	0.00719956
NFASC	8.87295	0.55963	1.56933	0.14015	0.322952	0.119582	0.0545357	0.103886	7.10728	0.0917717	12.6873	6.56188	6.16134	0.0378339
TMCC2	5.13435	0.188172	0.0377961	0.129556	1.25877	0.874092	0.127172	0.0820145	6.93936	0.101522	3.47299	0.0664579	18.1064	0.0216887
MFSD4A	27.2311	0.570139	0.220065	0.0911939	0.0708277	0.0820674	0.130318	0.0488119	0.104947	0.202475	125.039	0.0497379	181.369	0.050445
SRGAP2	0.143695	0.398062	1.58364	0.420184	0.0961119	0.978851	0.0839246	28.8289	0.202188	1.12145	50.2453	0.0870967	52.7132	0.0882593
CD46	5.62422	0.110389	1.75981	0.176443	0.640508	3.50442	0.143838	2.74048	1.77437	3.15471	7.88551	2.88038	6.885	0.00935351
G0S2	0.182731	0.0959927	20.6207	0.35322	0.0623337	0.558855	0.0577735	12.8764	0.0744998	23.7368	0.0592173	0.696168	0.0595814	0.0606865
HSD11B1	0.214508	0.208446	68.7258	1.13908	0.150308	0.313424	0.125361	0.127499	0.128603	0.126848	0.12815	0.129474	0.128851	0.130977
SYT14	5.91243	1.25565	0.0569829	0.0704265	0.459449	0.0584636	0.281381	0.110143	8.3897	0.0585684	18.4825	0.187494	22.0525	0.0609498
RCOR3	4.58037	0.498365	0.918063	0.453069	0.189261	1.95407	0.161611	1.22976	3.07338	0.648673	14.7791	0.580945	15.7669	0.0265292
PPP2R5A	24.5068	0.328258	0.487251	1.36303	0.145022	3.2204	0.144752	0.299366	0.67605	0.949372	4.64676	1.65539	2.04259	0.0293522
NENF	4.73937	0.231209	5.64219	4.06537	0.0298957	5.09437	0.101534	0.853318	0.0781958	0.386297	2.07602	2.35273	3.01273	5.30458
ATF3	0.201003	0.0527787	1.83204	0.0427303	0.0883424	86.8456	0.0485742	38.0101	0.0791862	9.63074	0.0326234	6.88696	0.168686	0.0334973
PROX1	98.2887	1.35452	0.0153662	0.571429	0.0218757	0.0521586	0.0155855	0.258988	0.0237989	0.0158412	125.815	0.0162962	1.09644	0.0165585
SMYD2	0.291435	1.42614	1.32446	1.91975	0.135555	5.82671	0.186253	1.93974	0.404809	0.458174	16.8401	1.23435	1.94802	0.0719202
KCTD3	3.90362	0.218101	1.24647	0.522611	0.20025	2.05946	0.0715915	0.313448	3.0488	0.397808	21.5086	0.915416	13.1707	0.0361503
RRP15	6.40541	0.239674	3.19065	0.491351	0.125325	6.21214	0.162381	1.07106	1.63854	1.0207	13.8583	1.87526	6.68938	0.0285824
LYPLAL1	1.91867	0.123784	1.51766	3.19515	0.159016	3.76409	0.196257	0.58024	0.575033	0.404966	3.53887	0.48729	3.72815	4.02387
IARS2	2.88583	0.317048	2.03381	0.812894	0.312318	2.9102	0.372293	1.83301	1.63994	0.704008	4.7285	0.756037	5.02715	0.020298
MARK1	9.92562	0.519975	0.357547	0.545047	0.132378	0.202082	0.282701	0.114859	1.41645	0.187068	39.2455	0.364154	40.0664	0.0635256
C1orf115	0.950364	0.810834	0.357562	1.58878	0.143485	0.089868	2.81318	0.169334	0.199047	4.8784	29.8728	0.28778	10.4503	0.0933569
MIA3	4.17102	0.420472	1.77318	0.658145	0.422271	1.37027	0.139083	1.07267	1.08335	0.785408	12.4058	1.43563	12.4952	0.0183119
BROX	2.49517	0.177961	2.64899	1.33085	0.215945	5.45095	0.130109	1.8035	1.06896	1.08648	3.48143	0.745221	1.83573	0.019518
CAPN2	0.642942	0.159515	10.5555	0.648325	0.162176	16.7588	0.211744	0.373338	0.529364	3.77056	3.48494	4.79762	1.38642	0.0286803
DEGS1	2.7969	0.16558	8.3276	0.601517	0.11248	13.2299	0.162956	7.74913	0.403315	0.980526	4.94237	4.40848	2.04698	0.0297555
SRP9	0.810528	0.201271	1.56138	4.99266	0.153755	1.75462	0.18467	0.205327	0.589386	0.380316	1.6309	0.654211	1.32658	0.389712
EPHX1	0.658977	0.0255165	21.3419	2.06257	0.0426101	13.2337	0.0625912	0.514391	0.105368	0.760646	0.0748474	5.32371	0.239915	0.0163537
ARF1	2.75783	0.195351	3.79347	0.749788	0.276582	4.94142	0.188847	1.87676	0.963943	1.28291	4.95884	2.23715	4.13487	2.3564
GUK1	1.50043	0.173318	1.42653	0.297582	0.599935	1.43236	14.2871	0.37448	1.47467	0.608372	1.81471	0.691725	2.03233	0.488432
RNF187	3.84619	0.970653	2.50366	1.4189	0.120435	2.41625	1.94883	0.494629	0.41873	0.462211	8.84352	0.998098	8.17732	0.0042081
RHOU	0.776161	0.383565	87.6704	0.500086	0.114333	0.40455	0.126803	3.28325	0.130012	0.56894	0.129637	0.409428	0.497105	0.132509
RAB4A	2.33706	0.487887	4.8228	0.238081	0.456054	2.44877	1.42581	1.55232	2.37835	1.14151	2.4304	2.75345	4.5207	0.0196427
KCNK1	0.0278867	0.256837	1.19129	48.0372	0.0352554	0.0278944	0.0748256	0.0800816	0.0344535	0.0279485	0.0588358	0.0895665	0.028544	0.0291801
COA6	4.9021	0.478357	1.53389	0.697173	0.224032	6.94859	0.861923	1.81339	1.1927	0.536027	8.06734	0.297482	4.12081	0.0333643
LGALS8	5.04618	1.29589	2.70082	0.18434	0.218794	0.943061	0.331145	5.92212	1.82503	2.0136	23.0107	0.682869	8.34786	0.0536184
RYR2	112.232	1.08102	0.46521	0.0862217	0.0702666	0.137717	0.273222	0.0817786	0.0704006	0.0813152	38.01	0.259733	60.094	0.0842584
CHRM3	0.188182	1.16556	3.8808	0.183528	0.202027	0.188216	0.186483	0.189322	0.245601	1.46526	125.718	0.191937	38.6619	0.193922
DESI2	5.6733	0.297138	6.3479	0.37804	0.303676	2.70159	0.21731	0.461442	1.94863	0.820896	4.41939	0.649474	8.6474	0.0323281
COX20	5.41783	0.346207	0.92634	0.67752	0.385417	1.5636	1.36981	0.432153	1.79656	0.152645	7.97637	0.639584	6.81984	0.00376143
CNST	3.68168	0.641327	0.517849	0.301869	0.597883	1.12204	0.620469	1.09797	2.85431	0.912353	14.5353	0.542192	4.72737	0.0474038
SCCPDH	4.37399	0.114103	2.70531	1.11297	0.332927	0.344147	0.436577	0.1866	1.9265	0.125734	5.04607	1.22425	5.17361	0.0132341
DIP2C	1.80823	0.289136	1.94082	0.591505	0.248895	12.7029	0.325961	1.07794	1.55394	0.238865	13.8037	0.581231	3.0832	0.0457003
IDI1	3.53948	1.06184	0.490252	1.22067	0.162258	7.02829	0.176518	2.07001	0.848599	1.0647	6.51217	0.298959	8.87308	0.00720558
ASB13	31.9109	0.585265	0.886569	0.181203	0.307487	0.661336	0.973846	0.245377	0.480654	0.165363	45.5159	0.995776	21.764	0.0392853
GDI2	2.21726	0.550673	5.84711	0.732578	0.119308	10.647	0.268564	4.88567	0.624005	1.67474	3.23333	1.63562	4.48675	0.0108762
ITIH5	0.119762	0.0486443	56.01	0.600385	0.0442398	0.0487896	0.0737141	0.0491771	0.0481663	8.74179	0.217723	59.4181	0.049807	0.0508006
KIN	5.81153	0.28265	1.50776	0.49497	0.117436	2.12456	0.356831	1.30065	4.10609	0.533413	6.56545	0.809774	10.447	0.0320191
UPF2	2.73124	0.144288	1.02243	0.503462	0.241572	3.73626	0.0918576	1.79053	3.97089	1.35372	7.41048	0.516163	6.1185	0.011752
CCDC3	0.537419	0.216759	0.213456	0.206741	0.2198	131.017	0.330698	0.21842	0.257081	4.28183	0.457568	15.5277	0.220374	0.223437
PHYH	5.05756	0.335184	3.23732	0.843892	0.298242	1.41096	0.623328	1.56928	0.626655	0.722436	9.17625	0.456508	10.4725	6.98597
FRMD4A	7.95151	0.287191	1.53348	2.84667	0.0326806	0.123714	0.100459	11.7446	0.0462909	0.312486	13.8046	0.605905	9.53589	0.0391218
HACD1	0.188201	0.182876	0.206471	0.142663	0.106683	757.227	0.168565	0.20939	0.112618	0.612164	0.234117	0.11368	0.278486	0.115021
NEBL	67.3151	1.64528	0.470293	0.0866908	0.0633269	0.0820394	0.188668	0.0487918	0.0738418	3.37628	12.6331	0.0497084	186.083	0.0504082
DNAJC1	0.490567	0.13371	6.45389	0.758306	0.0690407	2.92433	0.18772	0.656252	4.93668	2.32209	2.04857	1.10378	1.0278	0.0213712
PIP4K2A	0.634906	0.270642	1.20185	0.164454	0.182902	110.204	0.15475	6.92225	0.716828	3.18418	2.26096	0.88372	0.11613	0.0482431
ARHGAP21	8.64969	0.240284	4.55944	2.61805	0.0288546	0.772361	0.0214199	1.59495	0.424305	0.0799052	15.5919	0.0940798	3.1186	0.00681866
ANKRD26	3.75248	0.274141	0.6074	0.512145	0.171956	0.858104	0.298144	0.109243	7.69812	0.407847	9.98844	0.160765	6.32307	0.0127364
YME1L1	2.21163	0.18245	3.81976	0.396053	0.207096	8.9719	0.110005	4.45853	1.63153	2.58077	5.0117	1.47826	4.45627	0.0171177
ACBD5	1.70058	0.304879	0.672319	0.609747	0.636369	0.718028	0.483373	0.798271	3.8308	0.230692	3.76542	0.263765	5.2805	0.0155707
SVIL	0.658625	0.0363233	28.9497	0.996592	0.0878574	1.45368	0.203351	0.313647	0.771071	0.805582	5.39452	4.25487	0.0916154	0.0381111
KIF5B	3.73397	0.596609	1.47016	0.298205	0.246525	2.15327	2.68361	1.44334	2.94811	1.20029	8.2735	0.833269	6.03284	0.00390245
EPC1	4.17126	0.349778	1.32655	0.467784	0.156047	3.10302	0.218131	1.41724	3.17648	0.868319	12.6768	0.419823	12.9767	0.0166918
ITGB1	1.34831	0.0329412	9.11715	0.542123	0.0328154	13.3684	0.0198009	3.20792	0.745497	6.97305	1.43602	26.5751	1.06266	0.021091
NRP1	7.64153	0.202944	26.7095	0.112174	0.0595627	0.0647933	0.0640201	33.3958	0.0822176	10.1582	0.36043	15.7253	0.0660918	0.0673587
ZNF25	4.65152	1.06419	2.76402	0.686086	0.213149	1.08856	0.0737504	1.54395	0.915321	0.330092	22.6056	1.57753	9.89398	0.0777262
HNRNPF	1.18215	0.0812541	1.44707	0.404818	0.502479	3.08088	0.241847	1.01774	6.02135	0.979901	1.27649	0.606517	1.36811	0.00322115
NCOA4	1.23289	0.345678	5.39736	1.09327	0.086606	9.74833	0.0220415	10.8855	0.406658	3.00255	2.24738	0.968163	2.3742	0.023481
VSTM4	0.518884	0.12201	53.2408	0.799811	0.125399	0.207721	0.121015	0.123159	0.195336	0.311719	1.18145	27.9478	0.124515	0.126648
SGMS1	3.72646	0.195249	0.756163	0.586008	0.183433	0.0976973	0.107992	5.47439	3.36038	1.16852	12.6431	0.748132	8.36569	0.0438272
PCDH15	0.0875431	0.0850176	0.0721572	0.0489804	0.436191	0.0517903	0.354701	0.0975662	66.7481	0.0895942	0.639016	0.0532508	0.455392	0.0540361
FAM13C	11.3704	0.773677	13.3472	0.323742	0.26729	0.128774	0.15814	0.0765016	1.29701	0.247101	0.365832	45.4282	0.0774485	0.0789408
ANK3	8.49056	0.543297	0.421904	0.188043	0.48584	0.0421777	0.0725844	0.0702725	5.14842	0.0128068	25.9566	0.127223	17.3777	0.00781684
JMJD1C	1.67213	0.213642	2.21202	0.250571	0.289635	0.566366	0.0832842	2.37814	7.30191	1.02942	8.59825	0.771722	5.5586	0.00513127
DNAJC12	14.8049	2.53591	1.28771	0.450782	0.0762282	0.0826715	1.64854	0.237829	0.0822462	0.0828085	51.2271	1.09963	54.8707	0.0859186
SAR1A	4.11917	0.136672	4.25564	1.40557	0.124042	2.98861	0.12717	0.734661	0.899333	1.01818	5.49051	2.00065	5.29765	0.00926499
PPA1	1.00496	0.201949	0.36113	5.4947	0.164299	0.454831	2.06143	0.0544243	0.61218	0.171359	1.80301	0.0809244	1.55567	0.692492
VSIR	0.0401022	0.03999	9.38575	0.159504	0.0413301	0.403532	0.0605697	135.035	0.0503043	38.0359	0.040694	1.57142	0.0409697	0.0418075
PSAP	1.45519	0.160345	3.93785	1.60273	0.25911	2.69842	0.0239272	9.45738	0.116538	0.854509	3.77919	0.89981	3.13809	2.40369
SPOCK2	36.8425	1.8785	0.0609903	0.0507939	0.0358826	0.173033	0.0500336	0.0624336	0.0605929	16.4894	103.32	0.0341055	74.2468	0.034615
MICU1	4.13801	0.282837	3.00677	1.55619	0.131903	1.21066	0.186612	0.726979	1.0841	0.677746	5.56412	0.616868	9.66717	0.0244526
P4HA1	1.07875	0.10231	3.04823	3.32712	0.0461443	1.32584	0.0962789	6.64447	0.841994	0.348921	2.31815	1.01311	1.7866	0.0271157
ANXA7	1.93897	0.154355	11.0472	1.12666	0.0871364	5.10966	0.0806047	2.67292	0.601798	1.5413	2.30105	5.06457	2.07855	0.0117653
PPP3CB	9.64548	1.31221	1.87469	0.413807	0.292231	0.669341	0.396972	0.530017	1.7181	0.247547	14.9393	0.780244	12.8705	0.0173316
CAMK2G	1.2788	0.447083	0.592397	0.164559	0.473656	0.624431	0.193366	0.529925	7.88033	0.813152	12.5534	0.588566	14.7204	0.0170566
KCNMA1	46.9203	0.623314	0.0617441	0.250594	0.017154	0.423528	0.0419307	0.088861	0.0269388	0.0163649	155.918	0.0168349	82.7084	0.0171059
ZCCHC24	0.0849423	0.0847221	39.2184	1.26665	0.0842863	3.84977	0.0839609	2.12811	0.0845941	1.03664	0.286878	6.78067	0.0866431	0.0882817
ANXA11	0.0432988	0.108013	29.2946	0.910566	0.0302792	18.19	0.0252735	6.51312	0.0386258	5.55135	0.0541017	6.70119	0.0644865	0.0268598
WAPL	1.60249	0.0713765	0.55602	0.237784	1.3838	0.787078	0.0875007	1.28326	6.02726	0.303715	3.26042	0.261304	2.03553	0.00761553
GLUD1	0.219789	0.0417714	1.72783	6.86945	0.0612944	1.05184	0.123194	0.945401	1.07053	0.446084	0.535017	0.888983	0.778171	0.00674717
ATAD1	4.12932	0.122833	1.35322	0.668166	0.456861	2.41377	0.112879	0.447205	2.3428	0.271157	5.92506	1.46224	7.39736	0.00712888
ACTA2	0.0466605	0.0753222	15.0867	0.0529542	0.0497787	6.43384	0.0394963	0.123943	0.067451	0.173009	0.0401149	751.889	0.0194563	0.0198606
CH25H	0.160004	0.0943181	15.2035	0.0736612	0.0903394	11.1989	0.14329	100.991	0.108731	0.163688	0.0956998	1.68732	0.0962397	0.0978762
LIPA	0.252428	0.0947841	2.53682	2.18882	0.0573976	4.1367	0.0608607	48.8839	0.0392787	3.7011	0.194092	2.23906	0.257855	0.0421459
PPP1R3C	0.114757	0.0678458	0.500345	41.177	0.0236819	1.24301	0.0465488	0.484072	0.0539789	0.0241934	0.141778	0.249182	0.16038	0.0147004
MYOF	0.127451	0.209787	108.392	0.0874159	0.132145	0.315449	0.126163	8.23602	0.129414	2.7153	0.128972	16.1196	0.129679	0.13182
RBP4	0.0290084	0.017127	2295.67	0.0180654	0.0409383	0.0422652	0.157448	0.0889811	0.0289059	0.0435413	0.0174288	0.0550169	0.0430899	0.0179063
FRA10AC1	2.51687	0.395762	1.61983	0.755216	0.176145	8.86412	0.295699	1.1744	1.84345	0.691598	7.16891	0.33674	5.72195	0.0218377
PDLIM1	0.0428202	0.0415721	9.60015	0.0394033	0.974097	1.51903	1.06697	0.0477666	3.79292	2.92017	3.03094	17.2614	0.0259723	0.0265764
TM9SF3	2.53865	0.174091	3.56547	0.546743	0.429643	2.3896	0.107276	2.47218	1.27636	0.958054	4.96088	2.15785	11.8018	1.81076
PIK3AP1	0.225873	0.225441	0.999547	0.176015	0.501088	0.225913	0.223944	94.5343	1.54873	2.2707	0.228146	0.230133	0.229199	0.232382
AVPI1	0.560282	0.0750032	0.94407	8.45031	0.0734825	6.73569	0.0763595	0.708177	0.18867	0.372067	1.39745	0.502176	0.756126	0.0199381
SFRP5	0.856039	1.43221	0.853609	0.884668	0.911417	0.856063	0.854834	1.62669	0.840418	0.856234	0.857439	0.858648	0.858082	1112.44
CRTAC1	0.145651	0.552719	0.0616906	0.823359	0.0489838	383.921	0.0436856	0.0445868	0.0619714	0.151707	0.149114	0.0454226	0.0451586	0.0460607
GOT1	17.0058	1.78077	0.374493	0.147556	0.357473	0.733216	1.24023	0.166137	3.14412	0.138922	20.1923	0.109339	7.89314	3.77406
BLOC1S2	4.37486	1.28859	3.53404	0.576654	0.205025	5.40385	1.12581	0.857284	0.734884	1.34985	7.61065	0.84851	6.88054	0.0309533
NDUFB8	6.01512	0.754607	2.18482	0.431939	0.410584	4.45971	1.56221	0.687822	0.771541	0.487573	6.85594	2.03656	5.61417	0.0023994
OGA	3.48481	0.31496	1.16075	0.533955	0.13057	1.53596	0.180502	0.921932	3.82282	0.679748	16.9242	0.35892	13.0644	2.14963
KCNIP2	120.77	0.766201	0.116283	0.230578	0.0421776	0.214867	0.933991	0.0414613	0.10936	0.0411963	55.7448	0.245437	16.2235	0.0428833
PSD	2.14973	0.187106	0.0821545	0.105761	0.783238	0.119222	0.381108	0.0462492	14.3804	0.0550998	9.83052	0.0518772	8.12971	0.0169402
CUEDC2	4.92229	0.434153	3.6994	1.48496	0.170663	4.20088	0.225924	0.918633	0.409394	0.661118	5.48685	1.84421	5.25069	0.0098966
ARL3	3.43914	0.147589	0.868907	0.441759	1.0314	0.389303	0.852618	0.11481	3.33318	0.0730587	3.4744	0.506124	3.69629	1.3841
NT5C2	1.03835	0.106509	0.598191	2.96004	0.260477	0.872098	0.303998	0.900407	1.4755	0.400394	1.01407	0.226116	5.06623	0.0133589
ATP5MD	5.92584	0.789058	2.4265	0.626458	0.24996	6.232	1.33609	1.43415	0.58911	1.11809	5.12009	1.30276	3.03162	0.00176335
SH3PXD2A	16.644	0.544268	15.8285	0.118315	0.082456	5.81736	0.0685576	1.69491	0.524274	0.55672	11.8319	2.73825	10.3244	0.0722225
SMNDC1	5.12794	0.167899	1.39976	0.473008	0.330205	3.15409	0.353301	2.07412	1.79494	1.65073	6.67465	1.50734	8.74801	0.0267624
BBIP1	4.4465	0.375403	2.94619	0.736445	0.43745	1.29558	0.454494	0.278695	1.60298	0.703862	3.01909	0.971777	6.48499	0.0173483
CCDC186	6.28332	0.32383	1.20528	0.357473	0.24683	0.937007	0.19295	0.571916	3.73835	1.31701	12.5177	0.436446	13.6118	0.0104926
ABLIM1	12.616	0.265803	3.19944	0.484079	0.147767	2.57326	0.0369264	0.0320817	4.05936	2.26568	3.17806	0.0484792	0.500401	0.00852612
SHTN1	19.4281	0.451466	0.330592	0.10584	0.286905	0.567564	0.374872	2.89114	4.26218	0.0384018	27.5828	0.0361993	8.58294	0.0118283
PDZD8	3.2724	0.258696	1.65253	0.228978	0.754628	0.676156	0.193206	0.29063	5.8858	0.323467	4.15751	0.287397	6.22135	0.0143899
FAM204A	1.7379	0.405542	5.98282	0.509117	0.13142	8.73941	0.164265	2.60408	1.74786	1.20059	3.84405	3.27023	4.38613	0.014094
EIF3A	3.32001	0.349764	1.96082	0.483394	0.242596	5.47582	0.154492	3.87205	1.71672	1.64039	7.73614	1.0589	6.77363	0.0107728
PRDX3	3.68841	0.365721	3.63351	1.26704	0.189439	3.08007	0.4346	1.78857	0.782288	0.828063	3.57732	3.07208	2.12054	0.00963072
RGS10	0.167067	0.0678062	0.535673	0.103625	0.0636071	0.464976	0.0672213	837.38	0.0869733	5.25816	0.0688673	0.632954	0.0692822	0.0705412
TIAL1	3.78787	0.231361	1.23793	0.581783	0.337699	2.25238	0.245042	1.7051	1.95267	0.955802	11.6536	1.05436	6.81887	0.0101907
ATE1	3.2178	0.214645	2.05178	0.436456	0.325451	0.893267	0.215034	0.951436	2.9073	0.501599	9.6678	0.911399	18.6878	0.0244224
OAT	3.32333	0.304653	5.94029	0.66783	0.132269	6.7437	0.164801	1.11079	0.891406	1.08199	5.94386	3.30511	12.5189	0.014576
CTBP2	5.73901	0.340142	0.59906	0.322201	0.366598	1.43655	0.384979	0.634818	2.52388	0.390906	18.6977	0.756442	17.7594	1.51439
BNIP3	6.51762	2.1111	0.61646	3.2136	0.0715435	2.40736	0.342256	0.123258	0.159883	0.108174	11.3021	0.699163	9.72697	0.00715546
TUBGCP2	2.50449	0.560172	1.74487	0.849862	0.257503	2.88893	0.121436	2.09735	2.04163	0.59966	4.8024	0.759915	5.63522	0.0238031
CALY	282.651	3.80776	0.109143	0.0407821	0.0229725	0.0339083	0.0415196	0.0376886	0.0277029	0.0200617	27.4416	0.0205966	47.69	0.0209045
ECHS1	3.26291	0.264032	3.82275	1.78007	0.137627	3.90951	0.272093	1.08102	0.64985	0.48717	3.56291	1.70141	3.68717	0.00585623
ZMYND11	2.97799	0.249036	2.91488	1.29803	0.142649	4.96357	0.110671	1.4106	0.824898	0.639967	12.7356	0.41664	4.86709	0.0143102
AKR1C3	0.0469544	0.0191009	2.51271	39.1321	0.018628	0.0191689	0.0288624	0.0361098	0.0259843	1.05047	0.0404611	0.254523	0.0196465	0.020115
NET1	7.6443	0.100413	22.199	0.113848	0.117804	2.70755	0.157936	2.65179	0.344923	20.2318	4.24988	0.365	1.01951	0.0636603
FAM208B	3.90407	0.35496	2.02936	0.325418	0.346405	2.30463	0.384442	1.15424	2.37384	0.871719	19.16	0.814983	4.68071	0.0404797
RBM17	3.47614	0.248862	2.27565	0.596129	0.138942	3.62142	0.166607	2.66654	2.27251	1.75642	7.96782	1.35366	7.24417	0.00933416
ATP5F1C	6.74207	0.462242	1.82169	0.837035	0.226115	3.27427	0.990391	0.868689	0.897249	0.639277	6.11678	1.09818	5.56969	0.793273
TAF3	2.93877	0.32835	1.16552	0.420889	0.251483	2.1643	0.282535	2.67725	3.31258	1.03668	9.55457	0.984438	7.89619	0.0343282
CELF2	2.52648	0.326157	0.289023	0.776473	0.364614	0.917924	0.0667472	7.62269	3.44584	0.805751	2.59655	0.1098	2.82863	0.00552135
CAMK1D	6.64811	0.262761	0.0172465	0.0434915	0.941841	0.0316103	0.426469	0.838638	9.912	0.0679208	13.9106	0.215285	11.1067	0.00792947
OPTN	0.846917	0.704901	1.59181	0.196489	0.612008	18.7985	0.0188218	0.0359298	3.43817	1.68443	1.92725	2.41616	2.48185	4.03769
VIM	0.0171567	0.00922964	3.29205	8.74192	0.0121798	10.9902	0.00652349	0.214881	0.0141529	1.48869	0.0341561	1.13188	0.0254717	0.238424
STAM	7.65834	0.878743	1.39484	0.344015	0.22278	13.2721	0.374126	0.400123	0.97328	0.327506	13.423	1.1099	16.3438	0.0437354
MRC1	0.124477	0.0505683	0.0709507	0.0392482	0.089706	0.0859355	0.050151	2102.34	0.0959058	0.173955	0.0513254	0.0518845	0.0516214	0.0525198
SLC39A12	0.046838	0.0467031	0.0456378	81.9292	0.0447338	0.0794015	0.070734	0.0472426	0.0585167	0.046936	0.0475493	0.0481755	0.0478808	81.7706
CACNB2	4.53611	0.0581934	0.0258811	0.206803	0.750585	0.0316228	0.209891	0.0188596	12.3855	0.0322828	8.75515	0.730767	3.02828	0.0196249
PLXDC2	2.83482	0.0589105	6.77507	0.298932	0.427387	0.0726882	0.0502376	11.983	2.23212	0.174917	5.24398	0.0528994	7.48005	2.84923
BMI1	4.73263	0.233796	2.19529	0.308869	0.53011	3.00152	0.27052	1.16503	1.77406	0.342757	16.3126	0.317464	7.5542	0.0355904
MSRB2	5.22541	0.540693	5.46976	0.968171	0.139431	8.19722	0.36682	1.05729	0.447263	0.355002	7.69716	1.38432	4.16882	0.00847649
OTUD1	0.829443	0.257013	2.02152	0.311611	0.151549	14.3186	0.212206	49.2689	0.528827	1.99806	0.748512	0.802142	3.5597	0.0346006
APBB1IP	0.154818	0.154486	4.52083	0.141125	0.129488	0.154849	0.153335	187.785	0.180379	13.5522	0.156569	0.158103	0.157382	0.159842
RAB18	4.82775	0.425016	1.10222	0.742115	0.524039	1.3091	0.306078	0.240488	2.22007	0.355702	4.57335	0.538743	4.17092	0.00413124
WAC	3.19621	0.481058	2.14995	0.336431	0.312439	2.05865	0.242226	1.50105	2.60898	1.15009	13.5537	0.948177	9.01988	0.00788965
BAMBI	0.0396964	0.0751176	54.1987	0.438621	0.0294043	46.0413	0.0335553	0.0643187	0.0290907	0.162414	5.10502	1.82692	0.0165989	0.0169813
MAP3K8	25.9001	0.136003	1.85641	0.202427	0.161486	1.20767	0.206882	37.0368	0.197739	1.47966	6.33985	0.139398	7.86549	0.141032
ZEB1	10.008	0.324229	0.824779	0.0786266	0.363173	0.0367653	0.197831	0.191	4.51231	4.45898	18.9929	11.5983	5.70092	0.0384527
CREM	5.27666	0.159909	2.6693	0.741947	0.158041	3.85806	0.163109	8.64995	0.829296	3.178	2.9774	2.05936	2.92636	0.0421633
CCNY	2.66796	0.220251	1.07401	0.926885	0.36839	1.38068	0.659196	1.06808	1.21823	1.36329	8.86427	0.147858	10.1152	0.0166408
RASSF4	0.1179	0.0710437	1.00776	20.9285	0.0225876	0.153438	0.0260131	6.74485	0.0500255	0.390947	0.357723	1.06233	0.550981	0.0102539
ZNF22	3.58419	0.457508	6.42282	0.706512	0.123591	4.13693	0.104954	1.28295	1.26308	1.10232	4.32677	5.57702	6.2913	0.0198871
RBP3	0.0276352	0.0068467	0.00525869	0.00799311	33.532	0.0288489	0.107546	0.0125493	2.26031	0.0077389	0.567307	0.00123009	0.970587	0.00125411
MAPK8	16.9797	0.617874	0.754657	0.685663	0.165754	0.820067	0.117561	0.285919	1.55952	0.275516	20.7662	0.408373	9.55542	0.0457062
PRKG1	0.264156	0.19863	1.64184	7.24201	0.0720476	2.86959	0.0832775	0.0849171	0.0726675	0.0844174	1.93507	23.3767	0.211496	0.0875925
CISD1	8.47407	2.03272	1.6265	0.268296	0.378821	1.50934	0.84044	0.216758	1.22009	0.458104	18.0568	0.466726	20.3347	0.0367608
UBE2D1	1.3753	0.685636	2.21405	0.422704	0.291795	1.95601	0.300466	2.2924	1.82161	2.54192	14.8652	2.93279	5.15449	0.0444169
TFAM	3.06193	0.1795	3.32705	0.651404	0.228629	5.96708	0.142065	1.30334	2.0926	0.47578	5.63438	0.402354	5.35394	0.0236897
BICC1	0.0536713	0.053531	312.186	0.44773	0.0494082	0.053684	0.0530462	0.101057	0.0681104	0.0537733	0.054411	0.319954	0.0547554	0.0558009
LINC00844	0.0291389	0.0152862	0.0920638	220.698	0.0172333	0.0243124	0.0101494	0.0496001	0.0200612	0.0204419	0.0401849	0.00509126	0.0709319	0.00518475
PHYHIPL	6.88655	0.684827	0.0159679	5.75469	0.0626764	0.0132754	0.0297288	0.0154149	0.321108	0.00546141	14.8815	0.0102085	18.1325	0.00334225
ARID5B	10.987	0.395058	14.6724	0.108252	0.0150884	95.1307	0.0115155	0.213037	0.0111872	0.188762	6.18488	15.6494	5.76604	0.012267
REEP3	2.28291	0.126163	16.4839	0.398048	0.144808	1.33878	0.184446	1.85002	2.1416	2.4532	1.24787	4.20965	1.97987	0.0284711
HNRNPH3	3.37364	0.131045	2.19619	0.549516	0.265944	3.95533	0.133659	0.824168	2.83937	0.826336	6.315	1.05753	5.57106	0.00252359
CCAR1	3.50526	0.114338	1.7137	0.400126	0.237407	2.9623	0.28214	1.38287	3.9198	0.997049	8.08836	0.351288	8.07089	0.0175658
DDX21	1.49765	0.118125	3.0399	0.458887	0.169393	3.6683	0.09452	6.49728	2.05344	5.17216	4.99341	2.61805	4.97436	0.0216219
SRGN	0.0101878	0.0141484	0.502193	0.0119112	0.0304977	0.8198	0.0124895	282.46	0.0312898	94.8788	0.0203384	1.68877	0.0259425	0.00632399
VPS26A	1.12143	0.21593	4.47219	1.45619	0.0899405	7.18803	0.1076	2.23867	1.13838	0.953143	2.57809	1.499	3.29035	0.0219188
HKDC1	0.0379934	0.0154605	0.0215149	206.625	0.0231102	0.026265	0.0233588	0.0292221	0.0276784	0.0155474	0.0327427	0.0160112	0.0390374	0.0162789
HK1	4.82404	0.859329	1.00479	0.110488	0.928444	0.353347	0.59255	0.797817	3.82154	0.182491	12.8222	0.191312	12.009	0.00705202
EIF4EBP2	3.89211	0.214404	2.2324	2.05318	0.111132	4.01117	0.0389264	1.04179	0.589144	0.599553	12.6902	0.425014	3.10469	0.0123478
ANAPC16	1.91161	0.177593	2.4941	0.672912	0.425987	3.87617	0.480514	1.61459	1.64151	1.08026	2.72142	2.96083	2.28128	1.21278
DDIT4	0.100358	0.0241471	4.80784	9.23821	0.020619	0.703984	0.0242281	4.53848	0.0993668	1.19036	0.249042	0.388145	0.403798	0.271728
PLAU	0.250324	0.249878	1.40257	0.199601	0.278213	1.84513	0.248332	96.2582	0.337389	4.563	0.25267	5.35692	0.253757	0.25704
VCL	0.15786	0.211096	7.18983	0.490742	0.113396	4.63084	0.269262	0.875116	3.12189	1.8499	0.744313	27.7558	0.943683	12.6613
KAT6B	2.82933	0.635268	1.60214	0.699329	0.192773	0.56811	0.0936701	0.271707	2.96246	0.389406	26.1357	0.463581	6.62617	0.018418
VDAC2	4.00926	0.327383	1.25726	0.827755	0.253415	3.08788	0.779466	0.541448	1.67012	0.415629	6.0234	1.38052	5.86682	0.00194892
RPS24	2.09321	0.281462	3.29381	0.755096	0.123669	10.1463	0.748459	4.591	0.366443	2.65578	1.69243	1.41548	1.86597	0.392545
ZMIZ1	9.43396	1.84516	8.23611	0.467012	0.0456972	5.16102	0.0571518	1.4617	0.0576801	0.946758	48.6608	2.11182	6.45768	0.0396
PLAC9	0.0405714	0.0101543	920.528	0.147916	0.0223397	0.154126	0.0100454	0.0191791	0.0290756	0.159892	0.0103525	3.96272	0.0104303	0.010667
FAM213A	0.0569237	0.318434	3.052	2.48537	0.0216036	17.5999	10.1086	1.48211	0.021207	2.31259	0.0145385	4.70654	0.061536	4.60259
TSPAN14	0.204238	0.0837143	2.04614	1.38592	0.0486808	17.5122	0.819377	7.90618	0.21479	11.9944	0.0517605	7.31491	0.0521219	0.0532204
GHITM	2.3016	0.378297	1.12496	1.01135	0.353437	2.90271	0.605804	0.595322	1.64358	0.571272	4.90639	0.637553	4.17505	0.00236406
RGR	0.109649	0.00664603	0.0117186	420.472	0.00733742	0.00713276	0.0214401	0.0153039	0.013068	0.0060244	0.0390205	0.00142907	0.023881	3.94745
CCSER2	16.8677	0.388492	1.83765	0.457992	0.167935	2.5318	0.101359	0.696772	1.78472	1.29606	12.6911	0.668666	4.55946	0.0112744
SNCG	0.0598975	37.8365	10.3416	0.815125	0.0472642	0.0325486	0.106734	0.137005	0.0817882	2.56646	0.123191	24.8623	0.122748	0.0201315
ADIRF	0.0200121	0.0205345	40.3568	4.65736	0.0106816	0.0593786	0.0141034	0.08662	0.0172769	1.2185	0.0123164	20.3787	0.01105	0.00270647
PAPSS2	0.124496	0.204905	122.326	0.206946	0.111338	0.124521	0.123241	6.07994	0.109521	2.45641	0.125977	2.63491	0.126665	0.12875
PTEN	5.33873	0.456941	4.24851	0.487635	0.0939078	7.62737	0.140983	1.53102	0.683434	0.620139	14.9166	8.914	15.1457	1.65523
IFIT2	0.112206	0.251298	6.45371	1.13417	0.114447	1.90676	0.111011	22.5065	0.113114	6.56971	0.113617	4.9354	0.114273	0.116262
PCGF5	1.09983	0.436233	2.08809	4.17004	0.0696792	2.2861	0.0769213	0.639779	0.489468	0.767209	5.2226	1.14092	2.7235	0.0200908
TNKS2	3.52576	0.217784	1.46596	0.391448	0.292588	0.814399	0.198246	2.89515	4.12149	0.504649	13.6664	0.360579	5.5437	0.016524
EXOC6	0.428448	0.0680108	0.134848	0.0304009	3.48471	0.0678062	1.26586	0.111174	11.0929	0.254422	1.0712	0.0515723	0.532578	0.00906975
PLCE1	0.102703	0.092743	2.03256	19.0954	0.0436195	0.103215	0.100086	0.0588319	0.140821	0.101299	0.383928	7.78402	0.0785375	10.0262
PGAM1	5.00709	0.477657	1.89765	0.489744	0.519887	0.915722	1.051	0.185088	1.67267	0.2381	7.35124	0.827092	10.0473	0.00514445
MARVELD1	0.0855283	0.0853049	11.3471	1.06478	0.0906257	32.1733	0.129464	1.72701	0.186397	0.378557	0.875575	6.83428	1.15834	0.088916
CNNM1	34.6327	2.69738	0.214536	0.193748	0.171383	1.60404	0.216444	0.219619	0.19539	0.218653	93.9712	0.22254	2.54283	0.224755
CUTC	2.16214	0.156616	10.7063	0.354048	0.267439	0.872246	0.869198	0.819697	2.76835	0.471165	4.33522	1.04824	3.17952	0.0337165
SCD	0.26969	1.17212	0.409582	0.513258	0.111902	147.482	0.108336	9.96469	0.0957177	0.18967	0.528228	0.112061	0.806872	0.113423
LZTS2	2.03659	0.493356	4.53966	0.830302	0.0732081	32.7771	0.0768281	3.9106	0.182641	0.565223	4.93931	5.98926	3.75885	0.0531218
SFXN3	15.8436	0.351178	0.609832	0.103365	0.287218	2.29282	0.453547	0.717546	1.05298	0.506751	49.8747	0.710636	41.519	0.0458202
BTRC	10.0729	0.397552	0.71273	0.491917	0.373809	1.31334	0.250883	0.304724	2.60563	0.0968434	13.7635	0.456022	6.71552	0.0399227
FBXL15	6.356	0.655364	1.95926	0.568807	0.355864	2.51827	0.412046	1.02257	1.2477	0.541381	10.1528	1.12245	6.53208	0.0156058
TRIM8	20.7625	0.442203	4.28885	0.302082	0.132724	0.828506	0.0809383	5.88632	0.886321	0.620694	18.3786	0.602659	11.8523	0.0211157
WBP1L	0.914926	0.269434	38.4697	0.509178	0.0948312	2.75433	0.191526	4.42522	0.374076	0.79254	2.64489	3.10046	1.18576	0.0738649
INA	14.5607	2.38548	0.0347819	0.0356492	0.959996	0.0371582	0.913637	0.0152608	2.66181	0.0261167	21.0896	0.015614	41.067	0.0158848
NEURL1	3.46317	0.248907	0.101644	0.0269752	1.01699	0.0685474	0.855894	0.0794908	13.9335	0.0412371	8.58108	0.0168148	11.5044	0.0171081
SLK	5.0003	0.291014	4.08908	0.360583	0.154845	4.88401	0.112921	2.793	1.7667	1.84765	14.2417	1.34625	4.49884	0.0181976
GSTO1	6.25584	0.30614	7.14959	0.532517	0.0584372	42.5536	0.257937	2.13287	0.184474	2.76107	1.46844	1.56931	1.04961	2.58261
ADD3	0.153496	0.0339129	3.89172	4.27197	0.15772	0.701588	0.0248927	0.0543112	1.91738	0.191419	0.398215	0.0422347	0.247356	0.00195136
MXI1	2.0288	0.261907	0.556165	2.14891	0.12922	15.3488	0.0820734	0.151695	0.754291	0.216233	2.96501	1.36971	8.79172	0.0054107
DUSP5	4.80178	0.0855421	1.25773	0.0495354	0.706186	0.617731	0.684271	2.21717	5.75818	7.08132	2.37217	0.263852	0.923784	0.0380863
SMC3	3.78596	0.271743	1.40102	0.338384	0.47245	2.44457	0.178858	0.636207	3.05744	0.634111	9.20358	1.28046	9.69246	0.00506265
PDCD4	3.34529	0.0926387	1.31634	0.102956	0.608372	9.00063	0.0299669	0.944346	6.94865	1.2309	2.35063	0.137337	1.7807	1.14127
TCF7L2	0.107454	0.0718513	13.0029	2.70393	0.103141	2.70081	0.0660753	1.5857	0.4416	1.0228	0.195611	3.23382	0.110049	0.0457476
NHLRC2	2.4641	0.168724	2.54546	0.589901	0.210449	1.24082	0.0854374	2.91169	3.12418	0.767575	6.69497	1.8811	7.46569	0.0268836
ADRB1	203.795	0.194915	0.769436	0.122833	0.0973977	0.11847	0.117238	3.57747	0.104042	0.525509	15.9551	4.47024	0.120535	0.122543
ATRNL1	57.5666	2.83727	0.312346	0.1511	0.174047	1.16995	0.136366	0.138714	0.266068	0.137999	78.8134	0.140881	4.17008	0.142529
EMX2	0.139842	0.13954	203.3	0.117583	0.147038	0.13987	0.212339	0.140749	0.123696	0.140062	0.141435	22.8043	0.142174	0.144414
BAG3	0.0302955	0.0497046	1.77177	0.84851	0.0543518	18.0174	0.0298961	19.9455	0.0551594	14.9948	1.04202	1.12434	1.4611	0.0316612
PLEKHA1	1.51906	0.486388	5.27292	0.249271	0.150788	1.00888	0.122054	3.60924	4.75964	1.25815	8.17504	1.33511	8.42755	0.0301052
HTRA1	1.00769	0.176231	3.35602	1.14045	1.15659	0.0263266	0.0548136	2.39056	1.06286	0.285271	1.01521	0.639138	0.897261	0.903938
ZRANB1	2.88487	0.311237	0.897078	0.529596	0.242144	4.46246	0.337996	0.758043	2.95491	1.10615	8.50014	0.465916	9.96247	0.0213131
PTPRE	0.287672	0.509423	3.32765	0.129163	0.221402	0.39767	0.168117	113.128	0.198771	12.6771	0.760985	0.173135	0.4249	0.174964
MGMT	2.23494	0.506235	8.69771	0.459519	0.226223	14.1739	0.35647	1.96487	0.513974	1.93527	3.24543	4.58785	2.25415	8.01568
PPP2R2D	4.44999	0.549846	1.24036	0.464854	0.195784	2.21512	0.139044	0.894564	2.22844	0.890371	22.5829	1.58309	10.4358	9.35588
DPYSL4	1.57487	3.59786	1.08343	0.159529	0.116996	0.190377	1.92625	0.114097	0.387595	0.0606858	56.2733	0.0621899	163.206	0.0630537
IFITM3	0.0173165	0.00802086	38.8673	1.78487	0.00837009	7.20788	0.00543105	1.87245	0.0147297	5.23327	0.0413304	13.8852	0.023341	0.659778
SIGIRR	0.397204	0.137628	2.49064	3.70962	0.0811944	12.3507	0.159144	1.26088	0.242563	2.4644	0.412768	0.926054	1.42301	5.06901
RNH1	2.04751	0.132094	6.85405	0.843391	0.192997	8.10254	0.12942	1.36143	0.907361	0.740363	2.80457	2.70041	3.91681	0.00456002
HRAS	7.5697	1.30204	1.51294	0.746038	0.325484	2.57523	0.909813	0.137068	0.656658	0.671816	8.43562	0.823625	12.1608	0.022094
CEND1	53.7244	11.081	0.0578113	0.0980399	0.0629391	0.0415055	0.0861925	0.0418512	0.0961005	0.0415811	93.0243	0.73945	57.5501	0.0433011
SLC25A22	18.6939	0.728177	0.273806	0.118284	0.318949	0.0187713	0.601157	0.0353628	1.54541	0.102077	69.2369	0.249287	37.603	0.0197052
POLR2L	2.3714	0.311622	6.37916	1.54902	0.11898	8.95608	0.721737	0.738039	0.212467	0.917591	2.93896	1.02903	3.05593	0.0037119
TOLLIP	3.23396	0.846452	2.18021	1.10675	0.156126	12.1927	0.125234	0.755637	0.512899	0.933128	9.54968	0.416838	6.16072	0.0245363
DUSP8	16.7346	0.801023	0.0340834	0.0935705	0.458967	2.94058	0.165881	0.121251	2.30822	0.116665	33.8348	0.154455	33.3854	0.0195526
KCNQ1OT1	26.5073	0.473212	11.2523	0.162627	0.0477178	1.0068	0.0800731	1.25941	0.75416	1.81011	18.7737	0.703899	9.73953	0.0552372
CDKN1C	0.836023	0.0480392	63.9556	0.42027	0.0658815	16.499	0.018319	1.13207	0.212088	0.298602	0.185932	5.22452	0.0473199	0.0127862
PHLDA2	0.237503	0.715911	2.87168	0.189822	0.208264	1.26894	0.235619	2.57812	0.319906	59.6181	0.500157	2.85147	0.24075	0.243857
NAP1L4	3.98829	0.214531	1.9229	0.910519	0.314851	1.79774	0.227648	0.468744	1.59678	0.879784	7.37944	0.808864	6.26575	0.00746628
RHOG	0.421754	0.0697529	4.474	0.679215	0.0663368	7.23811	0.0641462	53.3571	0.282084	9.71909	0.143459	2.68247	0.271797	0.0444121
HBB	0.747502	0.652413	1.48458	0.504757	2.11246	1.32942	0.480292	1.50811	0.998702	0.829479	0.936125	0.755656	0.418022	0.00774524
CAVIN3	0.0524577	0.0523159	81.5726	0.0383806	0.0620734	34.1752	0.0518263	0.0987957	0.051888	3.48665	0.110563	49.7511	0.0535532	0.0546102
ARFIP2	5.43536	0.373917	1.68101	0.822338	0.328632	1.67826	0.38662	0.808687	1.39907	0.434948	6.79586	0.908527	8.78425	0.0262205
TAF10	3.08348	0.265274	2.37395	1.01437	0.193363	8.01554	1.28093	4.19715	0.477764	1.27347	3.8461	0.293755	3.90585	4.13023
TPP1	0.607079	0.253303	1.98724	1.1491	0.1227	19.87	0.0596744	15.808	0.254489	2.30628	2.47656	0.513477	2.31866	0.0301753
TMEM9B	2.43936	0.167892	3.77201	1.01982	0.154285	2.5269	0.216884	2.30322	1.71944	1.09626	5.25187	0.317587	4.10293	0.011181
LYVE1	0.193141	0.0783748	0.145787	0.0547511	0.0707687	0.193925	0.0777748	1518.66	0.0693523	0.270055	0.0794626	0.0802651	0.0798876	0.0811763
EIF4G2	2.41217	0.342304	2.65784	0.722598	0.414583	2.13531	0.326436	1.29753	1.17759	1.6083	4.8663	1.49815	5.48147	0.00215111
DKK3	0.012632	0.0362642	0.469294	191.739	0.00694242	0.00840099	0.0120843	0.014552	0.0109935	0.0348509	0.0274459	0.349194	0.0353684	0.000458274
SOX6	0.159544	0.0794928	0.163169	5.86199	0.040026	24.9449	0.130287	0.139168	0.0743325	0.0837735	1.12551	0.401274	13.0567	0.0505386
RPS13	1.19067	0.206838	2.79321	1.18076	0.161714	7.02809	1.32177	3.11345	0.541709	1.86141	1.62948	1.20472	2.42902	1.64324
USH1C	0.0193743	0.0765834	0.0268821	185.289	0.0213506	0.0328125	0.019096	0.0365051	0.0290181	0.033495	0.0197047	0.0199963	0.0834152	0.0203288
TPH1	1.63549	0.43824	1.68259	0.429496	0.233479	0.660491	0.263275	1.47868	0.491249	0.923346	1.28845	0.2699	121.584	0.272302
HPS5	2.8907	0.296697	1.22651	0.220732	0.421085	14.4758	0.199755	1.52063	2.94381	0.673932	6.3942	1.11574	3.70768	0.0388495
LGR4	0.178579	0.245825	0.421988	25.8245	0.0619708	0.309666	0.0727772	0.145114	0.20857	0.0345457	0.418203	0.0439029	1.08514	0.0143378
LIN7C	3.17716	0.398653	1.35876	0.460074	0.680448	0.796806	0.541536	0.347625	2.78773	0.300008	6.56853	0.459118	6.99298	0.00880335
BDNF	2.14305	0.998332	0.324269	0.311287	0.294788	0.561158	0.326633	0.330552	0.34829	0.329362	29.927	0.334145	126.415	0.336862
PAX6	0.0486235	3.56388	0.040577	72.6755	0.0141632	0.00693287	0.0355405	0.0521365	0.0121543	0.0119766	0.0414284	0.0223371	0.0860052	0.00730148
FBXO3	3.74072	0.348274	1.98054	1.04714	0.253742	0.983817	0.177925	0.233	1.74453	0.42252	11.4735	1.27275	5.76415	0.0172165
LMO2	0.0912851	0.091065	6.79717	0.0793603	0.112729	0.154918	0.138303	35.1604	0.104499	115.219	0.0924445	0.0934624	0.0929836	0.0946183
SLC1A2	2.64489	0.32522	0.0448235	0.053702	1.33847	0.0393221	0.0642601	0.0301306	8.69083	0.0160258	6.11901	0.0165241	48.4827	0.016812
LRRC4C	0.569835	0.27053	0.033765	18.6959	0.202199	0.0243122	0.0239682	0.0457901	0.371901	0.0243604	0.248158	0.0250579	0.0611338	0.0254599
CKAP5	3.635	0.254036	1.36847	0.460135	0.528671	1.24984	0.37897	0.679484	3.07096	0.418342	7.81132	0.0727024	6.21767	0.02372
ARFGAP2	4.6908	0.359081	1.03574	0.758438	0.300405	3.90036	0.234128	1.31625	1.64969	0.57084	6.72155	0.870165	7.33512	5.17745
PACSIN3	0.111751	0.106066	1.7216	11.0886	0.0405078	13.2327	0.113427	0.0975831	0.0373223	0.0813555	0.0716827	4.38413	0.0854293	0.0355551
SPI1	0.504657	0.0799005	0.271995	0.21805	0.116035	0.187011	0.216441	286.236	0.395565	8.90501	0.385809	0.0820769	0.344192	0.083127
PSMC3	3.03643	0.30804	3.11394	1.49643	0.158781	4.57154	0.776439	0.627774	0.537287	0.636894	4.26107	3.00815	6.09104	2.4334
CELF1	6.42855	0.495975	0.9925	0.746075	0.117533	1.17554	0.100825	2.18881	1.66604	1.26916	21.3999	0.608857	10.7783	0.0191107
FNBP4	3.8354	0.15358	1.19232	0.326832	0.103904	1.16943	0.213907	1.79221	5.90105	0.897033	16.5021	1.1663	12.6713	0.0168755
SSRP1	3.89156	0.341426	2.52926	0.530638	0.27705	4.77527	0.180347	1.35403	1.52889	0.416225	10.9599	2.06368	8.53259	0.0260431
TIMM10	3.88689	0.937461	3.20656	1.21086	0.124917	12.8035	0.280131	2.97572	0.310572	1.21706	2.43926	2.39553	1.96205	0.0268656
YPEL4	24.9051	2.46267	0.251908	0.206346	0.15011	0.59846	0.177288	0.18012	0.158619	0.310505	38.348	3.81454	71.0161	0.184712
MED19	2.90228	0.317019	1.4725	0.448366	0.532726	1.49492	0.563281	0.463058	2.71573	0.523699	4.65987	0.418392	13.0137	0.0246274
MPEG1	0.148711	0.148402	0.145947	0.120952	0.136156	0.495851	0.147331	464.824	0.173891	5.38386	0.150339	0.151767	0.151096	0.153384
MRPL16	0.995844	0.308737	3.92465	1.57247	0.136289	9.15953	0.15126	0.994876	0.904963	1.27665	1.58395	1.86339	2.21774	7.88911
MS4A6A	0.100678	0.100452	0.186995	0.0745508	0.111945	0.385878	0.152673	841.133	0.130924	2.91873	0.101869	0.102914	0.102422	0.104099
SLC15A3	0.0289008	0.0170589	0.557885	37.4473	0.0266502	0.0421019	0.016866	5.03581	0.0185909	0.786413	0.0361353	0.0176709	0.0665502	0.0179684
DDB1	0.370892	0.0806239	0.355985	0.134236	2.22894	0.875001	0.312888	0.192193	8.16993	0.131772	1.46689	0.184671	1.69756	0.00202575
TMEM258	0.915425	0.0963608	4.34414	2.96202	0.0666217	12.6532	0.189644	1.22106	0.273691	0.86324	0.891704	0.928212	0.732427	0.93812
FADS1	1.81669	0.170509	1.69136	0.787071	0.197506	3.80431	0.0624862	3.03325	2.09462	0.221081	10.5748	1.3947	9.66401	0.014926
RAB3IL1	0.106822	0.106557	40.217	0.283699	0.251289	6.13756	0.105645	3.99951	1.16612	0.185063	0.108212	1.27884	0.108859	0.11082
FTH1	0.354625	0.171648	3.24419	1.33085	0.227537	4.9823	0.455353	2.32581	0.95867	1.29524	0.647007	1.19659	0.560337	0.166248
AP003733.3	0.0335669	0.0550727	0.0466655	0.0479082	2.08019	0.0782061	0.0331076	0.0338767	28.9411	0.0580579	0.0708465	0.0345918	0.0343658	0.035139
B3GAT3	5.62874	0.287729	2.14344	0.871439	0.272009	4.34094	0.407162	1.07827	1.15653	0.326008	6.02695	0.836551	5.7025	0.0173311
GANAB	1.61933	0.116729	5.94054	1.1255	0.396314	3.19558	0.0815038	2.83022	0.437566	1.43109	3.89037	1.65674	2.1123	0.0186912
UBXN1	3.34364	0.330653	3.22573	1.20616	0.0755266	9.09165	0.280476	3.34925	0.457906	2.47824	3.05204	4.1943	5.31116	0.00724024
LRRN4CL	0.387411	0.116694	15.6369	0.0972204	0.103788	202.975	0.115756	0.117779	0.102544	0.202639	0.395007	0.697496	0.502845	0.121071
NXF1	2.35712	0.189545	1.34801	0.307843	0.2308	4.53657	0.195117	10.9818	2.364	5.09061	4.17955	1.1524	1.53859	0.0522656
STX5	1.79938	0.429322	3.45832	0.828194	0.23299	4.58157	0.303392	2.37321	0.934537	1.0852	5.60601	1.1518	8.62017	9.20584
PLA2G16	3.67668	0.0829296	2.17764	3.74507	0.0567777	8.39295	0.0506347	3.74292	0.157637	1.63062	1.38729	1.19418	0.513932	3.06903
RCOR2	66.7072	0.620341	0.123154	0.208459	0.102858	0.418946	0.124462	0.126643	0.110205	0.125979	58.2997	0.128659	46.7035	0.130192
PPP1R14B	1.56704	0.272456	13.4855	0.772004	0.146712	5.47134	0.680958	5.14608	0.275808	2.95094	1.38173	2.61521	1.38804	0.0371569
BAD	2.75858	0.384335	3.73962	0.922385	0.360002	2.20657	0.545251	0.198155	0.841872	0.297495	7.95051	1.03046	10.0802	0.00899521
TRMT112	5.66413	0.329633	4.98758	0.581093	0.241339	5.9335	0.2666	1.70133	0.608168	1.63786	4.44732	2.73011	4.54464	0.954559
NRXN2	0.411	2.32115	3.84021	2.95215	0.103795	0.0640972	0.0373062	0.0712731	0.326868	0.0379035	9.86599	0.353265	27.3331	0.0395762
SF1	3.11993	0.26494	1.15209	0.433753	0.33792	1.96803	0.110367	1.98664	2.97249	1.08756	11.2373	1.13684	8.30172	0.0063969
ZNHIT2	2.4295	0.562056	2.12045	0.716192	0.382786	1.99218	0.482053	0.396659	2.12837	0.546946	4.56205	0.318182	4.49569	62.9785
FAU	2.52288	0.343378	2.48453	0.667033	0.22651	6.74206	1.96258	4.07768	0.44356	3.28685	2.52138	1.82039	2.83255	1.54969
LTBP3	1.30058	0.0902535	16.3934	3.38888	0.0286344	2.60075	0.024506	1.25348	0.0843032	0.506224	2.09672	3.32263	1.2112	3.82354
MAP3K11	0.546987	0.118062	0.714794	0.371269	0.170391	37.3943	0.19568	7.61864	1.27933	7.53111	1.9321	0.300071	2.12928	0.0524137
RNASEH2C	2.17837	0.19452	13.9128	0.903209	0.101731	5.03363	0.561731	1.84676	0.215341	3.39591	2.00056	12.6942	1.39409	0.0322885
FIBP	6.8208	0.724526	2.45086	0.462762	0.346786	1.83514	0.788909	1.36891	0.986251	1.39506	10.3582	0.593481	8.66822	0.0186325
C11orf68	3.38924	0.661262	10.6141	0.853815	0.098142	7.3714	0.212313	1.13486	0.668507	0.854234	1.79386	3.68196	3.64768	0.0372135
YIF1A	2.46804	0.181686	5.56713	1.49888	0.169728	3.041	0.448961	0.719353	0.910501	0.61203	2.95609	1.34347	1.97865	0.0152698
B4GAT1	2.78118	0.69789	3.48508	1.60404	0.240316	1.43673	0.118972	0.230836	0.571383	0.152703	12.2999	0.694098	7.54683	0.0096968
MRPL11	5.4223	0.342822	5.92818	0.433057	0.233126	10.3633	0.499295	1.43875	0.731074	1.81863	3.20257	4.29723	3.0329	0.0318393
CTSF	2.53018	0.229761	3.36434	2.15608	0.139371	14.5081	0.0342702	0.303228	0.236973	0.0910014	4.05865	0.492538	5.07745	0.00359835
RBM4B	5.08039	0.352761	1.15188	0.512307	0.297053	1.26731	0.256406	0.4388	3.9228	0.419406	3.34904	0.428091	13.7394	0.0479029
PPP1CA	3.09574	0.249106	1.46474	0.768726	0.256584	3.04753	0.609937	5.16495	1.0927	3.49563	3.68288	1.05632	4.12686	0.0155141
CORO1B	2.89455	0.156939	4.0082	0.673705	0.16306	10.8672	0.152384	9.8585	0.52738	3.22291	1.45567	6.34697	1.91525	0.0250352
PITPNM1	1.26149	0.226722	0.124328	0.222012	1.25661	0.105633	0.990712	0.489181	6.37854	0.123965	5.29501	0.133512	7.56442	0.0150322
CDK2AP2	2.79736	0.280569	3.43398	0.748732	0.227189	1.44423	0.400954	1.57648	1.59746	2.27633	8.12818	1.6044	2.62422	0.0139253
CABP2	0.333176	3.32015	0.0938114	0.0950918	0.0626985	0.113745	0.299409	0.126276	0.0954943	0.170459	196.913	0.214488	185.033	0.0696035
KMT5B	2.77487	0.531992	1.17845	0.524425	0.410446	1.8355	0.150949	1.42404	2.46949	0.545605	11.8651	0.992885	5.90579	0.0248077
MRPL21	4.08636	0.662773	3.59086	0.528486	0.336771	7.21727	0.533888	0.936121	1.02651	0.88312	4.99752	0.770524	3.80744	8.25958
NUMA1	2.97455	0.256732	2.43837	1.03223	0.202428	2.27061	0.0579184	2.65203	1.47533	1.39255	5.44011	1.53357	4.58374	0.0133324
ARAP1	0.559477	0.312288	5.0337	0.831067	0.197485	3.1018	0.691216	27.0158	0.526394	1.96785	0.646114	1.04282	0.690228	0.0815329
UCP2	0.178817	0.173726	2.11279	0.137437	0.611508	0.261186	3.17885	58.8877	1.38154	3.57324	0.106987	0.338076	0.10763	0.109576
KLHL35	102.7	0.406546	1.06502	0.14783	0.168984	1.10323	0.448215	0.172776	0.331818	0.171951	18.8242	0.175276	7.90376	0.177176
GDPD5	5.96292	0.0689579	0.918261	0.0395833	0.918919	1.18918	0.622388	0.138865	8.82111	0.15171	14.328	0.0180384	1.64329	0.0183514
MAP6	21.0747	1.06483	0.721843	0.195124	0.0465367	0.0384246	34.3152	0.072374	0.0477343	0.0975181	34.6146	0.684919	36.4177	0.0401452
PAK1	27.5849	0.877926	0.866781	0.39324	0.03822	1.25954	0.28181	5.53995	0.0656365	1.04642	44.681	0.580781	50.1735	0.0353709
RSF1	4.05867	0.42661	2.52827	0.829419	0.20991	1.67928	0.0781843	0.761887	1.80267	0.66783	9.20627	2.05346	7.37676	0.00529865
PRCP	0.324751	0.053846	12.4833	2.27765	0.0526576	5.65963	0.0680692	5.58288	0.0748357	3.17394	1.13163	0.585398	2.02955	0.0343646
CCDC90B	3.0659	0.390379	3.321	0.641843	0.301756	5.01283	0.583366	1.11221	1.50015	0.467008	4.09967	1.09875	5.18008	0.0208933
DLG2	77.2694	1.28577	0.173984	0.0900058	0.0414174	0.0256008	0.325415	0.0734744	0.438559	0.0649156	154.689	0.238601	7.41908	0.0267593
CREBZF	5.11003	0.258236	1.30915	0.489022	0.206031	1.35656	0.393891	0.54914	4.52708	0.631783	9.54091	0.892598	3.32956	0.0352587
SYTL2	0.165337	1.40312	0.389323	1.29525	0.125282	44.3334	0.0965668	0.0984049	0.382777	0.560247	0.755548	29.886	1.32413	0.101401
PICALM	1.19466	0.146345	2.33161	0.754038	0.188778	2.54905	0.184362	17.2207	0.819193	4.61301	2.88689	4.95196	2.57845	0.0274987
RAB38	0.0647214	0.0645591	1.23447	0.05531	0.0983265	890.723	0.0639983	0.336819	0.226106	0.111995	0.0655767	0.207003	0.0659746	0.0671823
CTSC	0.195363	0.0434445	183.498	0.0224683	0.041903	2.57401	0.0261418	27.0382	0.0484349	2.05933	0.252534	1.36363	0.0664867	0.0276365
GRM5	133.719	0.590389	0.117337	0.0935458	0.106419	0.119835	0.118574	0.12064	0.12132	0.120011	70.5933	0.122548	13.0569	0.124
CHORDC1	4.70779	0.410012	1.11762	0.441468	0.230955	2.26398	0.271148	4.18042	1.88365	0.97054	13.5718	0.750241	13.34	0.0296871
CWC15	3.46249	0.367399	2.54453	1.22412	0.163559	7.7468	0.317352	1.18295	0.747207	0.712629	4.51909	0.804176	6.04523	0.00639276
SESN3	2.37185	0.234179	4.78358	3.54108	0.0319258	1.8312	0.0139225	1.89184	0.206791	0.210183	6.30444	0.548633	14.6165	0.00711638
MAML2	8.24974	0.110859	1.60062	0.652518	0.0919635	0.387767	0.682183	5.36041	0.762562	1.36413	18.7298	5.04567	19.2428	0.0371487
CCDC82	1.73614	0.54557	1.91941	0.403851	0.273722	2.96078	0.84498	0.717523	2.98534	0.965906	9.6165	1.59142	7.60577	0.0161696
TMEM123	0.0690626	0.0960518	6.89426	0.664732	0.0555069	14.7882	0.0616832	29.9572	0.0453132	16.4367	0.0861956	5.73155	0.0417867	13.0931
PDGFD	0.117314	0.262776	53.2434	0.351554	0.129344	15.6937	0.116101	0.118129	0.118741	1.62819	0.118747	3.39873	0.119412	0.12143
CASP1	0.192474	0.192082	4.53799	0.136791	0.206373	5.85426	0.292798	86.51	0.22607	9.21985	0.194534	1.14849	0.19549	0.19838
CARD16	0.111745	0.111482	19.4562	0.0755872	0.0911202	0.533802	0.110573	28.9782	0.144533	59.1657	0.11313	1.48675	0.113773	0.115724
MSANTD4	10.0505	0.253571	0.122421	7.0806	0.0899785	0.107127	0.145551	0.131741	0.285952	0.131584	3.60089	0.237096	3.76553	0.0266192
GUCY1A2	7.22941	4.42962	0.181307	1.73435	0.0689554	0.112063	0.178186	0.0666067	0.210092	0.0661987	32.1745	8.9045	10.852	0.0687937
CWF19L2	3.51447	0.105611	0.931654	0.414788	0.117342	2.30063	0.121164	0.89079	7.71934	0.604484	9.31658	1.69726	6.96148	0.00613673
SLN	0.0372024	0.0653562	0.0491211	132.096	0.0351562	0.0373076	0.0217234	0.0414889	0.0332748	0.0220754	0.0464709	0.0227015	0.0225525	0.0230622
RDX	2.92695	0.164232	8.16981	0.612667	0.206786	2.65717	0.150232	0.415528	1.48318	1.62453	3.80266	1.95637	6.95929	0.0129732
CRYAB	0.0157414	0.0250763	2.59438	4.75719	0.0130116	57.8066	0.00678552	0.0322819	0.0203498	0.0238594	0.0548145	0.372664	0.142642	3.34655
TIMM8B	3.90636	0.315993	2.20255	1.35192	0.17887	6.16371	0.752489	0.48157	0.813753	0.993005	2.52582	1.20527	3.97229	2.66773
IL18	0.0737892	0.0735922	0.534051	0.0577421	0.4438	0.125186	0.111628	31.9999	14.9763	0.929648	0.155597	0.0757407	0.0753112	0.0767786
CADM1	7.58896	0.135245	0.0312116	1.10436	0.554843	0.012196	0.0150496	0.0261641	2.73201	0.00247636	7.32512	0.00798005	14.081	0.0026138
BACE1	9.0848	0.338047	3.76754	0.170728	0.452665	0.86674	0.649937	0.0968005	3.66623	0.145275	13.0039	0.392526	4.40723	0.0196139
DSCAML1	10.557	0.155674	0.128644	0.0630374	1.08143	0.0696733	0.180125	0.131278	5.83838	0.177149	21.6989	0.0715495	3.19546	22.278
DDX6	3.05293	0.39598	1.27886	0.761793	0.559858	1.78246	0.145098	0.619752	1.74864	0.418311	6.39943	0.360595	6.85848	0.00437505
RPS25	2.24914	0.0996052	3.78845	0.801281	0.133653	9.58237	1.17076	4.57036	0.587055	2.55563	2.44128	2.10172	3.24919	1.49056
MCAM	0.0362314	0.09031	1.59954	1.96214	0.0255375	24.9444	0.0323391	0.0615771	0.0387291	3.22664	0.045254	118.041	0.0219614	0.0224551
USP2	1.94526	0.0529003	0.303875	0.13638	0.902853	0.0530496	0.327046	0.005183	14.5435	0.0129801	5.29619	0.262688	6.37251	0.00541575
THY1	0.0709975	1.77573	150.406	0.599108	0.0339854	0.0438062	0.0175611	0.0179698	0.0321018	0.54151	1.26492	9.44069	0.332682	0.0186409
HSPA8	4.54129	0.279669	1.54001	0.698456	0.299922	3.34749	0.120899	3.82297	1.07417	1.52087	6.64972	0.994474	4.49349	1.83809
CLMP	0.18295	0.460092	403.151	0.0957165	0.127313	0.108083	0.106949	0.108807	0.12453	0.352339	0.109373	0.110525	0.27073	0.111832
ROBO4	0.289855	0.289377	0.285572	0.271714	0.236103	0.289898	0.28772	1.16756	0.305736	187.703	0.292366	0.29456	0.293529	0.297038
FEZ1	0.0575001	1.31625	16.5375	5.486	0.024746	1.10856	0.0362353	0.0695357	0.0303539	0.367894	1.74783	0.635141	3.30078	0.0183906
SRPRA	1.78871	0.215239	6.28552	0.467004	0.215077	4.86036	0.202053	1.91132	1.72914	0.791355	7.39663	2.33269	6.49492	0.0201472
ETS1	0.111874	0.111609	3.53401	0.0809636	0.122552	74.4427	0.110694	0.322103	0.128508	41.491	0.113268	17.2505	0.113916	0.11588
ARHGAP32	0.708832	0.304589	0.127072	11.7765	0.0642669	0.393236	0.156278	0.242604	0.370666	0.0512695	7.27311	0.257334	1.84471	0.0157603
OPCML	19.2368	1.80772	0.177504	0.159885	0.104165	0.126478	0.125171	0.127313	0.183411	0.219113	45.2879	1.34254	143.306	0.130796
THYN1	2.31822	0.527508	6.27593	1.04984	0.254063	2.98692	0.24826	2.54527	0.511468	0.757765	4.56935	1.92861	3.82163	0.0218061
B3GAT1	0.0751622	0.365024	0.0663332	70.3547	0.0243514	0.048858	0.0299045	0.0200517	0.0383951	0.0503485	2.06137	0.0638988	0.0499954	0.0208492
PSMD13	3.27302	0.496252	3.52836	0.805214	0.174527	3.86126	0.287089	1.6782	1.00504	2.70991	4.65537	3.81158	4.61875	0.0151207
IFITM1	0.0887145	0.0885002	118.469	0.0594877	0.0659784	1.5695	0.0877592	0.0893572	0.0773733	13.8991	0.0898437	30.5623	0.0903688	0.0919612
DRD4	41.9291	0.0986606	0.0113356	0.0170729	0.69002	0.0121461	0.153214	0.0321139	7.70944	0.0168861	14.2018	0.005123	5.87441	0.00521888
TALDO1	1.97115	0.12828	3.78438	1.38215	0.163707	6.46804	0.225166	1.77859	0.715326	1.60966	2.9757	0.724068	3.6801	1.54952
RPLP2	1.53572	0.221911	3.81523	1.02294	0.0920855	8.27315	0.616894	7.00368	0.248103	4.23585	1.77289	2.12555	1.85872	0.853419
TSPAN4	0.176144	0.0640857	33.14	0.788768	0.0340812	25.074	0.0425675	2.2626	0.0861111	2.05816	0.40484	3.31339	1.13652	0.0215583
AP2A2	1.45511	0.609424	0.785678	0.34763	0.511026	2.92324	0.383621	6.60844	3.15226	0.767557	5.78619	0.238404	2.43923	0.0267702
BRSK2	19.0312	1.20179	0.112935	0.340891	0.179537	0.0399986	0.272898	0.0403476	1.97153	0.0400749	48.4847	0.239111	24.3431	0.0418128
LSP1	0.0657454	0.0629757	314.62	0.0347492	0.0346513	0.181994	0.0264709	6.93715	0.0531988	9.62002	0.0272194	1.25243	0.0673235	0.0279838
MRPL23	2.78419	0.323137	2.97287	1.42384	0.188552	9.5757	0.472598	1.67903	0.493893	0.492341	2.7157	1.88242	2.22265	0.0212924
CD81	0.508459	0.067054	7.45291	3.83139	0.0161979	8.84134	0.0123521	4.34864	0.0733809	1.18169	0.634698	2.53382	0.377835	0.476114
RRM1	4.04742	0.215465	1.04654	0.574364	0.446154	1.65715	0.214413	0.247158	2.83341	0.32935	11.4526	0.434298	6.10203	0.0342253
EIF3F	2.73519	0.232584	2.32683	0.385094	0.360461	6.12812	1.86779	2.31299	1.21146	1.82302	4.5613	1.81611	4.67794	0.00380657
TUB	4.81133	0.255591	0.50929	0.142821	0.861882	0.438705	0.260381	0.0562381	13.6774	0.0141979	1.1643	0.132396	1.44033	0.0149048
RPL27A	1.04471	0.154038	2.60917	0.90372	0.174247	8.14096	1.82962	4.29967	0.500877	2.14151	1.53066	1.93415	1.61761	0.463522
IPO7	4.85461	0.378818	0.866714	0.328781	0.557482	1.47525	0.465696	1.15244	3.4346	0.249468	8.06346	0.560845	6.41605	0.0115042
SWAP70	0.384617	0.293511	5.28085	0.355849	0.0816324	40.2058	0.0763604	19.9711	0.150931	7.97411	0.260886	3.97592	0.494363	0.0803458
ADM	0.0622231	0.0604374	46.2576	0.100084	0.0807584	7.28984	0.036374	13.338	0.182582	11.4915	0.0373471	0.304254	0.0375928	0.0383394
USP47	2.92015	0.340051	1.39637	1.16553	0.159044	1.25734	0.0824461	0.982403	1.6674	0.374852	13.6177	0.67591	14.7161	0.0105586
PARVA	0.212608	0.246482	36.0229	1.63917	0.04503	12.5907	0.0762534	0.0951232	0.0631399	0.715834	0.0512466	3.72875	0.0516021	0.0526826
TEAD1	1.63186	0.118863	6.00158	1.85645	0.102876	10.3201	0.0967143	0.0317605	0.551016	0.870375	3.41901	2.31377	2.08945	0.0329542
FAR1	4.75603	0.218742	3.14078	0.383596	0.151958	1.04506	0.0798403	2.85344	3.54925	1.71569	10.2049	0.318564	8.02354	0.0251555
SPON1	0.0288703	0.0273913	0.118351	81.0927	0.0157964	0.0216372	0.0181886	0.0751604	0.0281991	0.00882531	2.13737	0.00910595	2.40672	0.00926818
C11orf58	3.00555	0.315102	3.31283	0.842633	0.253154	5.23166	0.661917	0.75126	1.05725	0.679535	3.86862	2.39434	3.83459	0.00274449
NUCB2	2.93678	0.0741414	5.06786	0.865239	0.41214	0.840126	0.242281	0.18637	1.66727	0.730093	4.69686	1.02569	2.81395	1.99693
KCNC1	0.84054	4.20795	0.247421	0.30377	0.238174	0.591609	0.24948	0.474629	0.226675	0.251862	91.5068	0.256047	48.3319	0.25843
LDHA	9.38342	0.742541	1.27363	0.482763	0.353908	3.5537	0.467823	0.392472	1.39891	0.327551	4.97841	0.371057	6.00151	0.000720543
FIBIN	0.0541528	0.0540083	165.002	0.911942	0.0643764	0.0541659	0.0535093	0.101982	0.0536721	0.0542579	0.0549145	0.323006	0.0552691	0.0563461
ARL14EP	2.91642	0.364348	2.3454	0.541763	0.213029	4.82398	0.387536	1.00815	2.39973	0.338649	10.8464	0.559524	6.75894	0.0255586
EIF3M	3.56481	0.264833	4.31804	0.595004	0.189056	7.44787	0.493455	1.83082	1.04416	1.58918	5.27209	1.54491	4.89224	0.00903478
HIPK3	3.17801	0.113533	2.17449	0.289906	0.407501	3.7519	0.129866	4.33413	1.57248	3.79038	8.67127	2.18088	6.61363	0.0245368
CAPRIN1	3.52234	0.393638	4.4583	0.647943	0.288642	3.17761	0.116047	2.05327	1.19617	0.528681	11.5307	0.995355	3.01544	0.0154896
CAT	1.02162	0.0640632	7.54813	0.644843	0.133935	8.80473	0.125317	11.4082	0.653407	2.11994	1.87298	8.18879	1.52833	0.0408389
CD44	0.0362609	0.0259084	0.222563	0.939679	0.0156564	311.314	0.0228614	2.34404	0.0196876	2.54791	0.0112404	1.15873	0.0278084	0.011599
TRIM44	6.83715	0.645344	1.3558	0.282334	0.220999	1.09037	0.36649	1.15267	3.36794	0.45738	15.1933	0.699048	15.876	0.0067846
C11orf74	1.97669	0.368181	1.41585	0.826057	0.204832	16.6909	0.429231	0.439892	1.18796	0.578191	5.2281	1.49967	5.4223	0.0480174
API5	3.39641	0.393143	1.09724	0.43862	0.398194	1.41149	0.301399	2.07279	3.1385	0.78984	7.07361	1.10969	6.4948	0.0229179
TTC17	2.98776	0.374653	2.89343	0.556673	0.250276	1.63253	0.142363	2.33855	1.904	1.3069	10.6704	1.49552	6.28644	0.033671
HSD17B12	3.90574	0.15355	3.4109	2.02665	0.146837	1.97782	0.154948	0.649251	0.615825	0.852894	4.89256	1.66292	3.87223	1.52106
C11orf96	0.0498883	0.264043	35.5625	0.0133742	0.0306142	67.2948	0.0407245	0.0602704	0.0498163	1.47774	0.205933	139.677	0.160619	0.0158758
CD82	0.0288704	0.0170417	0.578638	3.05695	0.0165569	125.715	0.0168522	0.211748	0.0186278	1.84657	0.0762802	0.0549779	0.0175222	0.0179348
CRY2	3.76949	1.43717	0.690766	0.710864	0.131801	0.743436	0.15554	0.226551	0.823748	0.0603086	63.3014	0.142309	36.7123	0.0249424
MDK	0.025281	0.016922	347.897	0.279467	0.0256331	2.06429	0.0213635	0.0634616	0.0278864	1.43046	0.0348151	3.65774	0.0259742	0.010831
MADD	6.46055	0.581009	0.225774	0.0797055	0.665326	0.241008	0.369249	0.582838	8.67648	0.0829541	15.8752	0.0407647	8.32026	0.0133195
NDUFS3	3.97549	0.610814	2.58108	0.979359	0.175291	5.38046	1.16845	1.00945	0.931929	0.722724	3.89134	1.39277	4.08989	0.00845234
PTPRJ	1.42927	0.260241	0.502216	1.02477	0.0622485	51.0154	0.142751	11.8919	0.0865518	0.830952	5.36942	0.40961	5.10661	0.0714055
RTN4RL2	0.507767	0.904466	1.63673	0.260356	0.265202	1.29327	0.296453	0.300175	0.271492	1.04171	142.571	7.02357	2.96616	0.306175
SERPING1	0.021762	0.00852594	127.181	0.449097	0.0143831	17.4795	0.00782773	1.46993	0.015746	0.23514	0.0109927	11.4474	0.00534369	0.00547841
ZDHHC5	1.07596	0.151443	0.306072	0.0841953	1.07617	1.32214	0.39056	0.529336	11.4709	0.73248	1.5354	0.505841	4.57723	7.73572
CTNND1	0.678327	0.0747085	3.05985	1.32243	0.0572538	11.2021	0.0928335	9.09364	1.00719	1.72067	2.65673	1.21837	1.90961	0.0251336
STX3	8.51578	0.344537	0.0113225	0.0135947	1.57564	0.0571004	0.920116	0.0164252	6.44574	0.0494699	16.8192	0.00747007	14.5298	0.00244668
MS4A4A	0.147219	0.0868038	0.20359	0.0684281	0.0961765	0.0870206	0.0861171	1548.92	0.125653	0.299321	0.0880488	0.0889673	0.0885353	0.0900101
MS4A7	0.196026	0.195647	0.192644	0.142099	0.168614	0.19606	0.194338	452.117	0.175688	0.982441	0.198014	0.199755	5.46329	0.201726
TMEM109	0.143107	0.0521038	12.0924	0.54196	0.0859238	12.455	0.0672409	3.85599	1.60435	2.82058	0.832856	6.86333	0.939708	0.0175806
TMEM132A	0.0317626	0.157073	0.13532	4.1654	1.19025	0.0158702	0.00970449	0.0256293	0.947874	0.0583327	0.886533	0.00669398	1.62803	0.00682001
TMEM138	0.168801	0.0314203	0.597314	0.0842896	1.38312	0.298071	0.290603	0.165857	21.2645	0.104142	0.301177	0.0803331	0.95718	0.0141112
ROM1	0.080374	0.0118691	0.0110577	0.0255995	5.41945	0.0368051	0.1734	0.0150646	10.837	0.0160388	0.347784	0.00347773	0.575191	0.000277394
GNG3	29.1808	19.0187	0.125049	0.128735	0.0741433	0.0912222	0.111886	0.154631	0.0753123	0.136687	59.2166	0.0552788	86.9134	0.0560656
POLR2G	2.2493	0.198337	2.3994	1.44804	0.237299	2.95288	0.720764	0.982385	0.858767	0.804747	3.52751	1.10399	5.41225	0.00672338
TMEM179B	0.622436	0.0501008	5.89055	2.54467	0.0517418	10.9248	0.0711054	3.41102	0.350708	2.35861	0.459199	1.76288	0.789321	0.0224205
SLC3A2	0.368799	0.16962	0.74163	1.55999	0.177115	35.5772	0.0887628	1.69813	0.30899	6.19206	0.848073	0.137285	0.620131	0.0446873
RARRES3	0.035171	0.0350638	4.72704	5.10159	0.0371	3.70654	0.0346936	5.86303	0.0387214	8.50262	0.0742265	0.467369	0.0360012	0.0368044
RTN3	6.2148	0.752682	0.892646	1.25701	0.132368	0.808967	0.371589	0.639538	1.15037	0.502337	11.9921	0.293668	11.2574	0.757452
NAA40	5.50848	0.758739	0.3545	0.429101	0.183626	0.994687	0.267825	1.03393	4.18365	0.368628	16.6588	0.332837	11.6166	0.0581068
COX8A	6.70131	0.372213	1.79768	0.929569	0.214072	5.46954	1.362	1.08735	0.443368	0.678313	6.83417	0.854543	6.33322	0.0046812
STIP1	3.53005	0.593364	2.05258	0.696884	0.198506	8.32674	0.19215	1.23154	0.932473	1.10612	9.0246	1.56988	10.6212	0.017999
FERMT3	0.242221	0.142622	1.30886	0.120722	0.138589	25.9942	0.141521	74.4567	0.163273	15.1393	0.144618	0.85269	0.145396	0.147754
VEGFB	1.08568	0.297164	17.3669	0.687043	0.0774823	18.9101	0.950752	1.51104	0.200832	0.141129	2.60213	1.71718	3.16317	1.2214
FKBP2	6.18738	0.583267	4.84202	0.968353	0.144751	3.70035	0.230092	1.48684	0.554151	0.666121	6.9471	1.73051	5.99793	3.61693
PRDX5	5.30855	1.1759	3.81808	0.82636	0.167807	5.3597	0.681525	0.92428	0.40182	0.821583	6.66225	1.66459	5.89602	0.620448
VPS51	4.03416	0.208229	0.87073	0.467125	0.530146	5.7966	1.14504	0.875946	1.28375	0.611047	6.70139	0.819335	9.67722	0.0119021
TM7SF2	0.151034	0.123953	0.363553	40.8387	0.0531546	0.0648747	0.0501259	0.04955	0.136082	0.0426845	0.554162	0.0653733	0.314795	0.0131313
CAPN1	0.179246	0.363301	11.7344	1.52588	0.0747906	15.6323	0.054627	2.6289	0.262565	3.15242	0.445836	0.76262	0.560168	0.0379024
NEAT1	2.29947	0.232928	10.9793	0.259623	0.0128366	11.7855	0.00821399	19.5306	0.0360496	16.1717	6.1569	2.84155	4.448	0.00111261
MALAT1	5.22903	0.261448	2.72851	0.548711	0.00378898	3.74759	0.0851627	1.61234	2.87438	1.7942	9.33911	2.01079	8.19697	0.072095
SIPA1	0.120031	0.119743	4.18222	0.440545	0.122354	13.8814	0.118748	56.0711	0.191203	6.43329	0.53788	0.995445	0.301063	0.124384
KAT5	2.95453	0.367157	1.73001	0.548554	0.32793	9.35377	0.339884	0.38915	1.90599	0.511948	5.37418	1.6634	5.89595	0.0214328
CCDC85B	1.98776	1.40828	4.9043	0.229359	0.281565	1.50861	2.1286	2.20397	0.702366	3.8757	11.5743	1.67836	15.6849	0.00661131
DRAP1	6.25361	0.475103	5.11006	0.587949	0.16003	3.42698	0.450663	1.95874	0.627879	1.79006	7.12871	4.27849	7.71313	1.90315
BANF1	3.46451	0.373386	3.38815	1.02426	0.195211	5.30793	0.367584	1.26064	0.705134	0.979074	4.98513	1.9094	5.7533	3.43056
SF3B2	4.84376	0.222225	2.01891	0.836611	0.274004	2.98431	0.0910573	1.15386	1.3952	0.863978	7.28442	1.0532	6.99895	0.00508065
PACS1	10.2487	0.51643	1.01269	0.28994	0.796192	1.39104	0.358996	1.44051	1.63135	1.0003	7.54524	0.356575	4.01474	0.0312697
KLC2	5.6328	0.630637	0.557123	0.17298	1.19364	0.523365	0.58059	0.101177	2.82538	0.16754	9.95229	0.152423	14.6601	0.0267161
RAB1B	2.92543	0.189855	3.17347	0.921414	0.322341	5.10691	0.363168	1.06312	0.673604	1.6666	6.99805	1.08322	3.17223	0.0193138
CCS	2.0376	0.117317	3.3105	0.618742	0.242822	7.83076	0.065582	0.81641	3.38303	0.450104	2.95275	0.664242	2.38519	0.0102733
KDM2A	5.39165	0.243384	1.04943	0.245566	0.190079	0.72984	0.329816	2.7169	6.24972	1.00245	11.0141	0.542176	8.40322	0.0198577
CABP4	0.0384589	0.0192438	0.0113575	0.0205586	2.97482	0.0311908	1.41597	0.0325981	24.8249	0.0141965	0.027736	0.0264918	0.020715	0.00866173
AIP	6.13737	0.699014	4.84689	0.636154	0.122285	5.0628	0.825294	1.2674	0.645045	1.72163	7.45329	1.20369	8.69999	4.7159
GSTP1	1.56314	0.119862	5.79211	0.798498	0.397258	5.2942	0.0920988	1.33361	0.808017	0.692761	1.60277	2.1333	3.48783	1.38129
NDUFV1	4.22798	0.293311	2.11583	0.540294	0.400902	4.60223	0.916126	1.22873	1.32853	0.376048	5.86885	0.861389	6.90677	0.00684307
NDUFS8	4.82089	0.352555	2.99298	0.663267	0.376679	2.44034	0.947179	1.0267	0.868629	0.529168	7.15149	1.17716	6.17466	0.00463045
PPP6R3	5.82952	0.275677	1.28824	0.566495	0.23268	1.20278	0.206109	0.583239	2.24633	1.35381	17.9339	1.12468	7.43482	0.0361455
CCND1	0.0148949	0.024415	13.3048	1.55485	0.0244508	54.2233	0.0224296	2.08883	0.0262087	1.50696	0.0502526	2.81789	0.0374893	0.0156349
ANO1	0.615551	0.598622	0.356763	0.840209	0.299554	0.36167	0.359201	0.683199	0.756343	2.25729	1.22851	126.185	1.56073	0.369735
PPFIA1	1.21897	0.218997	2.19522	1.51486	0.169767	1.63464	0.0525027	0.797235	2.43937	0.421964	4.53167	0.573146	5.07884	5.0917
FOLR2	0.0802024	0.131857	0.0785873	0.0554011	0.0717934	0.136063	0.0793954	1934.06	0.115944	0.138807	0.0811561	0.0819934	0.0815995	0.082944
ARHGEF17	0.83997	1.90051	3.6565	1.76849	0.129573	7.19828	0.110682	0.112725	0.112423	0.193889	0.67393	48.5738	2.42877	0.116051
PLEKHB1	0.0168202	0.0196514	0.019985	0.667594	2.08651	0.0335556	5.11561	0.0139931	4.5589	0.00895646	0.0346593	0.0129554	0.114402	2.75854
PPME1	8.91326	1.36797	1.47244	0.607744	0.212793	1.08325	0.184532	1.36437	1.24354	0.286724	17.1023	0.732227	10.1911	0.0574578
SPCS2	3.99079	0.243316	3.27999	1.89073	0.096553	5.87585	0.231135	1.24441	0.495003	0.78548	3.4096	2.37913	2.90498	0.00477394
SLCO2B1	0.134248	0.0545244	0.0764494	0.0497415	0.10942	0.054672	0.0540569	907.572	0.0859671	7.71112	0.0553729	0.174723	0.136941	0.0567119
TPBGL	0.871291	0.520126	0.169909	1.72719	0.145711	0.294418	0.171535	0.466759	0.153686	0.17342	15.6178	0.176742	82.3529	0.178638
RPS3	4.60681	0.243012	5.0939	0.341016	0.205577	17.9462	1.76656	4.30219	0.337267	4.02182	2.03251	1.34267	2.85981	3.81801
SERPINH1	0.153534	0.252899	8.69219	0.286701	0.222422	38.7855	0.152046	2.62708	0.224505	4.42795	0.15529	6.96112	0.156105	0.158574
UVRAG	5.79438	0.323771	0.859716	0.253068	0.198421	1.7615	0.471891	1.89276	4.44174	1.2802	13.478	1.73702	7.52508	0.0289671
TSKU	0.162536	0.0957825	47.5694	0.520638	0.0834624	23.6728	0.094959	0.180934	0.107912	0.425295	1.64651	0.89614	0.240843	0.0996296
AAMDC	0.482009	0.0740535	6.1658	3.7901	0.0395667	19.3419	0.0811177	0.832497	0.116634	0.881038	0.320475	2.46628	0.135758	0.0330246
PCF11	2.74614	0.212827	0.647917	0.375809	0.282475	1.49471	0.143312	3.84243	4.61686	0.997961	11.1891	0.540978	5.54414	0.021468
TMEM126B	5.99174	0.292615	4.82591	0.951955	0.202223	3.25979	0.511239	0.940258	0.759453	0.457711	4.97452	0.726747	6.26125	3.75221
HIKESHI	8.72245	0.274952	1.99426	0.934824	0.281272	4.96876	0.36971	0.942365	0.633841	1.14116	5.70586	0.975427	3.20066	6.34402
TYR	0.0747233	0.0745445	0.073129	0.0539952	0.0760355	1980.76	0.0739266	0.0752593	0.0752715	0.189977	0.0756652	0.0764924	0.0761032	23.7739
CEP295	5.0962	0.208771	1.308	0.348906	0.247599	0.687946	0.266269	0.743323	4.83132	0.395412	18.0849	0.125396	7.78753	0.0408352
SRSF8	5.63414	0.247582	3.64104	0.529565	0.227734	9.16187	0.345325	0.962717	1.34252	1.0237	3.12735	0.618997	6.91993	4.2224
ENDOD1	0.799052	0.178757	21.3952	0.226401	0.108208	62.6357	0.0749864	0.218218	0.0845738	3.57284	0.4885	6.78653	1.26763	0.0788708
CEP57	7.93995	0.147394	1.64955	0.313425	0.174425	5.10557	0.249436	1.44398	2.92506	0.736954	10.1324	2.03636	10.2056	0.0195039
ARHGAP42	0.0135843	0.0402567	7.98789	0.47715	0.45769	1.23131	0.0698551	0.0256039	8.22634	0.0234818	0.0287007	3.8209	0.119305	0.014297
YAP1	0.0462979	0.0760045	17.2124	4.47939	0.032409	5.2493	0.0456966	0.087239	0.0577162	0.772337	0.0470104	4.87921	0.199247	0.0483518
DYNC2H1	1.14123	0.0970628	0.69711	0.230067	0.985103	1.89957	0.273561	0.0724252	8.71133	0.129407	1.83603	0.546509	2.86537	0.0191652
AASDHPPT	6.87596	0.289448	1.83263	2.54308	0.0730964	1.83332	0.149441	0.632146	0.653567	0.191195	9.16172	0.339397	5.79808	0.0124713
ELMOD1	10.7344	0.627555	0.283608	0.195133	0.466151	0.0500089	0.16748	0.0942084	1.54659	0.119857	35.207	0.298804	65.2245	0.0521873
CUL5	3.65561	0.313978	1.82772	0.32968	0.228476	2.26214	0.299718	0.795604	5.57339	0.592311	6.96885	0.365792	7.77104	0.0145571
ACAT1	2.94999	0.225336	6.12391	0.408375	0.217089	9.63429	0.247274	0.378363	1.48483	1.74203	9.07823	1.38417	2.30267	5.78489
ATM	2.23664	0.165704	1.78638	0.253222	0.192745	1.29731	0.101142	4.91698	5.14169	0.65495	15.7416	0.73988	10.4566	0.0198671
FDX1	2.30113	0.72334	5.43016	0.961696	0.143847	5.16051	0.15517	2.52617	0.429455	1.64035	6.35374	2.44017	8.58579	0.0292436
SIK2	1.95945	0.0896991	0.564363	0.150757	1.56628	1.67105	0.354638	0.229391	7.85722	0.260976	1.28833	0.462308	0.407081	0.0169534
DIXDC1	0.0692656	0.261109	12.0484	0.293303	0.367889	2.25712	0.309427	0.0532329	5.54109	0.146515	0.327733	0.990876	4.93124	0.0296091
NCAM1	1.7584	0.621394	0.130052	11.2372	0.0693414	0.0614148	0.00856227	0.0226052	0.373417	0.0184336	7.23414	0.0341742	5.54484	0.00601348
ZBTB16	0.228286	0.354485	16.0157	0.260309	0.0724238	21.7165	0.0683262	8.12255	0.0593737	5.69883	2.17118	15.1345	6.41575	0.0719819
REXO2	0.404344	0.233996	11.5189	0.548633	0.082355	87.1629	0.232101	0.512573	0.088811	1.00508	1.54434	2.03382	0.889503	0.0333058
AP000997.2	39.6714	0.0489241	0.0478099	0.0487749	0.366518	0.049078	0.101966	0.141031	18.5137	0.0848943	0.165621	0.050464	0.0501558	0.0512093
TAGLN	0.0542613	0.0193855	187.509	0.0129418	0.0180219	0.0395258	0.00603108	0.106501	0.0648456	0.0891445	0.109272	225.239	0.131388	0.00420149
CEP164	8.63925	0.0578873	0.393385	0.0825199	0.19986	0.681277	0.71955	0.162177	24.6152	0.109494	5.44485	0.213009	0.862276	0.0125857
IL10RA	0.236873	0.236442	0.233019	0.201403	0.189104	0.236912	0.23495	169.555	0.213593	15.3969	0.239136	0.241115	0.240185	0.243354
ATP5MG	4.327	0.57951	2.43123	0.740661	0.221809	5.47043	2.76783	1.54775	0.450072	1.48949	4.09071	1.33666	5.3495	3.25671
KMT2A	2.79205	0.206015	1.49372	0.408761	0.49515	1.11981	0.104126	0.87167	3.39055	0.360862	11.5217	1.28957	7.75602	0.00522682
OAF	0.0181292	0.00964463	5.98267	42.1993	0.00851654	0.0356565	0.00426896	0.0558814	0.0160062	0.0148162	0.0146471	1.15088	0.0109439	0.00457937
TMEM136	0.624516	0.0412158	0.356507	0.0747533	1.15932	0.0937115	0.28233	0.0525576	25.7041	0.0788684	0.730508	0.429752	0.776009	0.0139345
ARHGEF12	9.3528	0.987995	1.16287	0.428596	0.233779	1.08834	0.167697	0.586546	1.20389	0.768183	26.2023	2.75111	17.4981	0.0126278
SORL1	33.4455	0.164349	0.0593027	0.990091	0.097825	0.0794858	0.268865	29.266	0.347532	0.858949	3.00602	0.0332467	3.87093	0.0337663
GRAMD1B	3.26486	0.313331	0.0968908	0.351259	1.03485	0.0517291	0.371588	0.202214	6.4716	0.0596917	6.08499	0.0438608	3.71175	0.0143295
EI24	2.37098	0.370796	2.50548	1.33725	0.105275	12.979	0.241354	0.848305	0.584069	0.926491	7.29808	1.46531	4.81924	4.11598
FLI1	0.202828	0.202427	3.37755	0.156491	0.203527	0.50367	0.201039	79.3741	0.209662	29.7507	0.204936	0.206781	0.205914	0.20887
APLP2	10.1797	0.116624	4.80676	0.349314	1.10015	0.825251	0.0627448	0.849048	0.271723	0.359152	7.58441	0.514479	6.67245	0.674373
NTM	3.06366	0.0482986	0.00619685	0.0148204	0.449494	0.0156712	0.196768	0.0043356	59.5993	0.0118569	6.9521	0.00238488	0.2971	0.00243038
JAM3	0.115174	0.114593	5.84247	0.213044	0.873078	1.81549	0.0520865	0.0909154	6.17663	0.341895	0.79052	2.19892	4.07652	0.0164849
GLB1L2	0.0318081	0.0308763	0.0528643	0.0363474	7.83065	0.0463409	0.127469	0.0354985	9.04777	0.0188806	0.104674	0.0606397	0.0193206	0.0197918
KDM5A	1.9185	0.14486	1.56043	0.582356	0.236186	1.61478	0.110059	2.64414	3.19258	2.2959	9.38835	1.19191	4.3077	0.0103962
CACNA2D4	3.79343	0.0597346	0.111101	0.0334812	0.626127	0.232968	0.181669	0.395896	16.2804	0.0609289	14.4487	0.0818506	11.7575	0.0266906
VWF	0.0709715	0.0708123	0.13164	0.07456	0.0588142	0.120378	0.070262	0.247495	0.147517	978.029	0.0718101	0.0725464	0.0722	0.0733825
TNFRSF1A	0.0329156	0.0328168	45.0034	0.464146	0.0309318	6.94536	0.0324758	18.3826	0.0453628	6.91221	0.0334371	7.30747	0.141617	0.0344198
MRPL51	4.12078	0.438652	4.03785	1.10186	0.163887	8.12717	0.607054	0.929581	0.658231	0.475724	3.30163	1.91043	2.88588	2.38912
CHD4	8.61615	0.289714	0.739041	0.476306	0.304539	0.944314	0.0962955	1.30752	2.05932	0.941914	16.0601	0.974309	13.4129	4.59994
MLF2	6.10468	0.553387	1.62207	0.892856	0.214892	3.70017	0.298117	1.05248	0.936584	0.651936	8.47608	1.22051	8.01784	1.43603
PHB2	3.72046	0.347525	2.42898	0.70621	0.211076	9.17446	0.658723	1.69719	0.940261	0.868231	5.3527	1.35134	5.41952	2.27822
C1R	0.0461452	0.0187746	461.101	0.236241	0.0334239	0.0794119	0.0284027	0.0701493	0.0431061	0.0826818	0.0191223	9.53373	0.0192585	0.019673
CD163	0.206269	0.121543	0.119472	0.0917089	0.110603	0.206835	0.12064	894.207	0.107886	1.99237	0.12318	0.124387	0.12382	0.125755
SLC2A3	0.266943	0.237966	0.847086	0.100398	0.360412	0.630059	0.192098	8.3821	1.95714	32.8602	7.68976	0.852796	7.44547	0.0324913
C3AR1	0.111428	0.183334	0.109222	0.0828513	0.132858	0.11145	0.110326	839.369	0.113442	3.3715	0.112729	0.355761	0.113334	0.115166
CLEC4E	0.186565	0.186199	0.183292	0.134537	0.187496	1.18047	0.184932	90.7751	0.219964	39.8714	0.18849	0.190176	0.189384	0.192086
A2M	0.0356635	0.480607	1.58511	0.0211607	0.0415734	0.38192	0.0438152	125.072	0.0420082	58.6408	0.0711189	44.332	0.0906415	0.0220133
KLRB1	0.21969	0.219306	0.216253	0.17686	0.177295	0.219725	0.217975	0.220841	0.230175	222.753	0.22171	0.223478	0.222647	0.225478
CD69	0.0929838	0.0903465	0.156461	0.0453702	0.0714252	0.0932406	0.0544108	66.038	0.0707893	129.536	0.185191	0.175616	0.0560004	0.0569714
CLEC2B	0.0891803	0.0889659	0.931468	0.0776229	0.0844113	2.52992	0.0882247	99.1268	0.141409	76.3836	0.0903099	0.285118	0.0908351	0.0924278
CLEC7A	0.151629	0.15131	0.213277	0.122851	0.184301	0.479391	0.150208	362.636	0.155506	9.13657	0.153305	0.154774	0.154083	0.156439
OLR1	0.289667	0.289198	0.285469	0.237742	0.23701	0.289709	0.287574	215.222	0.30609	0.899855	0.292129	0.294279	0.724527	0.29671
YBX3	0.0186487	0.0138094	2.36906	0.0244338	3.20279	2.30745	0.219021	0.825279	7.94856	1.05547	0.022732	0.749849	0.010315	0.00253028
HEBP1	0.0927535	0.337869	7.01107	0.59493	0.0275394	65.4207	0.023415	1.60087	0.0365263	0.799195	2.16343	1.36096	46.5133	3.64914
GSG1	0.0848107	1.75487	0.0638071	0.0754048	0.0343084	0.0585783	0.071876	0.0991865	0.0391186	0.118486	27.1912	0.0354478	1366.19	0.0359165
PLBD1	0.101008	0.100764	44.0849	0.132779	0.0955002	9.97029	0.099921	17.8024	0.101651	6.58474	0.102293	1.34338	0.102891	0.104702
WBP11	3.4748	0.707235	1.37841	0.482991	0.24733	8.59202	0.138878	0.652889	2.33589	0.776182	6.87446	0.811762	8.71406	0.0110371
MGP	0.0103329	0.0116027	797.544	0.0153301	0.0330622	0.846613	0.00975689	0.0625517	0.0282962	0.429937	0.0209974	7.9198	0.0125746	0.000598203
ARHGDIB	0.0360639	0.0501177	9.05833	0.0268314	0.03301	20.0588	0.0210637	52.9066	0.026379	42.2271	0.0450364	58.1493	0.0218538	0.0223393
RERG	0.366423	0.82987	5.26229	0.73479	0.30419	0.366473	0.364	0.368046	0.336624	1.40418	0.772594	125.79	0.370585	0.374549
EPS8	0.0438302	0.071616	4.3392	0.0368537	0.769981	6.14033	0.0842594	1.65225	9.7091	0.439937	0.0428232	21.1414	0.102082	0.00938741
RERGL	0.439683	0.439129	0.626785	0.354086	0.375079	0.439733	0.437207	0.441338	0.409021	3.01215	0.442586	328.733	0.443927	0.447961
LDHB	3.39995	0.741832	3.49027	1.12862	0.0972377	7.5299	0.714783	0.382221	0.465694	0.753193	5.97851	2.41525	8.09271	2.23509
KCNJ8	0.147854	0.147523	5.29461	2.63047	0.132693	0.147884	0.224508	0.148843	0.130238	0.483602	0.611556	98.4163	0.150398	0.15284
ABCC9	0.119888	0.119602	2.2742	6.62123	0.105468	0.203624	0.118612	0.120746	0.104692	0.207747	0.121395	53.1773	0.122095	0.124218
C2CD5	4.27981	0.910212	0.942429	0.153384	0.260975	0.810213	0.350976	0.899457	7.05697	0.826086	11.4354	0.425994	12.1768	0.033575
BCAT1	0.0508951	1.96276	0.0674056	0.0539773	0.0310223	0.0701446	0.0454836	10.0121	0.0296241	0.170832	185.447	0.0309583	319.217	0.0314035
KRAS	3.83228	0.248354	2.58225	0.214488	0.396553	1.64672	0.34391	0.96136	4.34707	1.12502	7.85143	0.326078	8.34645	0.0105931
BHLHE41	2.46785	0.203383	0.249172	0.278794	0.397043	6.03398	0.276017	2.67346	4.42229	0.011316	11.8642	0.00920436	7.03084	0.496995
ITPR2	0.0290405	0.0403369	0.844347	0.157312	0.50494	0.0567559	0.464762	22.2591	13.4863	0.369108	0.351397	0.102984	0.0433124	0.0180711
TM7SF3	3.0813	0.143497	2.73731	0.642093	0.27502	13.9981	0.275885	0.947799	1.58491	0.348982	3.05742	0.449958	4.04144	0.0205887
CAPRIN2	3.08855	0.307252	1.26419	0.357129	0.144036	1.33523	0.211818	0.527176	4.67823	0.795906	27.9396	0.61375	6.63156	0.0684866
DENND5B	7.36536	0.855613	0.868507	0.20601	0.548693	2.70877	0.152043	0.112589	2.84023	0.325652	21.9993	0.0292136	7.09431	0.0296898
KIF21A	40.6597	0.370169	0.00878581	0.359529	0.218526	0.383634	0.26539	0.00762123	3.08551	0.0110327	9.00023	0.015941	8.45027	0.00280878
ABCD2	169.71	0.424605	0.142888	0.102709	0.0525344	0.0613618	0.0927968	0.164763	0.0610518	0.147078	59.0962	0.196372	25.6279	0.0637661
YAF2	2.85999	0.406393	1.58837	0.83058	0.282727	1.22451	0.484745	0.33897	2.92809	0.385573	4.41791	0.547182	7.70158	0.0104771
ZCRB1	6.68635	0.278695	3.47211	0.85659	0.24251	5.4831	0.353627	0.717379	0.796672	0.643837	5.62674	1.6184	3.42372	0.00879688
PRICKLE1	1.96411	0.671434	22.6312	0.161146	0.0921393	2.11497	0.130866	0.0871026	0.335965	1.05215	64.3631	0.0886322	14.9076	0.0897981
PUS7L	3.8919	0.106177	2.05099	0.473327	0.232924	0.374891	0.133343	0.532726	5.7909	0.194963	12.9937	0.296353	4.18174	0.0374005
TWF1	4.69247	0.515937	2.66181	0.585853	0.326256	11.5152	0.22791	0.814804	1.15344	0.620552	3.12393	1.82923	2.95734	11.8086
NELL2	8.61888	0.128539	0.024116	0.0263681	8.24439	0.0174043	0.0930363	0.0327907	2.08955	0.0763711	6.85312	0.0179763	0.960956	0.0182853
AC008124.1	7.15934	0.193592	1.47024	0.536821	0.263734	1.11464	0.205943	0.325613	3.68108	0.416381	7.8472	1.3082	6.11459	0.0181541
SCAF11	2.93435	0.147333	1.9501	0.313058	0.393304	0.710965	0.137666	1.90677	5.36312	0.867488	6.85578	0.593156	4.90665	0.00641418
SLC38A1	14.098	0.857106	0.0209541	0.199636	0.29834	0.0210813	0.178729	0.015461	0.594652	0.0960594	68.7695	0.00403917	64.8337	0.0041146
SLC38A2	0.224862	0.218062	5.81866	0.532601	0.141286	11.7918	0.0551813	7.36341	0.480288	8.00797	1.92708	12.1325	2.04439	0.0174257
AMIGO2	241.989	0.672798	0.705575	0.621145	0.0443884	0.180146	0.0546504	0.177076	0.0826147	0.540289	3.75698	0.116081	0.155601	0.0377715
RPAP3	10.8488	0.657868	1.88919	0.389609	0.130431	3.18791	0.14932	2.68339	2.23277	0.631095	13.785	0.128395	6.42739	0.041805
ASB8	2.72359	0.200474	0.635698	0.322649	0.721759	0.710256	0.299857	0.306975	6.30717	0.420503	4.21585	0.132762	5.1609	0.00786257
TUBA1B	1.19007	0.699963	1.75709	0.210665	0.834411	3.04941	0.967646	2.62418	2.73012	0.333125	2.48589	0.766466	4.01489	0.265288
TUBA1A	0.996093	0.652649	2.20863	3.55609	0.125181	3.41967	0.0307004	0.244328	0.579732	0.458466	1.39738	1.20888	3.316	0.00102448
FAIM2	46.7234	5.09154	0.562779	0.35821	0.0220902	0.135695	0.0207109	0.0834065	0.0287002	0.0718955	123.418	0.0216545	30.0025	0.0220026
LIMA1	0.156868	0.0107265	8.99907	0.130036	0.390766	4.8876	1.56992	0.120127	7.43472	1.20794	0.10257	2.36066	0.37542	0.0113383
SPRYD3	3.96447	0.800702	1.66871	1.05379	0.269416	3.67701	0.211643	0.184917	0.470068	0.39492	14.5424	0.408648	20.7154	0.020415
ATP5MC2	3.64121	0.464397	0.939546	0.881193	0.238036	7.22402	1.28213	1.68522	0.63978	0.93087	4.84104	1.28231	5.22109	0.496826
CBX5	6.10012	1.07765	2.07021	0.724187	0.117385	2.52811	0.0996411	0.338967	1.31807	0.217238	19.1181	1.2847	18.36	0.0069214
ZNF385A	4.12536	0.357959	0.414832	0.209945	1.54831	0.0315048	1.7476	0.228575	2.43795	0.0494477	8.52746	0.191097	8.85126	0.449578
ITGA7	0.50113	0.84637	0.703363	0.98385	0.308424	0.294848	0.292591	0.296285	0.310441	1.41297	0.297404	238.817	0.737988	0.302241
CD63	1.03024	0.0533195	3.5254	0.801748	0.146099	23.7676	0.202152	2.04932	0.343413	0.827748	1.05532	2.47545	1.95707	2.44801
PMEL	0.0216468	0.00886519	0.0594239	0.00800677	0.0286786	6563.75	0.00617065	0.0648318	0.0205886	0.0332131	0.0285586	0.0230945	0.0113889	1.64884
SMARCC2	4.93367	0.498222	1.83499	0.519645	0.182164	4.40894	0.249982	1.24681	1.95467	0.685309	11.9053	1.55758	9.21318	5.144
CNPY2	4.44188	0.166971	2.84864	1.06898	0.234595	12.3346	0.132468	0.858821	0.64093	0.665091	4.78522	0.967014	2.46785	0.0176467
STAT2	1.65963	0.131531	4.17834	0.437121	0.186748	10.9707	0.0890981	2.64485	2.25194	1.55604	5.11845	2.43026	1.79675	0.0347782
TIMELESS	6.33842	0.164108	0.297733	0.130542	0.539901	0.164762	0.338323	0.195976	1.87622	0.18007	16.7261	0.313394	128.528	0.0547213
BAZ2A	4.14845	0.225512	0.562397	0.197667	0.412194	0.634122	0.144947	2.16202	5.94718	0.778266	16.0475	0.333882	7.50624	0.0108446
ATP5F1B	3.37898	0.484515	1.11146	0.317586	0.645067	2.43842	0.583161	1.17611	2.07628	0.439204	7.48389	1.69382	8.06309	1.66619
PTGES3	2.26051	0.38117	3.93719	1.11684	0.178075	4.74796	0.091491	2.08264	0.885551	0.764007	4.30448	1.87671	3.96224	0.0018421
NACA	2.17811	0.352167	3.50399	0.769559	0.13185	10.745	0.836795	3.1965	0.385296	2.0473	2.27736	2.19445	2.65437	2.57815
NDUFA4L2	0.0344229	0.0208789	1.03709	46.1129	0.00971155	0.0121639	0.013075	0.0858156	0.0107611	0.041044	0.344589	18.028	0.132291	0.00206184
R3HDM2	8.76791	0.376579	1.45386	0.49604	0.103157	3.11198	0.341151	0.562232	2.1465	0.525071	16.63	1.31212	16.2814	0.021966
DDIT3	2.74545	0.223477	1.92751	0.168648	0.363788	7.948	0.594101	1.9014	3.1254	1.40027	6.50604	0.181311	7.1706	0.00445096
DCTN2	3.66647	0.626815	2.84961	1.2626	0.146455	5.02185	0.507902	0.823929	0.570202	0.456558	4.80981	2.5796	10.2917	0.00613936
CDK4	0.588584	0.0962635	7.57417	2.28588	0.0631724	11.444	0.0503976	1.09974	0.521564	0.945262	0.92469	2.66087	0.679264	0.0255342
CTDSP2	1.16642	0.0696784	4.41421	2.49991	0.0611463	12.3815	0.0615014	3.81798	0.251658	0.710598	2.31697	1.89749	1.60304	0.0311039
DPY19L2	27.6931	0.271098	0.2934	1.01933	0.151972	0.45436	0.470389	0.162749	0.635478	0.086524	28.9164	0.276597	1.86629	0.0897406
GNS	0.626871	0.156131	8.16894	1.08533	0.101985	9.04297	0.148755	9.47497	0.248267	3.94254	2.03888	0.665352	2.47553	0.0351452
WIF1	0.0172846	0.00598182	0.00635464	609.993	0.00823452	0.00619954	0.00444643	0.0127501	0.00996331	0.0045771	0.0187754	0.00669988	0.0280286	0.000338091
PTPRB	0.310601	0.301918	0.179967	0.152211	0.184239	0.745909	0.181571	0.345213	0.216014	222.186	3.79117	0.186703	1.61847	0.188571
PTPRR	0.298497	1.50104	0.293984	0.241465	0.26443	0.508856	0.296247	0.300004	0.271048	2.49093	29.3094	0.303451	179.249	0.306061
ZFC3H1	5.77357	0.154934	1.2621	0.309777	0.139622	0.748616	0.174577	1.71242	6.39325	0.943395	10.7611	1.008	8.6565	0.0269813
KRR1	2.68583	0.539235	3.1613	0.635632	0.32529	2.51187	0.200521	0.529613	2.31535	0.643986	4.80765	1.49535	4.59018	0.00945018
PHLDA1	0.0180077	0.229095	1.37164	8.45226	0.0257884	29.3217	0.0105055	0.268329	0.0338983	0.278159	0.0637897	4.3504	0.0936213	0.0112243
NAP1L1	3.58639	0.484652	3.02794	1.26461	0.14156	3.43144	0.11754	1.76202	1.11069	1.0123	4.23864	1.04859	4.05273	1.10782
OSBPL8	1.748	0.561098	3.82791	0.782163	0.0837755	9.71122	0.215994	2.08384	0.462767	2.36046	8.12056	3.66256	20.7278	0.0157072
CSRP2	0.0166329	0.00738225	0.477116	83.2851	0.00824572	0.0288353	0.0112342	0.0122904	0.0122574	0.328167	0.531862	5.98415	0.0619633	0.0025106
AC130415.1	0.171606	0.0696166	0.128981	0.0613427	0.0732474	0.162935	0.068971	0.0703641	173.37	0.0699394	0.0707887	0.223676	0.0712473	0.0726395
PPP1R12A	3.55685	0.223886	4.27815	0.403744	0.167739	5.2713	0.0825168	3.52043	1.09041	1.68841	9.85995	15.2614	6.83092	0.0128842
LIN7A	67.0575	0.907241	0.0403926	0.636351	0.0264688	0.608222	0.0362575	0.0329916	0.0339818	0.115028	89.2453	1.70795	14.5335	0.0183674
PPFIA2	1.9354	0.330839	0.0200217	0.0224859	0.500576	0.0342789	0.237505	0.0110714	22.7781	0.0109852	23.0323	0.0113348	16.8076	0.0115369
CCDC59	2.50968	0.372524	5.09945	0.410925	0.162055	13.616	0.146096	1.66426	1.6489	2.53938	3.89857	0.758189	3.1128	10.5938
CEP290	1.50544	0.0897488	0.874294	0.168284	0.549132	0.515992	0.101505	0.197718	13.2311	0.338593	6.37035	0.201206	5.50094	0.00741328
DUSP6	0.171954	0.16707	3.37661	0.414046	0.124515	3.456	0.640036	26.0819	0.174685	29.2904	0.214028	2.81241	0.103463	32.3476
ATP2B1	13.5209	0.463223	0.0771689	0.480774	0.282617	0.319471	0.149559	1.71102	1.2081	0.341949	38.8206	0.0171507	9.89624	0.00345451
LUM	0.05022	0.0480903	3.44361	34.2298	0.022784	0.0504282	0.0308811	0.0206877	0.0279454	0.0354298	0.0432504	0.0211366	0.0881948	0.0214803
DCN	0.101686	0.0645355	1331.19	0.0224995	0.0800541	0.053877	0.0161091	0.10621	0.057481	0.0282089	0.0974572	1.30505	0.0166874	0.0170424
BTG1	3.21203	0.21717	1.67871	1.19515	0.0514655	6.25536	0.0188448	5.57022	0.50746	4.47842	3.97091	1.80199	7.6275	0.000685661
EEA1	2.25811	0.565882	5.1186	0.659659	0.115525	3.30837	0.0859384	1.07644	2.1817	0.611763	8.25425	2.31287	7.7763	0.0106377
UBE2N	2.43048	0.700678	1.3064	1.34226	0.212169	2.57797	0.815597	0.984945	0.994903	0.593732	5.15745	1.55505	7.27848	0.00775261
NR2C1	12.7358	0.261197	1.29184	0.25117	0.159439	0.792869	0.176601	0.782396	6.16667	0.240079	11.889	0.18397	8.83752	0.0322163
NTN4	1.37064	0.256757	30.6044	0.247996	0.205474	1.11007	0.255149	0.258609	0.232072	1.50408	2.35996	54.3653	0.260788	0.264198
ARL1	3.05158	0.180968	5.01256	0.936893	0.248591	3.57095	0.27655	0.394484	1.47532	0.414806	4.3253	1.44767	2.75421	0.00691342
GNPTAB	1.1167	0.357056	0.504003	0.798517	0.127864	35.2366	0.0873453	6.85961	0.836796	1.80238	4.48644	0.502766	1.48362	0.0439799
WASHC3	2.85731	0.481965	4.96562	1.39179	0.275021	6.21259	0.273319	0.927229	0.462044	0.444824	2.02971	0.564693	2.98573	0.0141847
IGF1	71.3002	0.368142	0.76068	0.0259803	0.0254714	0.0223798	0.060022	4.75465	0.034034	0.0224221	141.204	0.0717949	87.5779	0.0233855
GLT8D2	0.151539	0.151214	199.282	0.182509	0.126798	0.151569	0.150089	0.152514	0.134156	1.42692	0.153251	4.61181	0.379576	0.156452
NFYB	2.47271	0.392305	2.57201	0.693451	0.37769	1.06808	0.187789	0.559567	2.63147	0.567358	4.38209	0.935091	6.67585	0.0193497
APPL2	13.9344	0.0638034	0.847661	2.64295	0.0665058	4.69993	0.140453	1.54535	0.622754	0.202677	2.34913	0.253884	2.14806	0.0284965
NUAK1	13.55	2.54327	2.27096	0.166838	0.112386	0.118219	0.116943	3.11966	0.119256	4.23967	46.5114	2.50399	31.9424	0.12244
SELPLG	0.249016	0.24857	0.245019	0.18417	0.217784	0.424018	0.247023	206.317	0.224839	10.5678	0.251363	0.253414	0.25245	0.255734
KCTD10	3.06397	0.789086	6.49855	0.429177	0.201591	5.73875	1.07968	2.4627	0.676323	2.87844	3.2429	4.27652	1.71768	60.6202
ARPC3	1.50175	0.222007	3.86338	1.53262	0.042087	7.9876	0.100089	13.9753	0.186531	5.78431	1.64136	1.82822	1.63496	1.10892
VPS29	1.63768	0.226186	2.48531	0.432666	0.463419	5.755	0.614241	0.875427	2.80057	0.912894	2.41119	0.953086	2.17038	0.00478036
PPP1CC	4.86478	0.646033	1.03243	0.183845	0.435347	2.54095	0.958236	0.389626	2.4943	0.427273	10.4735	0.66437	29.3481	0.00679138
RPL6	2.11038	0.307256	1.54065	0.616875	0.198622	11.1656	2.73106	2.4965	0.616637	1.87678	1.84594	1.75621	2.37386	1.46119
TESC	0.267363	0.441597	0.378227	0.280153	0.235471	0.267405	0.265288	4.20414	0.242152	8.07207	0.269803	415.992	0.270934	0.274347
FBXO21	3.00986	0.479026	2.15407	1.14523	0.232087	1.71825	0.120248	0.370512	1.77757	0.377344	7.65155	1.07688	5.72104	0.0137855
WSB2	2.34243	0.650276	1.20632	1.54138	0.26127	5.49663	0.504173	0.413463	0.762712	0.188512	8.86808	0.497526	3.08783	0.0227483
TAOK3	0.846376	0.127892	0.483208	0.0882441	0.524694	1.14402	0.145044	1.78903	22.1002	0.357039	2.60833	0.129431	1.01901	0.00766461
RPLP0	1.71257	0.192767	1.94938	0.212017	0.751078	4.43408	4.02729	2.12029	1.74265	1.06968	1.78668	0.915551	1.92704	0.207853
MSI1	0.0284238	0.0499718	0.0361606	1.60662	0.744119	0.0588222	0.198031	0.0111584	6.91582	0.0132721	1.14284	0.0233399	0.715654	1.25918
SRSF9	3.14707	0.37272	4.55975	1.42935	0.07633	4.81862	0.0518265	1.97342	0.644312	1.14919	6.12823	1.8967	6.43849	0.00580789
CLIP1	11.2848	0.292937	3.80499	0.465258	0.0931252	7.0827	0.0821453	1.58286	1.1736	0.769713	9.75579	1.01514	13.7029	0.016781
RSRC2	3.0219	0.276534	1.34639	0.845112	0.107407	4.45937	0.113992	1.34257	2.66886	1.02319	6.94643	1.88823	7.69962	1.35425
SBNO1	4.79807	0.431846	0.586054	0.487442	0.39591	1.09973	0.243282	0.894796	2.90244	0.363487	14.6942	0.313918	9.15964	0.0125046
RILPL2	0.747475	0.0855716	10.0786	0.961895	0.0679179	0.832655	0.129876	30.1287	0.0740771	11.903	0.180893	4.0331	0.0875098	0.089163
NCOR2	0.887586	0.262253	3.14969	0.315347	0.344064	1.81776	0.0938426	4.85646	2.59537	0.663197	10.0905	1.33325	15.6199	5.86954
UBC	1.21879	0.284096	4.08214	0.730272	0.258495	4.70574	0.20007	3.49575	0.796838	3.0448	2.30744	0.826822	2.26957	0.621664
SLC15A4	1.01539	0.0860275	0.507807	9.02649	0.0762977	3.18273	0.108154	0.594851	0.38391	0.445395	0.653337	0.205393	1.39801	0.0162532
GOLGA3	1.16049	0.207981	1.05488	0.192308	0.779249	0.616998	0.213269	0.58108	10.7802	0.292163	2.25467	0.584375	1.98064	0.0157254
ZNF891	5.79012	0.388014	0.685419	0.218758	0.117243	0.218945	0.131465	0.789387	7.18437	0.276735	26.5218	0.789249	13.1202	0.0687702
WNK1	2.98326	0.243335	3.4083	0.477154	0.223441	1.18751	0.149368	2.44723	3.25266	1.60314	7.94656	0.222335	4.30717	0.00671996
ERC1	3.94376	0.45099	4.72519	1.26982	0.101816	6.05043	0.153362	0.385907	0.750286	0.40086	9.44793	2.62232	3.05565	0.031078
ADIPOR2	0.230815	0.115263	2.29515	1.07695	0.127598	26.0751	0.0765483	1.79146	0.905181	5.1405	0.759185	1.29624	1.55817	0.0386139
TSPAN9	27.7221	0.991527	1.31926	0.260906	0.0760661	6.09732	0.208661	0.145615	0.183087	1.23676	71.1228	5.32499	3.99038	24.6843
CCND2	0.0488389	0.0832013	8.76078	11.3108	0.0137773	0.169558	0.0195506	3.01487	0.0194464	0.839377	1.0265	3.57794	0.0238486	0.00996484
KCNA5	106.964	0.987344	0.0525856	0.0575641	0.0562959	0.0913557	0.259215	0.154823	0.0605696	0.0539869	66.5893	0.172609	96.1128	0.0560895
CD9	0.0197906	0.0147207	5.68564	12.0064	0.0133691	1.06948	0.00977304	1.62152	0.0132217	2.28783	0.0303317	11.7704	0.0501551	4.5333
GAPDH	3.20835	0.816668	0.795306	2.51556	0.190481	0.534984	1.00903	0.489785	0.478601	0.495827	2.77906	0.650591	3.19828	0.381212
COPS7A	5.74349	0.690522	1.91076	0.965558	0.253828	3.22653	0.246666	0.432072	1.00572	0.351452	5.71306	1.07813	11.9486	0.0110095
PTMS	3.16961	0.349525	1.39312	0.656635	0.700407	0.307545	1.34768	0.30857	1.33536	0.211621	6.35833	1.33831	4.85141	0.161719
CD4	0.100394	0.0592068	0.200683	2.18558	0.054054	0.341464	0.0586526	164.289	0.0749915	1.18703	0.125152	0.190222	0.060607	0.061803
P3H3	3.49358	0.41509	6.03196	0.102495	0.181506	0.748416	9.19027	0.18771	1.93471	0.0653925	36.0403	1.16628	2.50247	0.0680006
GNB3	19.2926	0.0596542	0.0268121	0.0205978	0.958059	0.0369703	8.82592	0.0277699	4.68429	0.0302311	13.4483	0.00733388	0.460536	0.00240172
TPI1	4.36503	0.926553	0.819306	1.26117	0.265538	1.48509	0.520551	0.739429	1.01422	0.552294	4.92961	0.889361	5.03642	0.207348
ENO2	1.22057	0.542138	0.0443079	0.0414263	2.5941	0.0667334	2.19487	0.0198404	6.74981	0.0123837	4.08106	0.0388806	5.18929	0.000486887
ATN1	4.6369	0.368524	1.79276	0.664127	0.167045	2.3256	0.0695715	0.529092	2.35964	0.72516	13.8944	1.38848	9.61165	0.00810711
C12orf57	3.83504	0.244344	10.1213	0.579222	0.158095	11.0071	0.511499	0.616526	0.2905	1.71473	4.87831	7.02632	4.21654	2.0506
PTPN6	0.196021	0.323227	0.192522	0.193727	0.181433	0.196056	0.194275	137.692	0.290595	27.6414	0.663161	0.625702	0.199034	0.20192
C1S	0.0216749	0.0301126	639.837	0.187991	0.0392827	0.117012	0.019349	0.0368241	0.0291469	0.0325308	0.104944	4.27535	0.0131389	0.0134315
CLSTN3	23.4044	0.422072	0.285936	0.0922582	0.388234	0.0316437	0.526033	0.0837321	1.403	0.128792	69.4122	0.120224	31.0388	0.0135339
NECAP1	9.54641	0.564117	0.239245	0.283404	0.437321	0.863909	0.661228	0.611818	3.03378	0.460174	14.079	0.362294	13.1497	0.0133081
GABARAPL1	3.1461	0.725128	1.45535	0.210909	0.607644	3.75142	0.843137	0.496155	3.74224	0.597827	5.98958	0.232591	3.47354	0.00341025
SMIM10L1	3.96759	0.922046	2.49364	0.69521	0.218014	2.60549	1.16517	0.529811	1.49671	0.832507	6.06134	0.651647	6.91904	0.0228184
CREBL2	3.37264	0.366261	2.43526	0.747153	0.232747	5.64521	0.259299	7.01554	0.919275	0.2409	7.62625	0.482617	5.38625	0.0220711
CDKN1B	1.31833	0.141706	1.10937	4.05654	0.0981262	1.53391	0.0924774	0.949252	0.630446	1.14844	4.20864	1.78366	3.64895	0.00445939
EMP1	0.052902	0.0735529	43.4498	0.147037	0.0610556	112.414	0.0649795	0.0898995	0.0669917	1.69232	0.105584	1.37599	0.0320154	0.0326972
ATF7IP	3.16837	0.374441	1.41455	0.53711	0.330041	1.16782	0.133907	2.46096	1.81859	0.695361	17.1372	1.45097	9.20872	0.0360852
H2AFJ	0.252875	0.132619	4.86245	0.226286	0.212719	79.2514	0.597524	3.08627	0.444888	1.95947	0.62318	4.21976	1.52594	0.0839031
PDE6H	0.0555142	0.0485581	0.0175854	0.0523001	0.0579096	0.0468228	2014.05	0.0322406	0.0411953	0.0431706	0.0288842	0.0269652	0.170647	0.00473099
PTPRO	0.208391	2.01362	0.204729	0.218078	0.225681	0.354586	0.206564	9.18634	0.378353	0.361669	4.45896	0.212427	312.443	0.21456
STRAP	4.14676	0.311618	1.16049	1.37097	0.309787	2.04214	0.719195	0.337086	0.981874	0.384667	5.52617	0.691008	5.62325	0.00301
DERA	0.0973933	0.0924294	0.597747	0.575816	0.691112	11.2743	1.15506	1.28794	3.53977	0.400403	0.142534	0.276708	0.398905	0.0310473
PLEKHA5	0.634801	0.129585	0.461754	0.364549	0.170711	31.6776	0.215324	0.303916	4.23997	0.0762069	11.9915	0.191109	4.07527	0.00878591
PDE3A	93.0364	0.582937	8.51068	0.0964518	0.0522797	4.14617	0.0500152	0.313072	0.0636004	0.20056	23.9836	6.9095	4.70548	0.0527946
PYROXD1	5.95877	0.177275	0.488941	0.172747	0.539346	0.759393	0.678635	0.489371	4.99442	0.444391	11.5709	0.0976773	14.5816	0.0318363
GOLT1B	17.3365	0.182461	3.21278	0.503136	0.191776	1.46296	0.238846	1.09076	1.15448	0.838027	11.6835	0.549492	6.50286	0.0480356
CMAS	8.22435	1.55671	2.35552	0.584339	0.217216	3.48722	0.475723	0.832939	0.647397	0.744662	10.9742	2.13661	11.8909	0.0289459
ETNK1	10.1153	0.180668	1.54409	0.22978	0.419349	2.18141	0.265907	3.8263	2.09939	0.824829	12.3549	0.668337	5.72792	0.0151833
FGFR1OP2	2.36077	0.471833	1.24149	0.679857	0.177197	3.16674	0.655895	1.99206	2.41102	1.54841	6.35759	0.993516	6.69028	0.0126673
PPFIBP1	0.126635	1.36219	17.3425	0.360125	0.121484	2.24046	0.125333	0.127511	0.222993	27.5717	0.128174	18.7339	0.128888	0.131054
KLHL42	3.9744	0.533552	1.40738	3.25158	0.072608	0.452048	0.0734301	0.283186	0.704431	0.158704	12.6896	2.44152	4.40906	0.0191836
CCDC91	6.00881	0.634096	1.79135	0.362482	0.259759	1.94062	0.297701	0.904468	3.424	0.236125	9.85336	0.21745	10.4365	0.0172073
BICD1	1.64984	0.819273	0.254489	3.89643	0.0708016	0.481934	0.0871266	0.165785	0.766211	0.241493	5.5022	0.477931	21.9473	0.0601228
FGD4	0.140377	0.226362	0.26334	1.22418	0.335138	0.257589	0.14137	3.43718	5.45551	0.315496	2.87015	2.24242	0.600163	0.0137571
DNM1L	1.53145	0.710908	1.93561	0.785737	0.172935	1.77934	0.206875	1.46112	2.98905	0.671484	8.79471	1.38263	4.58734	0.0167157
CNTN1	3.3625	0.39042	20.4796	1.28818	0.0279456	3.1308	0.104268	0.0367063	0.026429	0.116223	18.8778	0.471813	17.9243	6.26685
PDZRN4	69.3704	0.506885	28.1663	0.0560994	0.0740948	0.287916	0.0786492	0.0801478	0.0795106	0.0796911	9.17144	0.474457	15.6864	0.0825921
ARID2	3.46897	0.079196	2.80637	0.469984	0.228569	0.287333	0.145578	0.559494	4.61634	0.50537	9.36864	0.337503	12.2225	8.16842
TMEM106C	0.456439	0.0640907	1.69074	14.991	0.0739518	0.866298	0.0969526	0.0563489	0.238992	0.0270583	0.497517	0.577503	0.768085	0.00405145
PFKM	1.19061	0.532637	0.939662	3.18699	0.195147	1.49662	0.306916	0.0702573	0.871991	0.0641268	5.88046	0.806748	5.13303	0.00781928
SPATS2	10.9833	0.555353	1.45113	0.917753	0.0640386	2.85135	0.161447	0.248946	0.165875	0.394979	32.5129	0.200417	49.4671	0.0651345
TMBIM6	1.5711	0.113985	2.2671	1.6212	0.260677	2.37585	0.0997284	1.67241	0.83316	0.944904	4.50824	1.08596	3.19789	0.218326
LARP4	11.7412	0.31069	2.63347	0.224009	0.424053	0.758403	0.640259	0.597784	2.5465	0.245329	15.5975	0.398165	5.00939	0.0198945
METTL7A	0.0880889	0.0141126	8.92405	11.3146	0.0258581	0.147306	0.0292874	3.75444	0.0272141	0.840082	0.115908	1.54242	0.0145274	0.014884
LETMD1	3.01593	0.361718	3.41361	0.569067	0.196409	17.953	1.38057	1.85504	0.903886	0.606765	1.51361	1.58789	2.82433	9.21439
SLC4A8	4.14699	1.66809	0.235856	0.483804	0.124664	0.122103	0.566059	0.446135	0.367411	0.124598	85.9662	0.0738758	77.1756	0.0748859
ANKRD33	0.0853741	0.0346941	0.0338561	0.0475066	0.723122	0.058973	1.61901	0.035119	49.2002	0.0601927	0.0353608	0.0358546	0.0356221	0.0364174
ACVR1B	7.13878	0.573515	1.72458	0.395803	0.281648	0.54535	0.283055	1.39875	1.4634	0.65619	26.8168	0.174445	14.9331	0.0567312
GRASP	0.144935	0.238681	6.08084	0.12261	0.120144	26.8556	0.220066	8.96664	0.189327	38.3257	0.146628	0.463157	0.147414	0.149794
NR4A1	1.31012	0.0572973	6.05472	0.0645831	0.252429	3.53045	0.0892025	14.3708	2.95273	11.2478	0.146969	1.62569	0.0624598	0.0152334
KRT18	0.168518	0.168163	31.1915	0.523409	0.129872	0.395007	0.166933	0.169583	0.17279	0.974632	0.170387	135.841	0.171255	0.173881
EIF4B	3.6644	0.439315	2.61291	0.5903	0.241525	7.95625	0.275071	2.05433	0.946221	1.39663	6.42672	2.26286	5.05936	0.00441822
TNS2	0.193461	0.130994	14.7243	1.1836	0.103951	5.60317	0.0579197	0.168664	0.145131	6.74936	1.42013	28.6663	0.792137	0.0611601
IGFBP6	0.0153394	0.0144599	697.472	0.165221	0.0232353	0.0556622	0.00551955	0.0734252	0.0223912	0.40156	0.317987	3.07402	0.081455	0.00385785
PFDN5	1.52239	0.245774	3.43999	0.608085	0.200996	8.21749	2.29318	3.31515	0.753756	1.87068	1.65469	2.08509	2.29051	1.62212
C12orf10	2.65053	0.282886	3.30632	0.654563	0.343642	5.89809	1.05964	0.509424	1.30284	0.662412	4.18628	1.73224	2.96525	0.0175787
PRR13	0.119414	0.322577	5.05292	1.63545	0.0883913	9.94145	0.0768257	11.1179	0.231827	4.67692	0.72702	2.53652	1.16646	7.42024
PCBP2	1.81741	0.267488	1.12522	0.330205	0.836517	4.16257	0.654338	1.4596	2.13465	1.02175	3.63588	0.563773	4.26268	0.387179
HNRNPA1	2.93346	0.336659	3.21874	0.47778	0.160276	9.71267	0.695502	2.85744	1.17477	2.10533	4.76233	1.47272	6.56589	0.00685112
COPZ1	3.05804	0.215037	1.02668	0.629433	0.598837	2.64026	0.652898	0.866634	2.26361	0.813616	1.78437	0.572705	4.42257	0.00656831
NCKAP1L	0.24971	0.249258	0.726944	0.18408	0.236917	0.425229	0.247693	303.034	0.225242	2.74722	0.526177	0.25416	0.253184	0.256507
NEUROD4	55.2358	1.16498	0.029208	0.0288681	0.015988	0.0818281	0.0156931	0.016046	0.0261106	0.0403126	187.791	0.016374	168.085	0.0166249
BLOC1S1	2.28704	0.445315	1.73579	1.51237	0.358457	1.83582	0.729183	1.10396	0.605575	0.876755	3.68427	1.86216	3.82848	2.10067
CDK2	0.0608025	0.0606423	0.610716	0.228142	0.100332	377.364	0.0600889	0.461434	0.577749	0.557961	0.128135	0.362687	0.0620401	0.0632336
RAB5B	1.97748	0.82997	1.71403	1.24441	0.19412	7.80502	0.174151	2.66986	0.875702	0.659851	5.57818	1.38091	1.7643	0.0231027
RPS26	1.06053	0.229441	2.10561	0.888458	0.1614	8.52144	2.39684	2.7477	0.487253	2.81335	1.44939	2.08971	2.08667	1.32201
PA2G4	3.90574	0.292536	3.53961	0.765606	0.216519	9.80259	0.174484	2.04107	0.62951	1.31024	6.46029	1.51636	4.30367	0.0154173
RPL41	1.28422	0.0635222	5.09526	0.708989	0.172435	11.9872	1.50989	3.15824	0.36163	2.58138	1.0073	1.93991	1.07439	0.001261
MYL6	1.38592	0.224388	2.75942	0.61158	0.522137	2.54957	2.15811	1.01723	1.1261	1.54006	1.2894	4.46744	1.87773	0.806343
LRP1	0.207936	0.0335631	11.2397	7.13251	0.0161678	1.66485	0.0137193	6.16684	0.0227381	0.106417	0.644526	1.72468	0.703461	0.00731878
NXPH4	0.10913	0.326352	0.312178	5.06386	0.0883832	0.109154	0.510569	0.205655	0.156844	0.109321	38.5927	0.111727	1.48001	0.113105
MBD6	7.49726	0.208768	0.513178	0.422659	0.181575	2.45707	0.110322	1.01482	3.74929	1.34565	13.0298	0.399966	8.33245	13.7373
KIF5A	31.5369	3.7414	0.106181	0.312112	0.130333	0.128884	0.196596	0.0765627	0.361576	0.131513	76.4759	0.0779343	27.3134	0.0789803
DTX3	6.7778	0.758218	1.02359	0.529675	0.192138	0.371882	0.441026	0.0701198	2.19623	0.135447	24.7319	2.79663	18.6802	0.0142427
ARHGEF25	16.9504	1.3655	9.81764	0.499254	0.0734234	0.0858778	0.0848591	0.0865294	0.109259	0.0860203	28.0551	10.2608	20.1035	0.0892547
OS9	3.06169	0.112484	3.71278	0.996815	0.375243	6.02505	0.174984	2.93511	0.388924	0.966826	4.49405	1.30574	4.23088	0.00632751
TSPAN31	3.19638	0.0747993	1.3006	1.37564	0.346114	1.57225	0.1833	0.552079	1.91156	0.691789	3.226	1.06032	2.07171	3.68707
2020-03-09	0.746773	0.221069	0.481622	0.514917	0.886721	0.112576	0.658814	0.225161	5.75689	0.0741752	4.62834	0.496833	3.06326	0.0124939
USP15	4.05616	0.0812251	1.80871	0.191332	0.0630759	0.482158	0.345045	1.17091	16.5504	1.62962	3.87394	0.286282	4.57479	0.0226187
RXYLT1	7.08356	0.380443	2.07434	1.12873	0.149981	5.18346	0.165385	0.504281	0.585636	0.596617	18.7219	0.461131	3.03395	0.0515666
SRGAP1	0.276874	0.082464	0.868819	28.7433	0.019768	0.569237	0.0168252	5.64074	0.0185243	0.0928458	0.122248	0.141636	0.0735352	0.0179328
XPOT	0.532701	0.0899538	0.521531	7.99216	0.131061	0.467653	0.116891	0.212884	0.594855	0.595236	3.0907	0.15734	2.18519	0.0138563
CAND1	2.99532	0.362997	1.41757	0.791711	0.387102	0.901424	0.0821362	0.54724	2.26535	0.366763	12.6285	0.229007	7.18417	3.22364
CPSF6	4.95642	0.123058	1.34398	0.6252	0.228607	1.3845	0.104773	1.30835	2.58882	1.00079	13.9305	0.606651	8.0846	0.0163199
LYZ	0.0208597	0.0202611	0.0414754	0.0157456	0.0450565	2.29734	0.0122021	67.7338	0.0282631	151.749	0.0125281	0.0126838	0.0126105	0.0128609
YEATS4	4.49153	0.373451	1.93169	0.531517	0.42449	3.51036	0.258112	0.510842	2.00139	0.441484	5.85081	0.68146	7.62759	0.0220164
CCT2	4.54817	0.345964	1.86677	0.684703	0.321292	3.44654	0.250022	0.651887	1.69467	0.6816	5.47674	1.03126	8.98	0.00949478
RAB3IP	14.0605	0.218706	0.198214	0.581481	0.373351	0.0697837	0.480568	0.131491	1.40804	0.177435	25.4184	0.223737	17.0731	0.0726826
CNOT2	4.86126	0.337712	2.38524	0.557721	0.20053	5.65051	0.126943	1.69655	1.3055	1.04184	9.75948	1.96179	10.8522	0.0209149
KCNMB4	43.6567	0.87459	3.64949	0.0863567	0.114293	0.591171	0.110845	0.856442	0.128548	0.848689	14.7484	0.668449	83.1616	0.116084
RAB21	2.7904	0.370958	5.13229	1.10733	0.134606	1.57447	0.188929	1.73882	1.21699	1.05778	6.61445	2.09608	3.59472	0.0157089
ATXN7L3B	4.02675	0.603808	1.9473	0.982714	0.312882	1.32833	0.216799	0.462672	1.39824	0.290715	9.37171	0.393704	7.9023	0.00572273
GLIPR1	0.216614	0.107868	21.7166	0.0723548	0.0652199	0.250957	0.0993314	159.498	0.102795	6.74723	0.0665433	2.90518	0.282075	0.0682162
ZDHHC17	3.484	0.581289	1.23221	0.605351	0.208102	1.57712	0.168628	0.822603	2.3165	1.17934	22.1175	0.0910066	7.51466	0.0296706
SYT1	4.86903	0.962426	0.00582048	0.294822	0.926315	0.0100126	0.241069	0.0163119	2.29071	0.0195003	21.752	0.00373966	20.9759	0.00122575
TMTC2	8.30924	1.22661	0.131695	1.6557	0.138554	0.314865	0.281421	0.362243	0.117873	0.597911	42.3657	0.430109	8.80665	0.139197
LRRIQ1	0.164285	0.028497	0.228742	0.0937656	0.13156	0.18867	0.557337	0.0175552	106.103	0.0300524	0.20118	0.0179511	0.288249	0.0182545
ATP2B1-AS1	12.3107	0.625762	0.297772	0.824191	0.130717	0.997737	0.384632	8.33897	0.506732	2.61383	21.2056	0.256778	3.34265	0.0324269
NUDT4	0.0725946	0.0646288	0.447597	20.4237	0.0296363	1.09524	0.0630126	0.39337	0.0767804	0.386724	0.996653	1.30966	7.65372	0.00781941
PLXNC1	0.08614	0.66506	30.9731	0.0937565	0.0496658	129.416	0.0503345	2.00636	0.0572099	0.446606	0.731109	0.163238	1.21862	0.0530535
VEZT	4.46188	0.217021	1.90065	0.195424	0.459655	0.549523	0.185899	0.886133	7.40066	0.659798	8.12815	0.194716	1.79145	6.7094
METAP2	2.69273	0.179576	3.45396	0.750461	0.144042	3.34245	0.271057	1.88282	2.22246	1.23425	4.5031	1.36614	5.6442	10.9667
SNRPF	5.2195	0.442514	4.63472	0.850024	0.145586	7.55211	0.468651	1.53452	0.528461	1.89752	3.54816	2.25924	4.75365	3.58669
ELK3	0.137433	0.137123	2.58787	0.682571	0.123004	2.77138	0.136052	13.2019	0.139676	43.3019	0.139063	2.3778	0.13982	0.142114
SLC25A3	3.07399	0.351291	1.63497	0.634306	0.29933	7.76453	0.422702	1.3186	1.36284	0.735328	4.53006	1.39855	4.04107	0.771341
CHPT1	0.565743	0.11236	5.33995	2.10569	0.102584	24.7584	0.193601	2.26823	0.230872	0.418835	0.589377	0.285648	0.420221	0.0499079
HSP90B1	2.17118	0.210404	4.46424	0.804637	0.79155	2.20202	0.0738218	2.86107	0.331578	0.886213	4.54442	1.75047	3.95168	0.0045534
HCFC2	5.13577	0.21599	1.72107	0.522367	0.358378	0.77366	0.215469	0.308273	2.25544	0.810177	13.6117	0.513076	10.3452	0.0403831
TXNRD1	8.35482	0.436077	4.41382	0.584882	0.211013	3.72351	0.260669	0.8213	0.950797	0.884287	6.55966	0.954135	9.54413	0.030722
WASHC4	1.25754	0.265088	3.38221	0.472203	0.134001	5.38935	0.0716589	14.5114	1.21864	2.1625	9.56207	1.03778	5.70217	0.0361668
PWP1	6.56277	0.203099	2.44429	0.749281	0.171022	2.6695	0.304192	0.471701	2.00336	0.568304	6.6519	2.03496	7.37029	4.9032
WSCD2	103.423	0.358946	0.298161	0.183008	0.156744	0.159946	0.335222	0.301464	0.163574	0.160164	54.3283	0.163306	3.90099	0.165101
ISCU	1.34788	0.440146	9.79373	0.983559	0.0745217	12.2875	0.182246	2.94607	0.344175	1.15642	3.01376	4.87152	2.24073	0.00443963
UNG	0.519303	0.258367	5.39199	1.35194	0.150361	23.604	0.171598	0.429683	0.49054	1.22715	0.278116	1.09595	1.47611	0.0856378
ATP2A2	5.42361	0.902379	6.34451	0.267707	0.462864	1.48215	0.207668	0.847353	1.02321	0.329096	10.7362	3.1048	14.2187	0.0328233
SH2B3	0.226551	0.133414	0.458058	0.164867	0.326391	0.673913	0.202931	148.458	1.06027	4.68752	0.599247	0.797792	0.856728	0.138332
ALDH2	5.62312	0.0798475	16.3934	1.30821	0.042261	3.35786	0.149005	2.95531	0.223127	0.751209	3.98912	1.3784	2.31132	1.29714
ERP29	4.89064	0.286052	1.7556	0.681748	0.295461	5.88473	0.424524	2.31831	1.03857	1.18224	4.30852	0.802893	5.71008	0.00370054
PTPN11	2.16794	0.500435	2.33272	2.09086	0.133734	3.58322	0.160376	0.874233	0.461349	0.567056	9.42244	1.27371	6.26986	0.0183057
RPH3A	254.278	1.67636	0.179803	0.140648	0.182854	0.311344	0.18145	0.528164	0.163344	0.317572	5.32699	0.186721	0.185924	0.18864
PEBP1	3.0795	0.707318	2.0357	2.42698	0.130637	4.62273	0.286662	0.292172	0.345489	0.137697	3.38015	0.840005	2.83441	0.435806
SUDS3	10.7772	0.526769	1.01783	0.378783	0.14934	5.755	0.404785	0.481617	2.95118	0.390507	12.6013	0.667352	6.61993	0.0200216
SRRM4	8.08791	0.845165	0.0279598	0.0220051	0.0990461	0.0692914	0.445205	0.0122814	24.8645	0.0121867	26.2748	0.0728275	19.9904	0.0127921
DYNLL1	6.32485	0.59333	5.19569	0.274006	0.250103	8.21964	0.760683	1.10066	0.86688	1.70693	4.66231	2.80064	6.42872	2.48779
RNF10	6.29336	0.312799	1.52895	0.559149	0.618488	1.83698	0.335442	0.755102	1.61132	0.945686	5.03297	0.403043	3.52053	0.0130764
CABP1	63.157	4.28184	0.349555	0.29643	0.0613946	0.113866	0.066333	0.126474	0.114772	0.170671	7.98614	0.215077	127.996	0.0698506
MLEC	1.30649	0.256671	2.775	2.10575	0.104197	11.5163	0.0936291	1.35369	1.09441	0.540623	0.775451	0.373203	0.858048	0.02944
ARL6IP4	2.86462	0.4573	3.73654	0.73715	0.159054	10.5615	0.681719	3.01876	0.437456	1.69825	5.06581	2.81746	4.99683	0.00415455
TMED2	1.50323	0.111494	3.77973	0.994647	0.308192	4.25396	0.301922	1.12215	1.40877	0.657379	1.92737	2.50513	3.02673	0.00459784
TMEM132C	10.8233	1.14019	0.224509	0.245345	0.213587	1.27805	0.48082	0.229745	0.237009	0.228751	15.7675	0.232753	166.207	0.235034
PIWIL1	0.0689169	0.051866	0.0306609	0.0317259	1.44015	0.183004	1.20352	0.0223182	36.1943	0.0221541	0.0466734	0.0228186	0.0226604	0.0232021
RAN	3.35829	0.488979	2.30676	1.08117	0.241457	4.0218	0.215717	0.782027	1.03283	0.618177	5.00935	1.14304	5.6047	0.00206066
FBRSL1	5.92088	0.47459	4.8086	0.231189	0.285996	0.743172	0.432654	0.966791	2.66903	0.46383	14.4587	0.747269	9.13778	0.0437782
ZNF268	3.80505	0.361862	1.44456	0.6507	0.302614	0.651549	0.182873	0.511017	2.96409	0.360686	14.6103	0.270101	6.37205	0.0472117
CRYL1	0.154393	0.0287542	3.09704	2.25018	0.0469423	74.5472	0.0856879	1.29921	0.137281	0.358879	0.328438	0.146541	0.107682	3.95442
AL161772.1	0.0672798	0.255324	0.928087	2.29614	0.126353	59.8409	0.312442	0.0678328	0.232471	0.266993	1.08305	0.215713	0.592227	0.0700784
AMER2	3.43988	0.156906	0.0122034	11.7077	0.060007	0.081463	0.0884096	0.00694759	0.769302	0.00636763	3.87211	0.0119001	1.93867	0.00389547
MTMR6	5.07519	0.293947	2.23956	0.399386	0.130394	1.17353	0.0678089	2.12082	3.03199	0.992503	21.3309	0.919651	9.90692	0.0265378
MTIF3	2.49603	0.328453	1.47513	0.63091	0.330439	3.13257	0.534103	1.5608	2.72476	0.863459	2.59049	0.501431	5.70229	0.00960779
FLT1	0.045671	0.021744	0.8271	28.5633	0.0111087	0.00928201	0.009137	0.050486	0.0150018	5.76872	0.0446014	0.0486023	4.72496	0.00976785
SLC46A3	2.08083	1.08008	4.69891	0.650203	0.199266	0.101721	0.100555	6.25526	0.340639	0.901875	14.5351	1.35474	31.07	0.105582
UBL3	6.45788	0.374969	0.528244	1.04323	0.240276	7.21018	0.132127	0.726489	0.908258	0.258196	9.93214	0.156117	7.42016	0.00288494
HMGB1	4.55347	0.364615	3.48762	1.04554	0.0728599	5.37597	0.378764	2.66184	0.547734	1.65199	5.53742	2.89374	4.89862	0.00107403
HSPH1	2.14896	0.313976	1.7119	0.128759	0.141585	7.60509	0.123491	33.5441	0.475534	12.8375	5.53787	1.20804	4.37921	0.021769
MAB21L1	1.90657	0.191632	0.0188819	3.52748	0.155001	0.0283394	0.186705	0.0152672	4.49249	0.0131416	1.87876	0.0231052	1.42467	0.00406984
SPART	1.22494	0.18751	1.94127	2.06947	0.123341	6.03287	0.277223	0.356679	1.09352	0.297191	4.51077	0.976303	5.50699	1.56755
SMAD9	10.694	0.342139	32.0327	0.67378	0.0596816	1.20104	0.0634787	0.0792246	0.190857	1.23902	8.46253	1.1148	1.00536	0.0439226
ALG5	2.49161	0.109085	5.56856	0.904802	0.1721	12.7361	0.331199	1.54185	0.85149	0.934288	1.90303	1.36763	2.0669	8.86184
LHFPL6	0.0428099	1.36524	61.8497	0.19809	0.0499451	0.550237	0.0646635	0.222455	0.0788779	5.58626	0.526962	86.8441	5.02092	0.0446333
MRPS31	4.88164	0.327409	1.50054	0.501685	0.147063	3.15307	0.432017	0.467329	3.37537	0.880451	9.76289	1.22458	8.98245	0.0190102
ELF1	0.186031	0.176617	6.07513	0.254761	0.0866587	20.3877	0.0852522	28.0756	0.302412	17.9712	0.405415	3.38582	0.808175	0.0588183
TSC22D1	0.522416	0.365518	33.7518	0.625603	0.0931886	0.885062	0.131399	0.104121	0.299848	2.54028	1.48581	5.42828	2.95508	0.00116624
TPT1	0.931412	0.185975	4.12246	0.49829	0.128575	6.95574	0.671528	11.8552	0.278137	3.90311	0.818238	2.50541	1.02932	0.861545
ZC3H13	5.33587	0.433083	2.56351	0.47409	0.211123	1.22127	0.102409	1.50618	2.43027	0.986881	12.5114	1.63752	8.16407	0.00748176
LCP1	0.085273	0.0850654	0.0834217	0.285256	0.0803946	0.308707	0.0843479	102.909	0.0742971	86.206	0.287693	0.0873269	0.0868751	0.0884175
ESD	1.88151	0.0812003	3.3802	1.28431	0.25349	5.28858	0.361959	0.572809	1.25158	0.502626	2.92015	1.67779	1.4333	0.00326761
EBPL	2.5267	0.467337	11.1122	0.785322	0.188683	2.91972	0.639811	0.70187	1.04325	1.86059	1.23272	0.474105	1.98133	0.0414933
KPNA3	0.974737	0.100565	1.09584	0.486156	0.411239	0.777441	0.192799	0.913184	8.47008	0.383846	2.45757	0.251096	2.96565	0.0198552
SPRYD7	8.40063	0.805641	0.674252	0.324207	0.393136	0.969224	0.453588	0.716873	3.48433	0.221413	9.63674	1.15157	7.95719	0.0278735
VPS36	1.59512	0.158083	0.997079	0.0870406	0.562778	1.20151	0.277247	0.5239	11.8104	0.480686	8.39988	0.283958	6.10732	0.00649103
PCDH8	0.0705145	0.379218	0.158541	10.1911	0.0552329	0.119619	0.0696733	0.132867	0.0794294	0.122064	23.2345	0.0723851	4.13875	0.0733801
PCDH9	1.43009	0.943141	0.681392	1.95173	0.0189324	0.196425	0.0379539	0.0185065	0.0412969	0.0593886	75.8068	0.19428	92.1126	0.0192251
DACH1	0.0212497	0.405397	0.236773	35.4045	0.0152388	0.0309493	0.067187	0.13393	0.0135958	0.354552	2.35891	1.36919	4.62256	0.013233
MZT1	6.14487	0.164797	0.913222	0.448527	0.433319	4.126	0.718185	1.07669	2.20721	0.779639	5.36696	0.767867	5.04267	0.0217796
COMMD6	1.57736	0.273305	5.17409	1.5412	0.0704724	11.8119	0.305651	4.7798	0.18494	2.75094	1.9553	1.82157	2.05558	1.14667
KCTD12	0.0192232	0.054115	21.4232	0.0375233	0.0402557	0.47657	0.0615413	201.706	0.0408098	11.1424	1.11567	0.429217	1.8192	0.0200973
MYCBP2	6.14812	0.461423	3.47078	0.65471	0.13332	6.59725	0.0588262	1.5779	0.69216	0.564893	17.5883	0.993831	13.069	0.0101175
EDNRB	0.498972	0.00531378	0.158716	1.26835	0.0148023	369.513	0.0142401	0.0152969	0.0101821	0.448156	0.0341358	0.305485	0.0134289	0.00560927
RBM26	5.00414	0.283638	0.835989	0.448781	0.255207	0.659947	0.138167	1.06552	4.65633	0.556843	9.39884	0.419391	12.6261	0.0181932
SLITRK1	191.42	0.454413	0.268475	0.115021	0.130166	0.144184	0.14275	0.1451	0.127338	0.144385	15.5833	0.147268	20.1003	0.148916
SLITRK6	1.39255	0.633829	0.154857	0.153703	0.132603	0.157869	0.15635	0.158839	0.161756	0.158081	23.8371	0.161134	665.024	0.162878
DCT	0.0151647	0.0143964	0.0426136	0.0110027	0.0157163	10057.4	0.0123848	0.013245	0.0180045	0.020259	0.00973332	0.014805	0.00472303	1.47763
STK24	1.74757	0.324586	7.05891	0.547753	0.0805272	39.1704	0.734076	2.33013	0.219517	1.71913	5.25742	2.27408	1.16506	8.29935
DOCK9	0.339038	0.166745	11.7284	0.61409	0.0911069	0.178824	0.184207	0.0645379	1.83246	7.96105	3.83541	2.35605	13.5493	0.0358461
GPR183	0.0442004	0.0440914	0.0618097	0.0467997	0.0815141	0.159309	0.0437145	960.343	0.0565459	7.25864	0.0447753	0.141243	0.0450428	0.0458549
FGF14	27.7945	4.05752	0.242686	0.158604	0.157446	0.17247	0.170822	0.173522	0.176903	0.172701	56.6586	0.176012	42.2473	0.177902
ARGLU1	2.13977	0.17467	2.15132	0.880635	0.0386815	1.36371	0.132576	1.41913	4.31996	1.09384	8.91751	1.09266	8.90335	0.00212906
FAM155A	1.29815	3.65615	0.124319	2.00932	0.139813	0.126994	0.125644	0.239326	0.146196	1.08007	12.096	0.129899	46.446	0.131453
IRS2	1.36444	0.0932842	0.789277	0.348391	0.161187	58.9468	0.3095	17.6466	0.453905	2.78848	1.58176	0.384288	0.80392	0.0175922
COL4A1	0.114254	0.187996	13.2942	0.303802	0.110237	0.114277	0.113102	0.115028	0.100521	42.5301	0.115614	36.4579	0.600572	0.118161
RAB20	0.266471	0.156852	2.05378	0.553522	0.189101	1.00827	0.238791	71.2905	0.507455	2.72834	0.159006	11.9106	0.159846	0.162389
GAS6	1.52787	2.95345	10.888	0.159658	0.117795	0.81475	0.0406173	27.6844	0.184608	12.1232	5.20823	8.94105	1.65112	39.1422
MPHOSPH8	4.65554	0.314505	3.67945	0.406875	0.089002	4.54102	0.113194	1.12878	3.01309	0.89466	11.0661	1.36251	9.62171	0.0033932
ZMYM2	7.43525	0.38002	1.04553	0.331519	0.189536	1.18895	0.20013	1.31554	3.52997	0.46063	16.956	0.996771	15.0089	0.0193214
IFT88	1.59532	0.120487	0.505702	0.358816	0.290438	1.4957	0.306827	0.0985522	14.7797	0.108976	2.34904	0.296413	2.54624	0.0260229
IL17D	0.111677	0.111404	1.46536	1.78259	0.20988	64.3745	0.233323	0.112495	0.250554	0.111875	0.235439	0.114376	0.280156	0.115809
SAP18	1.75627	0.253468	3.33094	1.44744	0.163339	6.42934	0.427756	1.05812	0.761218	0.919075	3.14017	2.0379	2.27588	0.0020605
MRPL57	4.97359	0.420093	2.41899	1.14375	0.235598	5.68236	0.389496	0.62424	0.656974	0.594934	6.17668	0.732463	4.42485	1.49596
WASF3	3.9514	0.390321	0.857686	0.579998	0.689885	0.319432	0.444739	0.027421	1.82004	0.108894	15.0511	0.0893293	14.5249	0.0100715
RPL21	1.15519	0.25724	2.57105	0.730099	0.295548	4.79241	1.99848	3.25168	0.697699	1.89248	1.60282	2.02511	1.95258	0.612204
GTF3A	3.43313	0.977375	1.86511	0.42497	0.185009	8.94705	1.00762	7.22381	0.518638	2.84381	5.46076	1.05748	12.7356	7.33093
PAN3	1.89066	0.166553	2.5269	0.553656	0.0889311	2.55448	0.141704	2.59491	4.15655	0.94893	7.05051	1.14486	9.91683	8.49736
POMP	3.11853	0.293575	2.53168	1.22728	0.201479	2.92088	0.615065	1.0164	0.730373	2.24751	3.78279	2.54006	4.06435	0.827284
MTUS2	104.212	1.15823	0.13096	0.141799	0.110296	0.13368	0.132308	0.251888	0.135808	0.340778	36.7149	0.136632	27.0643	0.13821
ALOX5AP	0.169055	0.0686153	0.195846	0.0493559	0.0895888	0.116661	0.0680366	506.263	0.119208	21.2914	0.069665	0.0704401	0.0700754	0.0713206
B3GLCT	0.113089	0.936685	2.01692	0.963013	0.192696	6.28589	0.550152	0.745407	0.734547	0.11329	0.876307	2.02751	62.7279	0.11729
FRY	33.1219	1.67178	0.453019	0.279927	0.0499273	2.13316	1.30018	0.111861	0.0981884	7.0285	24.6163	2.62983	26.7843	0.0618473
PDS5B	3.61743	1.16494	7.35532	0.391202	0.139396	1.64582	0.0952208	3.56884	0.816678	1.54089	15.656	3.28425	13.0887	0.0247965
NBEA	14.6403	1.00685	0.359197	0.29494	0.360605	0.0358186	0.369648	0.191444	3.86233	0.0881896	14.5706	0.0218378	13.7797	6.80756
SERTM1	0.141811	0.137781	72.9774	0.0757073	0.073313	0.0838278	0.0829009	0.15784	0.0730323	0.0839575	0.861685	0.0858263	221.706	0.0868973
UFM1	3.93933	0.307919	4.91645	0.497156	0.163246	3.527	0.193436	4.08841	1.26408	2.51357	4.58972	1.95315	8.61866	0.0247999
WBP4	2.453	0.370283	2.3007	0.637731	0.263584	3.39089	0.237766	0.829441	2.39559	0.47235	7.19181	1.68335	6.87759	0.0146009
RGCC	0.0498296	0.0921159	3.61314	0.133344	0.0390948	0.307456	0.0291395	5.91197	0.0546041	271.792	0.0621108	6.82973	0.0301022	0.0306919
AKAP11	3.53384	0.272018	0.950273	1.43573	0.329542	0.251996	0.127072	0.734084	1.39044	0.178011	13.2347	0.48475	6.19592	0.004968
DNAJC15	1.10711	0.099068	8.18301	0.997141	0.101623	6.62845	0.297301	0.992703	0.823175	2.70411	2.68899	5.62823	3.31211	0.0195538
GTF2F2	2.67093	0.23948	1.08415	1.08962	0.150653	16.1554	0.306588	1.43509	1.14213	0.517237	5.56529	1.29331	2.06977	0.0285631
ITM2B	3.90008	0.136809	4.60469	2.91727	0.0253795	2.23643	0.0633116	5.708	0.0836841	1.80656	4.82453	2.78964	4.03794	0.00123267
FNDC3A	4.30906	0.205407	4.98132	1.17086	0.0566002	2.50271	0.105307	3.3479	1.30471	0.989266	8.20916	1.25548	2.14987	0.0150553
CKAP2	8.07715	0.406038	0.896359	0.810808	0.215748	0.342505	0.26491	1.20402	0.951146	0.553941	21.3911	0.147372	24.1926	0.0479595
SUGT1	1.43292	0.191042	1.91825	1.22059	0.202856	3.39535	0.127432	0.756237	1.93217	0.408328	6.36272	1.81118	6.05554	2.50667
NDFIP2	16.5713	0.391921	1.09648	0.426972	0.401957	0.965703	0.162674	0.0400714	2.35725	0.193213	10.7477	0.282629	7.4202	0.0223329
GPC6	7.01053	0.19008	15.6643	0.0720383	0.205394	0.102928	0.0599391	0.0611968	4.89629	0.208538	18.2375	4.78029	0.235748	0.0632534
DNAJC3	4.0168	0.176125	6.16049	1.00916	0.187986	2.76709	0.108154	1.7986	0.717864	0.848541	6.65471	1.9707	4.10406	4.53624
MBNL2	0.482981	0.0766676	1.38413	0.793593	0.534225	1.96181	0.0917884	0.386409	5.14765	0.599247	1.00844	1.78838	0.601889	1.54635
IPO5	5.40841	0.353179	1.18728	1.03049	0.237006	1.54065	0.245206	0.646033	1.24343	0.448715	14.6554	0.622859	8.82662	0.0163405
FARP1	0.363894	0.218584	3.6093	0.966919	0.0775366	74.5436	0.188129	1.20033	0.506718	0.177333	0.235493	4.85269	0.0712014	0.0726203
TM9SF2	1.40701	0.181453	3.73381	1.43456	0.174959	4.35568	0.0494838	3.66698	0.528043	2.53532	4.38408	2.95887	2.70477	0.012981
COL4A2	0.0857822	0.141029	22.9381	0.495104	0.0924537	0.145563	0.0848354	0.246737	0.0978076	18.0698	0.0869016	65.3895	0.0874222	0.0890013
ING1	1.20405	0.194559	1.70876	0.362287	0.246178	8.61525	0.315745	9.62343	1.88467	2.18782	3.88628	1.72452	3.96585	0.0511719
ATP11A	0.864595	0.128271	0.418476	0.139817	0.877893	1.85438	0.528474	1.01083	5.50525	0.494578	8.39226	0.383359	13.4507	0.0429272
MCF2L	4.09315	1.36475	0.144766	0.159118	0.239636	0.153609	1.30759	1.02473	2.3885	4.9848	31.9896	0.199685	26.3632	0.0649017
F10	0.137658	0.500111	131.974	0.204874	0.133373	0.137686	0.136287	0.138579	0.159508	0.331134	0.139276	42.648	0.140027	0.142303
LAMP1	0.730448	0.0537893	6.13165	0.276157	0.470872	5.42738	0.0985266	9.81298	1.42908	2.05295	1.56554	4.5348	1.82157	0.0065233
UPF3A	9.80635	0.662757	3.98617	0.678497	0.0990883	2.20607	0.239934	0.460017	1.38779	0.763899	11.9791	1.05156	7.28961	0.0198586
CCNB1IP1	0.0363386	0.364594	7.33136	1.46303	0.131947	15.9188	1.02464	0.893025	0.67006	0.493093	0.559385	1.57819	0.23248	0.0380406
AL355075.4	0.416031	0.0980621	2.02155	0.418955	0.099596	19.5006	0.401845	17.5829	0.59831	8.38291	0.474015	1.5957	0.422618	0.101925
PIP4P1	4.61312	1.01908	1.20721	0.861376	0.235065	4.40665	0.319396	0.97213	1.19853	0.570387	8.39318	0.557712	7.66145	0.0213341
RNASE1	0.0133881	0.0219642	0.0246636	0.0165089	0.0233799	0.0536709	0.0202196	898.163	0.0356837	20.0951	0.0135764	0.013742	0.0136641	4.27035
HNRNPC	2.94998	0.331889	2.28032	0.495377	0.364924	2.21446	0.25475	1.20848	2.75849	1.02679	4.62497	1.03154	4.95879	0.00318487
SUPT16H	5.7421	0.309255	1.49592	0.951148	0.141346	2.75133	0.266141	1.39363	1.66574	0.523504	7.77811	0.997411	9.91303	0.0113275
CHD8	2.82367	0.344385	1.27913	0.52613	0.357357	1.79246	0.263691	1.73847	1.90166	0.897116	12.4421	0.83919	12.7783	0.0331699
DAD1	1.40186	0.0652921	5.50843	2.25	0.078871	7.19971	0.254538	1.28656	0.553834	1.21987	0.959287	2.59003	0.839881	0.00351564
RBM23	4.6693	0.235235	1.47834	0.749394	0.190223	1.32093	0.243856	0.881845	3.31012	0.238561	8.22524	0.93073	6.7645	0.015644
ACIN1	3.38675	0.299228	1.07976	0.34554	0.169622	2.76247	0.0885569	1.83729	5.63589	1.24704	10.2811	0.864905	6.16977	0.014323
SLC7A8	0.174529	0.247439	2.35615	6.69679	0.047161	17.2072	0.0507277	2.69119	0.0558684	0.0853638	0.601153	0.0346601	0.0845988	0.035208
SLC22A17	1.17583	0.54183	2.70411	2.00358	0.146965	0.954906	0.0948998	0.0902444	1.85514	0.268962	4.3366	2.04134	4.64158	3.22941
JPH4	1.76013	5.23922	0.0877809	0.140805	0.0724428	0.0897501	0.0887562	0.169021	0.0781686	0.0898892	77.3903	0.0918927	390.093	0.0930409
NRL	0.0874459	0.0138149	0.0146692	0.0248399	7.03794	0.0485926	0.0324346	0.0332834	9.41474	0.010323	0.249604	0.00765735	0.182259	0.000251018
EMC9	6.03284	0.380204	0.670514	0.182949	0.35675	0.830054	0.285503	0.234523	7.91645	0.265089	10.1511	0.307096	10.7942	0.0242554
PSME2	3.35305	0.278622	8.68006	1.03664	0.0435604	5.24485	0.229053	3.01896	0.388212	4.19475	6.45694	2.22105	2.90801	0.0145586
CHMP4A	1.96679	0.141269	4.36835	1.14584	0.0920828	20.1213	0.666163	2.7497	0.333136	1.83101	1.4862	2.99992	0.69095	0.0625908
SDR39U1	3.32292	0.232689	1.44604	0.637381	0.527866	1.77276	0.200382	0.493055	2.83042	0.2372	4.22511	0.33377	6.50487	0.0100668
STXBP6	0.0942244	1.08595	0.131941	1.40939	0.0885447	95.4694	0.0931908	0.434733	0.107568	4.66111	0.0954461	0.301466	0.0960142	0.0977371
NOVA1	10.3636	2.0245	3.77026	0.728843	0.0177199	0.404598	0.0116829	0.0119763	0.011316	0.248395	95.0874	0.0122497	63.8638	0.0124593
STRN3	4.97716	0.161822	2.71202	0.732544	0.176498	1.75587	0.23101	0.620447	2.50911	0.674323	7.2156	2.44651	5.28643	0.0222477
HECTD1	5.1758	0.209864	1.277	0.143801	0.875572	1.592	0.101844	1.08404	5.05226	0.38472	6.27617	0.237887	4.86925	0.00643999
EGLN3	0.163847	0.616417	24.7255	0.76454	0.0745319	13.3719	0.0658646	0.412878	0.0939214	0.115379	1.55758	0.0684318	28.5783	0.0693739
EAPP	3.91587	0.308411	3.94426	0.785729	0.152862	5.32624	0.203229	0.789967	1.61993	0.676671	6.09374	0.763069	6.19212	0.00742505
SNX6	1.19577	0.140575	5.02637	1.17305	0.0853713	5.62351	0.182695	11.9198	0.585458	2.40876	2.65944	0.950147	2.78508	0.0132324
CFL2	2.50158	0.38679	2.23936	1.99969	0.145563	4.03899	0.14634	0.135469	0.870636	0.360763	5.27567	3.25937	4.27683	0.0115483
NFKBIA	0.214655	0.0422053	7.25857	0.418877	0.0465048	11.322	0.029578	33.5503	0.125553	16.4989	0.580688	3.1081	0.242904	0.00586003
RALGAPA1	6.14087	0.661999	0.457294	0.347336	0.224612	0.409816	0.640758	0.155661	4.53744	0.734499	16.2252	0.537046	15.2645	0.02055
MBIP	3.4427	0.28499	3.94085	0.644892	0.136753	5.28164	0.321132	0.628839	2.07713	0.568157	8.26246	1.4516	5.29175	0.0298761
CLEC14A	0.148792	0.148493	0.209426	0.139223	0.148534	0.148819	0.147459	0.280246	0.153416	458.417	0.313134	0.151743	0.151095	0.153305
SEC23A	4.26564	0.433008	4.23754	0.199191	0.363125	1.02616	0.437769	1.31279	3.37522	0.704707	10.5949	2.26829	4.9071	0.0323084
FKBP3	11.1324	0.927205	1.54896	0.424994	0.279896	1.68086	0.650481	0.634947	1.80832	0.283451	10.878	0.595586	6.64792	1.97248
MDGA2	64.3138	0.310921	0.488337	0.0751455	0.0799243	0.833748	0.0978885	0.0996817	0.0994986	0.0991355	83.5362	0.10134	66.7091	0.102603
RPS29	1.37286	0.169237	3.00657	0.7469	0.202919	9.19642	1.25204	4.31422	0.319353	3.0878	1.38441	1.25999	1.24942	0.124609
RPL36AL	2.31824	0.42986	4.54766	0.702452	0.0732065	19.9648	0.947726	2.97408	0.24603	2.6081	2.12989	2.91223	3.55636	4.50637
NEMF	3.40396	0.176183	2.83339	0.49906	0.0983382	2.97876	0.202316	2.50833	2.85884	2.23663	11.7874	1.64753	4.81285	0.0143086
MAP4K5	7.91911	0.340754	3.94907	0.411644	0.0990176	3.73933	0.159938	0.51689	1.84836	0.720358	14.4993	0.957793	19.2644	0.0256518
NIN	0.0483679	0.18927	0.25032	7.64533	0.120122	5.0917	0.0657137	1.55136	0.503767	0.988836	0.215076	0.184427	0.704369	0.0207312
PYGL	0.048257	0.0196305	0.300689	20.3619	0.0180005	14.7325	0.0194117	0.848586	0.0214523	0.139797	0.0415753	0.0203245	0.0201853	0.0206617
TRIM9	0.15496	0.555693	0.179345	6.53921	0.104129	0.11595	0.126511	0.0886269	0.666519	0.0813731	14.8692	0.0484002	4.7551	0.0491307
TXNDC16	6.55498	0.226813	3.373	0.139198	0.156562	1.76793	0.0585273	1.82968	5.47272	0.339304	19.9942	0.362303	7.73446	0.0405812
FERMT2	4.7489	0.145723	14.1678	0.662511	0.0789008	2.01769	0.106545	0.0174902	1.60169	2.02607	3.31938	8.92748	1.32534	0.0182
DDHD1	8.83992	0.319799	0.958769	0.251679	0.15863	0.208905	0.207363	0.922218	4.22008	1.52921	25.804	0.531331	12.1752	0.041805
BMP4	0.0693317	0.0691548	110.659	0.0683276	0.18986	9.3577	0.0685434	0.0698624	0.684983	0.912996	0.146078	0.0710837	0.0706982	22.1086
CNIH1	2.33873	0.163365	1.97674	0.671002	0.428147	5.49207	0.542731	0.525009	2.06776	0.552583	3.99467	0.479251	2.61415	0.00997786
GMFB	1.88663	0.635725	3.52836	0.588641	0.277586	11.1911	0.19514	2.20684	1.02211	1.20629	4.87211	0.32686	4.18967	0.0366388
OTX2	10.1313	0.0639112	0.0173873	0.0173773	0.409492	0.0400506	0.497659	0.0322294	13.7335	0.0212705	31.2383	0.0200834	20.3531	5.96132
EXOC5	4.52155	0.531944	2.03059	0.460122	0.344513	1.7328	0.266014	0.688612	2.35338	0.698825	12.484	1.10836	5.51886	0.017227
RTN1	28.0582	15.3767	0.170568	0.375652	0.208558	0.101952	0.278764	1.18139	0.796623	0.669266	6.50918	2.36829	1.35278	0.0626334
DHRS7	0.62135	0.104097	2.15285	1.08647	0.239216	10.153	1.5717	3.49897	0.79485	1.76701	1.53722	0.805097	1.74573	0.0166852
KCNH5	157.718	1.56869	0.138225	0.0814754	0.0939373	0.0986352	0.149469	0.185747	0.113275	0.098783	53.0902	0.100913	6.46657	0.102132
PPP2R5E	3.00335	0.340133	1.03706	0.186565	0.948004	1.24093	0.224835	0.197742	5.293	0.217954	7.46643	0.456668	5.78965	0.00715687
ATP6V1D	4.55711	0.494661	1.21482	0.799672	0.193908	3.0794	0.557729	0.138365	2.91988	0.280023	4.75501	0.209812	8.50923	0.023576
VTI1B	2.31798	0.302226	3.36742	0.660857	0.30528	7.58006	3.98776	0.889784	1.18399	0.545128	1.44881	0.786141	0.813669	0.0173113
AL121820.2	0.0399578	0.0235818	0.0621047	43.219	0.0248494	5.97257	0.0233258	0.088228	0.0290624	0.0409019	0.105585	0.0760345	0.0595082	0.0247872
ZFP36L1	0.0203309	0.0101588	5.03517	1.65733	0.0179295	14.7628	0.0128082	36.1651	0.0217254	8.94327	0.00631679	5.27594	0.071021	0.00653389
ACTN1	13.1846	0.214386	5.11146	0.0268552	0.254589	2.02175	0.302008	0.131974	4.1702	2.94969	14.9255	8.45068	1.94661	0.0224817
ERH	3.35248	0.369636	2.16336	1.47064	0.228228	3.20344	0.34524	0.374599	1.02879	0.291151	3.81982	1.16587	4.04795	2.94828
SLC8A3	80.1954	0.971143	0.17413	0.0966182	0.110021	0.124138	0.122823	0.233915	0.108751	0.316352	85.289	0.126967	30.8767	0.128481
PNMA1	2.92345	0.565189	1.28406	1.26074	0.310854	2.05557	0.0653293	0.0610221	1.25427	0.119306	7.92857	1.69272	13.933	0.00811631
ALDH6A1	1.3988	0.258173	5.51084	4.99756	0.0813116	2.26226	0.125889	0.722287	0.182112	0.196799	2.02627	0.535605	1.96491	0.0173363
SYNDIG1L	309.889	0.987362	0.225014	0.167354	0.198371	0.228868	0.226926	0.230105	0.271789	0.229139	0.948801	0.729926	0.232109	0.235247
NPC2	0.629546	0.163751	5.52267	0.500104	0.0930505	33.6205	0.207826	31.5264	0.205078	1.27233	0.209903	1.32561	0.101487	0.103341
LTBP2	0.37133	0.0859292	580.632	0.0522686	0.0912665	0.0886994	0.0517227	1.59412	0.0452894	0.0524151	0.5715	0.0536413	0.05335	0.0543451
PGF	0.172716	0.172366	2.14953	0.151274	0.286449	2.03933	0.262599	0.325526	0.466563	18.916	0.834986	119.44	0.742534	0.177995
MLH3	0.823256	0.367421	2.18413	0.441001	0.182011	2.39779	0.141317	0.295017	4.37032	0.530403	12.1594	3.03968	15.3575	0.0249361
ACYP1	4.56341	1.03098	1.46188	0.288177	0.517435	3.51832	0.490631	0.323912	1.4406	0.540987	13.761	1.87595	14.421	0.0238341
TMED10	2.5162	0.113991	4.48235	1.0494	0.160727	9.18703	0.111597	1.59717	1.04544	0.867229	3.39795	1.11685	1.57321	0.00399849
ERG28	1.11662	0.0707718	3.58775	2.03469	0.142818	3.07818	0.318542	0.411492	1.66448	0.289484	2.65426	1.09581	1.29315	0.0124314
IRF2BPL	9.89025	0.434732	3.73641	1.58	0.0441292	4.50256	0.644556	1.39349	0.0579201	0.490631	14.6563	3.48213	8.97635	0.0172872
ZDHHC22	0.551517	1.88883	0.319591	0.28611	0.290448	0.324291	0.321926	0.325797	0.295872	0.324621	21.2946	0.329347	202.637	0.332031
TMED8	5.51136	0.338275	0.778108	0.178036	0.652643	1.20905	0.746275	0.534712	4.00531	0.217986	13.9761	0.0288132	7.77386	0.0292843
SPTLC2	0.844584	0.155304	4.76451	0.311808	0.0904569	3.0266	0.131847	9.41212	3.59562	4.41161	3.48586	0.545806	5.0122	0.042935
SNW1	3.44368	0.286006	2.15294	0.519644	0.232032	5.96539	0.337737	1.67553	2.25581	1.32753	5.43156	0.444026	5.71294	0.0119745
DIO2	0.0134021	0.0219654	36.1711	7.16961	0.0240449	0.0442078	0.0358536	0.0135348	0.038321	0.0879324	0.0282962	0.177898	0.0337405	0.0140769
GTF2A1	3.82035	0.542153	1.91575	0.921392	0.282043	1.0364	0.16965	2.25938	1.49268	0.451585	10.4148	0.357481	4.54072	0.0282069
STON2	0.078419	0.109087	12.5348	6.91552	0.0598173	0.0464005	0.12478	2.31409	0.194047	0.0464868	0.0978718	0.148909	0.116597	0.0484516
EML5	4.21104	0.772769	0.16329	0.087933	0.373504	0.0976776	0.381124	0.108543	10.205	0.0996835	26.7653	0.0592133	9.7148	0.0600731
NRDE2	3.1094	0.259931	1.06581	0.613597	0.163808	1.37192	0.130539	0.71921	4.98054	0.894653	10.1699	1.09841	4.81789	0.0195812
FBLN5	0.044356	0.0442415	626.384	0.0414962	0.0630452	0.254365	0.043846	0.176294	0.088656	1.39704	0.0934071	0.715891	0.111185	0.0460937
TRIP11	3.27529	0.174477	1.6891	0.730911	0.292685	1.3564	0.162789	0.688661	2.7476	0.395115	10.314	0.318238	7.69219	0.00711875
NDUFB1	3.68901	0.783194	1.6137	0.438878	0.520875	4.50948	2.05038	1.06778	0.92382	0.703635	3.91486	1.54409	6.30474	1.18326
LGMN	0.451822	0.109045	3.02065	0.523909	0.301992	3.41024	0.275896	50.3576	0.528355	0.39284	0.9734	1.53713	0.662578	0.0235463
DDX24	10.8158	0.380913	3.33488	0.423172	0.236024	1.15977	0.288257	2.31477	1.46655	1.72292	7.50391	1.18551	5.54647	0.0412485
IFI27L2	0.254556	0.180608	1.43244	1.19672	0.651298	7.66555	0.485719	0.7534	1.22039	0.623181	0.445922	0.796344	0.862673	0.00404254
SERPINA1	0.131098	0.130815	0.128569	0.10518	0.137856	0.561887	0.129835	170.65	0.116001	41.5739	0.132589	0.133896	0.133281	0.135378
DICER1	4.76696	0.351011	2.19587	0.170116	0.430609	0.494445	0.125617	1.68789	4.04322	0.595991	16.74	0.668768	11.3592	0.014877
CLMN	36.6148	0.3096	1.81982	0.0458407	0.155892	0.335296	0.0525916	0.202665	2.64887	0.171765	46.8298	5.65856	9.98907	0.0364467
SETD3	1.26446	0.232338	1.35212	0.454365	0.541886	0.797508	0.441097	0.872559	4.77261	0.553886	4.82131	0.531918	3.89028	0.0133688
WARS	1.55852	0.184586	1.33714	0.459634	0.354763	12.9092	0.309808	1.68585	1.39033	6.9592	2.83242	0.790523	1.49823	0.0509207
HSP90AA1	1.03282	0.132692	0.665492	0.250866	0.935934	3.36955	0.168402	2.52891	3.66544	1.53301	1.11598	0.413296	1.10035	0.0555992
MOK	0.283123	0.0884868	0.22526	0.194949	0.27112	0.528525	0.567307	0.0225933	41.7049	0.0567452	0.815971	0.0230991	0.397654	0.0234866
CDC42BPB	2.25406	0.526602	2.552	0.44891	0.324426	3.13913	0.214093	0.651724	2.37276	0.688281	10.8046	0.585469	10.352	0.0183831
CKB	1.65901	0.59262	0.150055	0.984728	0.808386	0.0589886	1.55635	0.020542	2.05887	0.0123919	4.22901	0.0252328	4.54266	0.076327
BAG5	2.47235	0.490696	2.09228	1.00117	0.250315	1.66102	0.53148	0.754593	1.625	0.597963	4.86648	1.33032	8.32527	0.0169858
ATP5MPL	4.68414	0.914361	1.91383	0.58053	0.373367	4.92306	1.55297	0.788055	0.758782	0.959674	5.42544	1.54979	3.69027	0.55377
RD3L	62.091	2.0525	0.0601504	0.0570342	0.114144	0.104517	0.705309	0.177167	0.332685	0.0617499	50.9428	0.0632739	85.6155	0.064149
APEX1	4.68878	0.130665	3.27665	0.765489	0.160173	3.98873	0.388193	1.87166	1.34845	0.720165	6.97085	0.65299	8.54314	2.95219
PNP	0.525073	0.0378569	0.103803	14.6745	0.0861408	0.175005	0.112992	0.833802	0.375925	1.89364	0.329674	0.0166782	0.548507	0.0169652
RNASE6	0.117874	0.117614	0.165519	0.0819148	0.106243	0.351455	0.116717	767.231	0.15384	4.33715	0.11924	0.120438	0.119875	0.121798
RPGRIP1	0.0439229	0.0579346	0.0477118	0.0384205	0.315087	0.109746	0.632312	0.247829	101.628	0.0659558	0.026432	0.083581	0.026633	0.0272451
TOX4	4.4511	0.619504	1.63739	0.873724	0.242553	2.38338	0.150858	1.11198	1.23771	1.16732	7.57063	2.45733	7.38111	0.0247936
TRAC	0.0527565	0.0412288	0.0498823	0.0345423	2.23081	0.0436724	1.45706	0.0249566	16.4752	1.96312	0.536976	0.10994	0.116285	0.0139366
OXA1L	2.77781	0.56281	1.47549	0.160445	0.471885	9.14722	0.910913	4.05597	2.08232	1.67472	4.22634	1.27573	7.45099	0.018694
MRPL52	3.50862	0.337635	3.34992	1.32373	0.18831	8.31747	0.315167	1.98707	0.318564	2.01379	2.84887	1.36504	2.94529	0.0147355
C14orf119	5.34835	0.276717	5.17603	0.60998	0.151016	5.56457	0.320861	1.25146	0.986517	1.14239	8.29958	2.66163	5.74071	0.0208275
PABPN1	7.70938	0.222494	2.45321	0.38498	0.113053	2.52028	0.197339	1.69285	3.11099	0.809266	15.1868	1.84437	5.44675	0.0121613
CPNE6	16.3729	4.58193	0.123813	0.131816	0.130409	0.126442	0.19179	0.23825	0.145805	0.126627	185.512	0.129296	26.3238	0.130823
PSME1	3.0191	0.201453	7.86776	0.9674	0.0673665	8.2555	0.15247	5.54054	0.148121	5.59684	3.87877	7.0189	2.14138	0.00823791
G2E3	5.44156	0.214448	1.04962	0.492933	0.469715	0.893142	0.175802	0.817296	3.39823	0.407096	10.8643	0.20312	2.75273	0.0355539
ARHGAP5	1.00104	0.211907	1.05066	0.919099	0.411163	1.62516	0.0760528	1.74177	2.28163	0.507345	8.68328	0.402408	6.62679	0.0130553
AKAP6	10.2867	1.21719	0.432895	0.143277	0.408484	0.495947	0.456503	0.375826	1.50203	0.163083	22.1396	2.30059	50.2683	0.0978083
SRP54	3.09258	0.29746	1.90793	0.961591	0.193122	3.01496	0.20322	1.61826	1.92089	0.475317	6.44861	1.11972	5.83945	0.021677
PNN	5.72311	0.158095	1.6442	0.45284	0.133793	1.70363	0.146044	1.34698	4.90302	0.721651	9.10285	0.766142	7.44233	0.00639831
KLHDC2	3.24811	0.459661	2.6248	0.640041	0.286661	2.82829	0.323363	0.493805	2.64178	0.248963	5.48112	0.947326	5.20813	0.0107849
ARF6	1.57269	0.0621973	3.1951	0.582373	0.185828	10.2578	0.113976	6.47486	0.967354	6.30658	2.74853	2.64297	2.01505	0.0165674
ATL1	3.67792	1.53246	3.04361	1.4185	0.0621567	4.52035	0.133564	0.120952	0.118984	0.0643107	19.0093	1.14697	32.9893	0.0668879
FRMD6	0.108834	0.17905	37.5326	1.27849	0.110515	4.08872	0.107659	0.109624	0.109498	0.355084	0.110222	11.1271	0.110867	0.112823
RTRAF	3.31836	0.295811	3.31497	0.97097	0.195078	8.19063	0.339603	1.03521	0.685107	1.41672	4.58104	1.04217	6.26601	0.00866295
PSMC6	3.80388	0.205656	1.54789	0.48299	0.393735	3.07505	0.410688	0.582677	3.2596	0.731863	4.35065	0.242064	5.45573	2.73057
MAPK1IP1L	2.80738	0.153404	3.19152	1.49283	0.0923161	4.89892	0.0999983	1.10792	1.01852	1.58887	4.84335	2.94998	3.9642	0.017729
LGALS3	0.0764973	0.00679034	20.6684	4.78653	0.0102673	12.5424	0.00723379	0.280435	0.010805	1.96228	0.0220878	1.0629	0.0139833	0.00231064
KTN1	2.50143	0.0768889	1.46878	1.68096	0.167541	2.17676	0.0730121	0.653517	2.22413	0.571579	3.43666	1.0634	3.59605	0.00194252
PELI2	8.12456	0.687814	0.296845	0.31129	0.314452	0.609316	0.292808	1.46071	2.61563	0.286675	32.0236	1.00411	9.62876	0.0475317
ACTR10	4.34078	0.305745	2.75794	0.848548	0.28555	4.95702	0.229165	0.297098	1.47896	0.300093	5.4678	1.16229	4.63836	0.00630151
PSMA3	2.38808	0.230664	4.08224	0.620844	0.334175	4.29277	0.29269	0.729405	1.90231	0.804793	2.7724	2.29066	4.01042	0.0109368
ARID4A	15.784	0.264681	1.13484	0.583032	0.135024	1.84201	0.0345316	1.87114	1.96867	0.991861	11.9185	0.413968	8.40412	0.00943844
DAAM1	4.67701	0.467363	0.0637233	0.848177	0.180152	0.605658	0.481671	0.714733	5.01897	0.101013	14.5333	0.12062	2.95177	0.007144
JKAMP	3.36546	0.18424	2.43413	0.848962	0.263256	4.36189	0.29688	0.510843	1.61929	0.378882	9.43582	0.489208	4.5556	0.0179323
PPM1A	1.75622	0.406767	0.797917	0.425748	0.735369	1.39322	0.219369	0.626166	3.82693	0.283398	6.85158	0.403377	5.01538	0.0108857
SIX6	0.0791466	0.32428	0.0435341	44.7192	0.0244928	0.0623196	1.59845	0.0542073	0.0230409	0.0189236	1.21241	0.0194882	0.21648	0.0198139
HIF1A	1.52622	0.284104	0.716219	1.71546	0.17931	0.772732	0.0465141	8.80161	1.01896	1.30484	5.08099	0.718655	6.71986	0.00458455
SYNE2	0.0162642	0.0111914	0.0983291	0.214584	1.57875	0.527398	0.036886	0.0146144	16.9143	0.580456	0.00679931	0.834508	0.0269089	0.730959
HSPA2	0.051501	0.11495	3.08406	0.175367	0.054155	464.507	0.0508937	2.50626	0.0652217	0.614364	0.0522199	0.30708	0.0525545	0.0535708
EIF2S1	3.71866	0.425742	3.73994	0.452041	0.382792	1.99692	0.60569	1.01759	1.9242	0.325557	7.01275	1.72597	5.43752	0.0234613
RDH12	0.0299186	0.00735483	0.00618283	0.0149214	4.19267	0.021704	0.334326	0.0176862	24.0323	0.0032307	0.045168	0.0112272	0.0214166	0.00197884
PLEKHD1	12.5833	1.85769	0.251532	0.185167	0.137815	0.303871	0.177014	0.179809	0.183358	0.178959	127.058	0.182385	54.285	0.184342
SUSD6	6.49756	0.301528	3.57964	0.0763372	0.269539	0.371042	0.114807	17.0981	4.06925	1.57319	8.1622	1.39278	1.58993	0.0446414
SRSF5	5.80787	0.685946	3.10409	0.391214	0.13036	3.61837	0.193567	1.38132	2.5395	1.1336	9.45294	1.21234	8.90346	5.8288
SMOC1	0.645478	0.11546	280.475	0.0575032	0.0762522	0.0702712	0.146454	0.0707643	0.0903015	0.422308	8.61676	0.0719343	0.0715651	0.072826
PCNX1	4.18826	0.729276	1.87669	0.432678	0.191017	1.04394	0.168136	0.535139	2.98674	2.16137	15.1169	0.144381	8.49741	0.0469904
RBM25	3.72259	0.19086	1.46511	0.487099	0.0777935	1.93094	0.100219	1.76029	6.35456	0.699315	9.1737	0.894342	7.57043	0.998123
VSX2	49.2291	0.0800002	0.00695368	2.91414	0.00901841	0.050677	0.0191581	0.0267264	0.0167442	0.0181707	33.8762	0.0231162	23.2001	0.00755474
FOS	0.384634	0.00958029	9.96802	0.206628	0.0622575	35.5313	0.00696526	19.9662	0.140195	6.20327	0.0293174	2.095	0.0195191	0.00116685
JDP2	0.243205	0.172169	5.81565	0.590968	0.156378	0.793973	0.0290958	17.3754	2.86739	0.87292	3.78326	0.392172	1.87235	9.48247
ESRRB	0.0289501	0.309425	0.0531277	0.0448749	3.06428	0.0289584	0.0285433	0.0292246	20.2875	0.0500674	0.0294329	0.0298585	0.0728535	0.0303438
AHSA1	2.77373	0.429543	4.15352	0.700314	0.174894	8.97275	0.345338	2.87853	0.919047	1.34489	3.85142	2.44696	3.73147	4.52275
SLIRP	3.71522	0.422825	1.44767	0.777254	0.399389	4.68561	2.69809	0.396797	0.77342	0.808532	4.67494	1.08322	3.61578	2.50982
NRXN3	19.9609	2.14952	0.0433155	1.31969	0.0172043	0.0461966	0.0502907	0.050403	0.0229742	0.0188201	69.494	0.112317	77.971	0.0196929
FLRT2	0.0550537	0.163898	272.481	0.406419	0.0659415	0.0550668	0.0544135	0.103663	0.0859064	0.347241	0.0558113	0.0564773	0.0561639	0.0572345
ZC3H14	4.08029	0.412599	1.64154	0.345833	0.322438	0.85705	0.266465	0.946815	4.66579	0.238293	10.8526	0.760307	7.2672	0.0172526
CALM1	27.2542	0.805658	0.912782	1.22606	0.0672375	1.44827	0.0821722	0.531733	0.159456	1.70669	11.153	0.808086	3.45229	2.16172
SLC24A4	53.9449	0.252956	0.0512083	0.0477254	0.0378804	0.115227	0.532069	0.502053	0.0830694	0.161673	181.315	0.037754	66.9078	0.0382957
RIN3	0.234484	0.234049	0.556413	0.236066	0.236921	3.56862	0.23254	153.694	0.210938	5.31337	0.236774	0.74804	0.587066	0.241042
UNC79	24.5898	1.42256	0.201234	0.193954	0.204805	0.354958	0.217513	0.386009	0.494397	0.143516	70.363	0.146487	31.3822	0.148186
IFI27	0.0239002	0.418495	6.36577	0.0413121	0.206847	0.0588337	0.269217	0.204458	0.242088	242.068	0.293078	0.630526	0.102661	0.0249395
GLRX5	2.24781	0.763065	6.94518	0.994071	0.108289	12.63	0.918171	0.58926	0.284081	1.04185	3.26909	7.27589	2.58263	0.00983434
C14orf132	85.4471	1.20662	0.497407	0.263131	0.179378	2.49313	0.574298	0.211354	0.312212	0.21041	8.75058	0.214211	4.84923	0.216379
GSKIP	0.547873	0.0842143	0.162711	0.0634917	1.64639	0.507039	0.355617	0.215552	17.1217	0.0669486	2.19283	0.0738801	0.974129	0.0129802
PAPOLA	2.01219	0.28787	1.57479	0.507841	0.407351	4.25496	0.202668	1.88099	2.36691	0.442936	10.1304	1.04884	3.57094	0.0102031
YY1	2.51313	0.200173	1.93609	0.652188	0.251599	3.65912	0.154688	1.37518	2.26444	1.27799	8.20818	1.72706	4.58502	0.00556834
DYNC1H1	4.45715	1.18713	1.74346	0.362035	0.840224	2.00075	0.120174	0.962598	0.929445	0.714969	12.1364	0.591769	8.15706	0.00414255
TRAF3	1.68192	0.314914	1.58462	0.406647	0.344893	1.5552	0.361783	0.698214	0.730313	0.460222	49.1793	0.795558	27.1593	0.137965
TNFAIP2	0.225818	0.091544	22.0238	0.164454	0.120142	0.289045	0.139028	80.4024	0.118063	8.22197	0.092937	0.293459	0.0934814	0.0951323
EIF5	2.70261	0.496751	2.12695	0.610412	0.19841	7.83839	0.16441	1.55707	1.62001	1.09257	7.03433	0.318121	8.93415	0.00416415
MARK3	2.2066	0.425975	1.06467	0.667724	0.222655	0.705511	0.315065	0.897703	3.12453	0.829315	15.3331	0.246493	9.8045	0.031141
ZFYVE21	0.106051	0.178389	13.8276	2.21448	0.0586216	8.44059	0.0589835	0.344033	0.320587	1.36927	0.8448	2.07341	3.21271	0.0130705
SIVA1	3.26438	0.161493	8.6805	1.20857	0.0719671	13.8898	0.137751	1.52427	0.389928	1.33948	1.33355	4.21066	1.09953	0.0118489
PLD4	0.157448	0.157125	0.221581	0.12026	0.122366	0.525283	0.156007	860.057	0.140164	0.157683	0.159148	0.160637	1.008	0.162325
MTA1	5.91648	0.50816	1.42488	0.834511	0.24574	2.45828	0.0936425	1.1815	1.43803	0.540827	9.93557	1.30587	7.28027	0.0294543
CRIP2	0.056178	0.185371	8.42141	2.42509	0.0285801	1.50157	0.0225994	0.0658139	0.0345151	22.4261	0.110213	36.8376	0.0576596	0.0240195
CRIP1	0.0532462	0.0531116	112.333	0.0507068	0.0425379	0.1313	0.0526467	0.606981	0.0461631	7.0313	0.0539555	112.425	0.0542856	0.0552876
CYFIP1	0.0639691	0.0377382	4.75277	2.36801	0.0377548	4.97073	0.0373474	30.7397	0.0469527	3.219	0.182164	8.45031	0.162898	0.0395747
NDN	1.61046	0.341664	8.72415	1.12611	0.141341	4.54692	0.303674	0.0205791	0.662559	0.112308	8.90777	5.01124	6.20335	0.00756482
UBE3A	3.25872	0.211868	1.71925	0.665378	0.204033	3.0317	0.0947651	1.17472	2.34868	0.769079	10.3075	0.926286	11.3309	4.3755
GABRB3	16.3951	1.25208	0.0439999	0.0321741	0.831797	0.0629925	0.121713	0.019269	2.48226	0.0191276	49.7214	0.061394	36.5164	0.0200305
OCA2	0.239901	0.833803	3.41741	0.17615	0.245476	179.036	0.237935	0.241219	0.216082	0.240221	0.242215	0.244239	0.243288	0.246528
HERC2	2.86809	0.14595	0.965058	0.464604	0.272305	0.757919	0.084929	1.03039	4.97286	1.33975	11.4077	0.453046	8.16689	0.0101107
TJP1	0.853452	0.246841	10.2844	0.571569	0.162298	6.00803	0.0496555	0.0556908	1.38445	5.1476	2.66349	4.72228	2.87832	0.0157079
TRPM1	145.692	0.164506	0.0360347	0.030222	0.0204236	25.7215	0.0276744	0.0289021	0.0238153	0.0108023	103.454	0.0111046	0.800894	0.0112788
FMN1	15.4653	0.0606623	0.0240301	0.0155164	0.606623	3.53967	0.747561	1.00042	5.5789	0.0540301	18.4834	0.010816	16.9972	0.0110093
EMC7	6.19204	0.143779	3.14999	0.985035	0.30849	2.16704	0.205333	0.619787	1.35162	0.501638	2.8511	0.887591	4.23268	0.0067473
KATNBL1	5.24792	0.284559	1.57379	0.888476	0.111652	2.22681	0.313442	0.769152	2.0902	1.06468	9.95539	0.176905	10.2477	0.0309856
NOP10	4.67537	0.647612	3.60453	0.66027	0.155265	5.09547	0.396586	2.86471	0.581942	7.05789	3.35857	2.41818	3.70207	7.09897
GOLGA8A	3.96454	0.24319	2.03485	0.257631	0.0447023	0.414831	0.24838	0.903163	11.994	0.407058	11.5237	0.826443	10.3031	0.0113346
SRP14	2.46809	0.321086	2.90267	1.29367	0.305222	3.61189	0.384917	0.807304	0.628192	0.749896	2.53825	1.42541	2.34165	0.426458
SPTBN5	0.0904253	0.0452673	0.0740946	0.0439105	1.3755	0.091015	0.307193	0.0273936	41.049	0.0910039	0.0307048	0.0468186	0.0626313	0.01529
TMEM87A	1.10028	0.123834	5.27084	0.949593	0.171616	8.776	0.119919	0.405232	2.06158	0.411823	2.00565	1.47853	2.99219	0.0116697
ZNF106	1.34178	0.225081	1.08639	0.272847	0.439049	25.0099	0.150007	1.96495	2.75237	0.320274	3.7838	0.507266	2.55375	0.0115499
LRRC57	0.43335	0.037314	0.777808	0.216493	1.21911	0.839813	0.333807	0.801192	9.38834	0.882905	0.571927	0.212697	0.404607	0.0238978
TTBK2	1.86141	0.759635	1.02253	0.328072	0.565808	0.518272	0.111491	1.78172	5.14562	0.187959	7.88004	0.2356	5.85116	0.0264557
UBR1	4.36916	0.435993	0.851406	0.342474	0.455258	0.866156	0.198831	0.538257	5.04888	0.357216	10.5782	0.553717	3.85858	0.0325238
MFAP1	3.32514	0.217637	2.21931	0.937622	0.254239	1.5582	0.218071	0.264454	2.4353	0.382914	7.11888	0.756188	5.58008	0.0144374
SPG11	2.86973	0.347444	1.37928	0.584515	0.304934	2.21161	0.179407	1.80913	2.43741	0.824364	10.9379	0.34995	5.81645	0.0392102
GATM	0.755682	0.109076	5.32876	1.4957	0.0785873	0.796407	0.100394	50.6148	0.120179	0.346221	2.61939	0.21281	3.41426	0.0691307
AC023905.1	0.152787	0.212886	0.0883737	0.0790569	0.0921877	0.0903025	881.09	0.0909248	0.0789484	0.0904387	0.0914106	0.0924004	0.728752	0.0935243
MYEF2	9.76554	0.463629	1.1665	0.537133	0.205303	0.143344	0.167498	0.364743	2.52941	0.55103	18.6461	0.099642	17.7592	0.0174897
FBN1	1.51449	0.697043	68.7679	0.291869	0.126919	0.472045	0.140147	0.142512	0.143993	0.976814	7.90274	3.79308	1.92582	0.146354
DMXL2	4.33218	1.32472	0.73811	0.148431	0.470615	0.839862	0.522385	1.07753	3.00676	0.723078	21.6614	0.148506	20.9837	0.0297555
LEO1	6.69956	0.938347	1.23376	0.702681	0.162664	1.77117	0.158805	0.356882	1.97299	0.949657	14.2218	0.36679	9.50982	0.0410838
GNB5	5.83319	0.247348	0.359581	0.733256	0.416324	0.211386	0.220804	0.0285438	3.66765	0.0262078	12.3835	0.203434	5.13804	0.00234814
MYO5A	14.2189	3.22462	0.210774	0.0797741	0.199629	22.2624	0.479092	3.39646	0.879275	0.302683	27.8939	0.0909768	10.9151	0.0159688
ARPP19	4.55556	0.800398	2.08574	1.00963	0.190468	5.23676	0.495897	2.13512	0.886048	1.34347	3.80862	0.739792	2.91428	0.00950805
RSL24D1	4.36326	0.380276	2.53284	0.395035	0.31775	7.62296	0.21935	0.929946	1.4546	1.2916	5.35265	1.59612	10.1912	0.00552884
RAB27A	0.228134	0.161165	2.47224	0.095258	0.143773	216.72	0.0969349	1.00847	0.170669	11.3192	0.0992465	0.100346	0.421256	0.101594
DNAAF4	0.0490193	0.0156799	0.135924	0.0948242	0.960034	0.317777	0.364168	0.0422499	36.3938	0.0376484	0.14063	0.0506705	0.625947	0.0165448
ZNF280D	3.72063	0.148281	2.55536	0.265854	0.17049	2.01113	0.0990633	2.36869	1.6347	0.845373	41.9499	1.05035	23.5497	0.0520274
ADAM10	0.804152	0.294571	1.91867	0.95168	0.174086	12.2453	0.0504049	4.5259	0.816691	5.95734	3.41609	0.312258	1.98173	0.0350091
SLTM	4.88602	0.165585	1.35843	0.383867	0.299336	1.26786	0.427031	1.03454	4.09923	0.524343	8.8099	0.538846	8.81885	0.00523675
GTF2A2	2.48969	0.191195	2.54177	2.05059	0.191187	3.17244	0.794732	0.669346	0.620465	0.772692	2.69756	1.45275	2.39343	0.00490118
BNIP2	1.28089	0.105594	2.81451	0.400494	0.443463	2.42231	0.206981	3.50393	2.91393	2.42024	3.44607	1.60614	2.40937	0.0086367
ANXA2	0.0343741	0.0384747	64.5544	0.0188541	0.0247096	136.729	0.00825588	0.869921	0.017729	3.17618	0.0353004	3.23232	0.0197473	0.0032532
RORA	2.45149	0.43758	2.10599	0.311662	0.393729	0.233592	1.01433	0.0261284	3.38984	0.227556	18.9166	0.447086	15.6141	0.0073995
VPS13C	8.04989	0.226927	1.87613	0.284419	0.0658674	1.70702	0.204441	2.14552	5.99333	0.748731	11.5776	0.790216	8.44583	0.00726942
RPS27L	0.516394	0.0384693	10.3824	0.84555	0.0590711	46.8407	0.108892	1.73421	0.210904	1.71477	0.568573	6.01131	0.536014	0.0102703
HERC1	3.5074	0.493239	0.689623	0.815162	0.308714	1.17805	0.11246	2.35611	2.00186	0.486596	10.1848	0.131396	11.4867	0.016647
PPIB	1.73705	0.0748848	8.15337	1.22949	0.116472	4.97445	0.0433182	3.26916	0.544567	2.10381	2.42175	3.84115	2.09731	0.00414527
OAZ2	0.988369	0.147393	0.748314	2.10104	0.488014	0.86538	0.627927	0.562775	1.37472	0.219362	1.80184	1.36687	1.5909	0.00256329
RBPMS2	0.321012	0.765372	3.03396	1.14715	0.365386	1.32404	0.318666	0.322583	0.29231	1.06102	0.323769	94.9527	0.325045	101.531
RASL12	0.186086	0.109618	0.411115	12.8359	0.103364	0.109913	0.108684	0.110698	0.141296	0.190388	0.231677	26.8441	0.111972	0.113977
UBAP1L	0.606422	0.196155	0.112697	0.135016	0.782569	0.321589	3.25257	0.063295	9.71327	0.0580936	2.22321	0.0346192	16.5619	0.0351705
PDCD7	7.8752	0.299908	1.43081	0.365634	0.10308	2.5117	0.215351	0.637235	5.14579	0.259008	12.9799	0.851091	9.58772	0.00982889
CLPX	4.06248	0.287189	1.08068	0.535198	0.524667	1.4154	0.172714	0.679549	2.50195	0.622125	9.86675	0.0603379	7.07051	0.0196975
DENND4A	9.98164	0.248647	1.37316	0.420712	0.259888	0.38044	0.206458	1.39118	2.66142	0.426972	18.9174	0.304465	7.21624	0.0531804
RPL4	1.61171	0.253941	2.48584	0.52709	0.29937	7.66657	4.40803	3.08651	0.54731	1.7239	2.19667	1.32104	2.20733	0.910002
ANP32A	4.68053	0.491153	0.832849	0.323876	0.358717	3.53746	0.370699	1.887	2.52142	1.4052	8.02511	0.193196	10.9024	0.00349038
UACA	0.255632	0.0318935	42.9	0.908268	0.0366559	7.79288	0.0647873	0.758595	0.0489786	3.53448	0.799675	16.2386	0.510022	0.0203976
LARP6	7.33011	1.09146	7.48114	1.17637	0.0453211	2.22574	0.193316	0.048123	0.0465943	0.315391	13.4641	0.395537	43.0767	15.2885
THAP10	7.15913	0.828111	0.547764	0.469117	0.375586	0.156948	0.250087	0.36907	0.744065	0.235412	37.8258	0.0948304	41.9583	0.0960889
MYO9A	1.29446	0.118574	0.854092	0.104333	0.0792928	0.412822	0.161398	0.172716	38.9834	0.127574	7.66479	0.160074	5.23998	0.010417
PKM	2.02383	0.571996	0.539302	0.692535	0.783666	0.261405	1.04691	0.260186	2.29877	0.195837	4.16655	0.242313	4.97011	0.11831
HEXA	0.421352	0.133475	9.95044	0.700382	0.129109	25.8744	0.221399	14.3228	0.162045	0.774946	0.466621	1.50709	1.44541	0.0591536
ADPGK	2.25317	0.358233	2.30399	0.472198	0.239234	3.29724	0.302442	23.2007	1.03881	2.51185	2.53243	0.838487	1.8213	0.0932949
NPTN	16.462	0.393994	1.47474	0.373164	0.288051	3.10075	0.0986261	1.42928	1.2102	0.422427	13.7157	1.97338	5.45332	0.0062363
SEMA7A	2.21783	0.0257125	0.0358052	0.0341121	2.36421	0.329695	0.247364	0.0486157	15.9625	0.296019	0.631414	0.0266205	0.20822	0.0270615
ULK3	4.43996	0.516818	0.282789	0.263282	0.19243	1.32453	0.475798	1.17661	4.97745	0.165939	15.0454	0.0811222	35.1094	0.0264571
SCAMP2	0.156228	0.14732	5.79759	1.56593	0.0624019	6.05149	0.0998119	32.2469	0.369033	1.19793	0.378009	0.854449	0.426936	0.0388778
COX5A	5.02989	0.64459	1.29955	0.341876	0.536306	2.92209	2.40363	0.822743	1.4972	0.810354	5.73623	0.674833	4.98656	0.00366505
RPP25	4.57415	1.00392	1.32339	0.0400306	0.740649	1.06262	0.0905419	0.687913	1.78386	0.0388671	43.1192	0.210007	54.1043	0.0235929
SIN3A	2.26122	0.520241	1.49559	0.405035	0.715107	2.00375	0.214468	1.5054	2.01719	0.261416	10.5595	0.769284	5.70261	0.035043
IMP3	3.33387	0.368016	8.53898	1.20402	0.0827097	7.85903	0.193682	0.983375	0.461648	0.774802	5.18028	3.05114	1.93818	6.11111
SCAPER	1.40248	0.0851091	0.35776	0.0775626	0.506268	0.232965	0.168402	0.16106	28.6065	0.0880603	4.39749	0.125527	2.90424	0.00433837
TSPAN3	4.0623	0.14119	0.837145	1.58608	0.51614	0.817786	0.271239	0.237211	0.813729	0.043198	7.6902	0.541166	3.77766	0.496587
PEAK1	0.555111	0.0796637	7.9982	1.11405	0.118984	1.06946	0.0511406	6.98854	1.34882	0.776458	3.68196	3.92885	2.22615	0.0355066
WDR61	6.90651	0.176683	2.25349	1.45318	0.198239	2.44759	0.275182	0.823594	0.732875	0.405257	6.76543	0.616603	5.40911	0.0281437
CTSH	0.0465678	0.145642	4.29211	1.06637	0.112615	2.74427	0.251328	46.329	0.335971	6.67044	0.0472789	0.14944	0.0476103	0.0486176
BCL2A1	0.170298	0.169962	0.239888	0.160351	0.183858	0.728899	0.168798	15.6553	0.175992	124.334	0.172066	0.173614	0.172886	0.175369
MESD	2.02797	0.0623974	3.45271	0.782984	0.133876	5.88202	0.0805587	0.645654	3.93775	0.75226	3.26698	0.324263	2.04733	0.0210341
HDGFL3	12.9984	0.871685	1.86288	0.552549	0.0857739	0.975338	0.252408	0.238748	1.57682	1.01528	12.8598	2.34217	21.6909	0.0382558
SEC11A	0.874076	0.10138	6.33269	1.20728	0.0676573	13.7653	0.213965	6.52059	0.577273	2.65689	0.770949	1.22392	1.02974	0.0077628
MFGE8	0.0140208	0.00785768	3.62803	0.0855287	2.12236	3.98962	0.0735474	0.0230006	7.29669	0.0987633	0.0248018	5.48202	0.014309	0.00172639
RLBP1	0.0240139	0.0111471	0.0194538	507.619	0.00759629	0.00790471	0.00505928	0.0163309	0.0108991	0.00931504	0.0437535	0.00337949	0.0200739	1.25602
CIB1	0.195488	0.0435194	3.00634	5.07182	0.11214	3.8844	0.190178	2.50618	0.301225	1.77643	0.132216	1.36402	0.20661	2.64998
SNRPA1	3.96243	0.336089	3.3843	0.546946	0.241526	4.69411	0.347586	0.883804	1.30959	0.667353	10.1714	0.72265	11.278	0.031208
TARSL2	4.8121	0.195667	1.34924	0.641175	0.162206	1.17888	0.329811	0.399502	3.17914	0.282153	20.4863	0.326645	8.01002	0.0257885
SNRPN	6.56106	1.69613	3.13078	1.02722	0.157969	1.59461	0.998669	0.373237	0.526166	0.358561	8.2778	0.73891	7.86634	0.00301285
PWAR6	5.50656	2.35431	1.26688	0.330381	0.0753828	0.300385	0.153047	0.380828	4.08803	0.441038	38.2389	0.2846	9.56759	0.0497243
GABRG3	0.0605398	0.0733019	0.0343077	166.724	0.0260002	0.0247033	0.0243535	0.0249277	0.0270637	0.0247524	0.0251032	0.0254619	0.025293	0.0258708
SCG5	4.17072	5.43563	8.43027	0.235327	0.052602	0.125585	0.076955	0.146367	0.043497	0.0510348	111.207	0.304111	55.1939	0.05309
EMC4	3.38807	0.143267	3.1501	0.880622	0.201422	5.38583	0.316456	1.02256	1.3587	1.0547	4.58214	1.2975	4.94808	2.4143
SPRED1	1.02673	0.309408	4.98462	2.61794	0.0475219	1.03568	0.251211	11.5515	0.155651	0.83336	2.88339	5.17435	2.53273	0.0438607
FAM98B	6.28188	0.7346	1.13131	0.318022	0.450513	1.03846	0.154248	0.879721	2.88798	0.298487	16.7657	0.877679	5.72641	0.0399276
THBS1	0.145815	0.436875	4.43807	0.119706	0.17873	2.11745	0.144493	1.41177	0.214713	81.5093	0.492149	0.867889	0.148098	0.150291
CHP1	0.581318	1.15454	2.91111	1.47802	0.119956	11.1844	0.319222	4.48492	0.410211	2.01639	1.8199	1.07685	2.52497	0.0222474
RTF1	4.32469	0.277915	1.98065	0.442635	0.115279	2.96303	0.138596	0.988436	4.38753	0.619112	12.3744	1.28641	6.90585	0.00493877
CCNDBP1	1.48005	0.42671	8.81556	0.470957	0.284386	8.21587	0.057719	0.608246	1.9323	1.53359	1.46328	2.21126	0.819421	0.0182474
MAP1A	0.494906	10.9892	14.0674	0.561275	0.111976	0.498507	0.127388	0.0477581	0.196436	0.258826	10.9964	12.0249	20.2918	0.0494278
PDIA3	1.99472	0.112279	6.7758	1.32976	0.221323	5.30616	0.0358215	3.4241	0.221852	1.3812	3.3799	1.91698	4.00781	0.00364404
SERF2	1.12968	0.0847234	7.32938	0.965686	0.154642	15.8801	0.750711	2.50339	0.286408	2.77717	0.331901	4.25564	0.921196	0.0538711
CASC4	3.94793	0.183746	13.7166	0.885992	0.111278	1.67684	0.156498	1.89943	0.507304	1.13671	7.74411	1.39423	5.67001	0.0201278
EIF3J	4.52395	0.492252	2.57412	0.613971	0.13379	3.27389	0.260833	1.80128	2.25106	0.763796	7.50814	1.75562	7.25163	0.0209828
B2M	0.0733356	0.0712221	13.1674	0.158254	0.0388043	5.84664	0.0428379	28.1006	0.0369483	60.8807	0.0440371	16.4477	0.04434	0.0452607
SLC24A5	0.254719	0.254264	0.478337	0.202908	0.242422	284.854	0.252688	0.256081	0.304185	0.25505	0.25711	0.2592	0.258217	0.261562
DUT	2.95217	0.423958	6.14706	1.36123	0.0876559	9.12015	0.147135	0.987309	0.404714	1.165	3.85607	1.86979	4.24809	0.00587885
EID1	2.89195	0.372516	4.05456	1.19927	0.201736	3.68638	0.507372	0.400868	0.705344	0.426209	3.91881	1.39344	4.36793	1.02707
FGF7	0.375578	0.267784	160.151	0.188229	0.178373	0.280548	0.112244	0.213708	0.19903	0.113615	1.16335	3.53881	0.917508	36.0888
DTWD1	3.11826	0.374461	8.11866	0.56826	0.108401	4.40123	0.106262	0.635854	1.34272	0.397325	14.4564	3.47922	6.56964	0.0347141
GABPB1-AS1	7.67069	0.244052	4.79132	0.40029	0.036212	1.25302	0.172402	0.952165	5.20704	0.528149	8.02765	0.43772	8.69588	0.0167749
USP8	2.27574	0.130243	3.70061	0.777216	0.143296	1.43212	0.192563	1.31276	3.63007	0.57923	5.14906	0.801791	4.41401	0.014342
SCG3	15.5358	0.887923	0.0266433	0.112224	1.81484	0.0743197	0.319109	0.00995058	0.890787	0.0249504	22.626	0.0101868	42.4897	0.0103681
MAPK6	3.95424	0.740972	1.08904	0.43787	0.393893	1.07534	0.110697	0.300947	1.99276	0.897941	36.4774	0.912074	3.30177	0.0347247
UNC13C	0.550495	2.04732	0.192105	0.0293519	0.223771	0.0596675	0.0902531	0.0244696	5.46006	0.132	60.0828	0.0249977	116.276	0.025402
MINDY2	1.05458	0.450708	1.88873	0.772348	0.356608	1.09307	0.327076	0.194726	3.0992	1.04793	4.80316	1.84458	4.95744	0.00833177
TPM1	0.377928	0.10795	21.7787	0.142827	0.0683199	1.40724	0.168225	0.440847	3.28148	2.57731	0.458597	78.1945	0.248878	0.0110356
ZNF609	1.63254	0.23156	1.26059	0.372918	0.489044	0.623055	0.180195	1.70832	4.64251	0.304406	8.9576	1.27134	6.67313	0.0316728
HACD3	5.91358	0.37551	2.08349	0.702669	0.420311	2.5661	0.10928	0.267123	1.30167	0.26094	10.4139	0.303272	8.6539	1.81818
SLC24A1	0.0377184	0.0252383	0.0513348	0.0371196	3.56699	0.0456069	0.0151669	0.044221	21.8579	0.0526819	0.0987745	0.0496031	0.0663602	0.0161979
RAB11A	2.1875	0.433014	2.87441	2.93023	0.121507	2.40307	0.0866353	0.75758	0.416426	2.29182	2.96483	0.742141	2.1034	1.99897
C15orf61	5.26544	0.207125	0.371641	0.422053	0.64318	1.67487	1.01435	0.351524	2.65647	0.255578	8.84673	0.365934	7.49464	0.00835256
PIAS1	10.4747	0.234345	2.77484	0.501913	0.229608	0.637419	0.230938	2.3335	1.86624	0.780364	9.93036	0.827485	6.94936	0.0171449
FEM1B	3.74292	0.656664	1.75628	0.536269	0.24048	9.85398	0.110658	1.48795	1.28932	0.83092	9.39765	1.18027	7.58791	0.0243575
CORO2B	7.04969	0.494554	1.89614	0.30245	0.314306	2.05728	0.290889	0.175216	2.05587	0.0855972	13.5967	0.0347621	36.8191	0.0353161
RPLP1	0.67361	0.16153	3.0218	0.776837	0.214334	13.7114	0.888528	2.87115	0.271313	1.7451	0.780033	1.27635	1.11356	0.639407
DRAIC	0.018069	0.0563098	0.0704519	0.040989	3.34993	0.0724433	0.067153	0.0340518	20.2171	0.04581	0.060995	0.108195	0.0455034	0.0189823
LRRC49	8.46906	0.730983	0.491199	0.176053	0.197858	0.0846907	1.40642	0.0776107	2.08867	0.225128	34.2684	0.0278652	75.3947	0.0283172
THSD4	0.262476	0.175362	366.734	0.0837665	0.118015	0.180961	0.105514	0.107327	0.154234	0.710422	0.224471	0.109002	0.108473	0.110277
NR2E3	0.0677204	0.0216506	0.0301442	0.0261408	0.632108	0.0534529	0.0327233	0.0219301	102.584	0.0217712	0.0458559	0.0224146	0.0222614	0.0227857
ARIH1	3.41376	0.253813	1.33199	0.233861	0.44217	1.75937	0.189557	1.31249	3.72617	0.573718	14.6934	0.861849	12.0699	0.0163119
BBS4	4.94989	0.0861779	2.60305	0.403214	0.394781	0.745883	0.780179	0.099072	5.87699	0.156607	2.83993	0.276386	2.32015	0.0138417
LOXL1	0.135195	0.491137	78.2611	0.572529	0.120781	2.82007	0.205189	0.136114	0.176004	0.344757	0.28489	2.86718	0.137559	0.13983
ISLR	0.107895	0.107643	273.993	0.11251	0.110712	0.107918	0.10677	0.108652	0.139622	2.44501	0.22729	3.81973	0.109842	0.111715
CPLX3	124.785	3.9804	0.018557	0.0292356	0.0265118	0.0705127	0.167671	0.0189836	0.0923303	0.0433597	38.0062	0.00683053	108.151	0.00694407
SCAMP5	5.18622	0.321557	0.0448524	0.0718191	2.10877	0.0162565	0.51938	0.0794526	5.64408	0.0205242	11.9688	0.0296317	7.77487	0.00521777
UBE2Q2	0.0459931	0.110457	1.40907	0.119774	0.522615	1.07024	1.89472	0.188209	14.5686	0.448375	0.46691	1.19353	7.76415	0.0128141
FBXO22	1.27295	0.141153	0.65137	0.106127	0.485024	0.215694	0.514531	0.0546953	20.6226	0.226566	2.66599	0.0933288	6.06307	0.0304226
RCN2	4.86029	0.568576	3.03744	1.24716	0.215846	1.18125	0.218467	0.227377	0.897282	0.293068	9.63486	0.639097	8.9473	0.00560567
DNAJA4	2.15582	0.979816	0.752368	0.146894	0.37557	10.4698	0.268277	8.14581	1.56217	3.03365	7.0516	0.389511	7.8541	0.0436041
CRABP1	0.0140621	0.0354771	1.81598	84.2717	0.00826588	0.01993	0.0110224	0.0262884	0.0151584	0.0095287	0.034699	0.0103548	0.0255243	0.000303876
IREB2	2.51213	0.454809	4.8855	0.441446	0.271304	1.66013	0.253159	1.72897	1.78665	0.764501	11.16	0.587287	10.4409	0.0344786
PSMA4	5.37253	0.546832	4.75905	0.457833	0.196002	5.73681	0.233531	2.65826	0.646922	1.69974	7.88018	3.30083	12.1725	0.0123302
MORF4L1	1.71896	0.576785	4.08316	1.64037	0.103754	5.42196	0.327836	1.65505	0.510845	0.97978	3.60926	1.44874	3.32088	0.00161372
ZFAND6	1.7135	0.160218	1.82162	0.833662	0.438499	1.90539	0.46423	0.894515	2.60276	1.06294	2.43343	0.535341	1.79003	0.00838065
ADAMTSL3	0.132839	0.218684	277.501	0.135407	0.139468	0.132865	0.131552	0.133704	0.173824	0.230178	0.279734	0.960328	0.135063	0.1372
AKAP13	0.257303	0.132072	6.36127	1.56486	0.0516393	3.21725	0.0588066	28.8249	0.13932	6.69345	0.3029	3.47445	1.12404	0.023028
IQGAP1	0.0707414	0.0686967	7.91655	0.19799	0.0509485	20.8123	0.0631823	20.249	0.587014	27.0606	0.130324	5.38243	0.180079	0.0437175
SV2B	3.80715	0.0610778	0.0226482	0.293395	2.73203	0.0275422	0.150982	0.0201964	2.16053	0.0262673	14.2537	0.00527901	10.9576	0.00538016
CHD2	3.46147	0.450486	0.880145	0.408716	0.379339	1.0461	0.138237	2.48015	2.5361	0.610136	16.6554	0.543686	11.879	0.0235381
MCTP2	151.943	0.292407	0.28848	0.27046	0.237346	0.49922	0.290697	0.294377	0.266034	2.846	0.993238	0.297755	1.26242	0.300312
LINC00924	0.186383	0.186016	73.4793	0.134208	0.146195	0.186417	0.184745	0.187483	0.166662	0.18665	0.188315	102.82	0.189211	0.191921
NR2F2	0.0270763	0.317157	119.341	0.180705	0.0404903	4.1488	0.145424	0.0777269	0.0806908	1.24476	0.173615	58.3845	0.157515	0.0282865
IGF1R	1.71842	0.24664	1.17315	1.36473	0.455142	4.46696	0.0530435	0.085986	1.12716	0.607001	6.31465	0.625003	4.31548	4.26315
MEF2A	2.50702	0.495934	1.06516	0.294193	0.307008	1.14939	0.24106	28.2197	1.3805	2.80198	9.04728	0.938034	4.26741	0.0370328
ALDH1A3	0.351686	0.351159	57.1557	0.27236	0.377473	0.878431	0.349329	0.353265	0.374533	0.35207	0.354456	0.356871	0.355737	221.566
RGS11	9.7849	0.232703	1.5264	0.100244	0.205247	0.0623791	0.418295	0.240482	7.09315	0.126224	27.8005	0.037931	19.5272	0.0385311
METTL26	3.97656	1.11652	5.52378	1.01519	0.133367	3.71976	0.585185	1.30368	0.586842	0.662948	5.67258	1.08211	5.63691	6.42412
JMJD8	1.7816	0.169311	4.01856	0.781253	0.24158	9.33285	0.33162	0.696249	1.31727	0.512621	5.55642	1.93859	2.30781	0.0317655
FBXL16	16.4665	4.12224	0.146713	0.130368	0.161608	0.104771	0.218738	0.105523	0.352087	0.104935	90.0746	0.107307	85.3499	0.108665
RPUSD1	20.3415	0.408173	2.18686	0.393045	0.150483	2.45474	0.128198	1.19527	0.410582	0.224582	47.4673	1.72811	5.62602	0.134213
GNG13	202.067	1.19067	0.0225612	0.0277169	0.0178598	0.0204226	0.0398563	0.0255545	0.0154623	0.0213414	107.925	0.0235214	34.3354	0.00412997
AC120498.3	1.14734	0.374088	0.409307	0.256033	0.229513	0.385876	0.34528	0.427659	0.235266	0.227002	71.5289	0.230962	157.266	0.233219
TSR3	5.76135	0.611923	2.01902	0.72744	0.34967	6.71504	0.480377	0.964321	0.801455	0.584014	3.77374	1.8788	5.53706	0.0155447
CLCN7	1.23685	0.436799	0.302655	0.832967	0.405844	37.8684	0.161904	1.77368	0.433109	0.365728	3.47907	0.373832	5.55665	12.8432
NME3	4.6129	0.143754	4.20229	0.74346	0.130018	1.78483	0.16194	0.848184	1.90437	0.97123	8.33574	1.97053	7.67683	1.48529
MRPS34	3.95346	0.682673	2.53602	1.07074	0.181496	6.31182	0.530149	0.720279	0.72959	0.837462	7.19327	1.06162	4.33997	0.0127739
SPSB3	1.9722	0.444613	2.6812	0.658278	0.105431	3.07314	0.171873	0.975974	3.14364	1.20076	7.22848	2.80651	8.02156	0.0112944
RPS2	1.2723	0.174418	3.95981	0.530933	0.130229	11.439	1.67728	6.21494	0.310626	3.50446	1.3986	1.64605	1.81763	0.784175
PKD1	4.42382	0.242215	0.924398	1.8557	0.118283	1.14124	0.227349	0.549803	1.55549	0.200216	12.3258	0.65472	3.82316	0.038403
PGP	6.22466	0.679244	0.763416	0.267594	0.213708	1.05627	2.07462	0.565448	3.43387	0.806254	12.108	0.521555	17.0746	0.0156802
ECI1	3.2704	0.193324	1.34374	0.370403	0.672144	2.86178	4.26056	0.497904	1.46754	0.227146	6.46079	0.528623	5.80269	0.00689691
RNPS1	5.1624	0.267762	2.03971	0.931119	0.300506	4.39002	0.174158	0.572666	0.955961	0.866746	7.16478	0.990867	6.24772	0.00964543
ELOB	3.85396	0.490616	3.72439	1.25527	0.177988	4.51793	0.903958	0.926191	0.337521	1.75175	4.28057	1.78451	3.03386	4.73982
HCFC1R1	4.95122	1.99309	8.363	0.691186	0.159152	1.45337	0.457586	0.555435	0.329068	0.652396	11.2552	7.90402	7.01856	5.11516
CREBBP	1.94548	0.567167	2.58104	1.01261	0.180678	4.89651	0.0792411	4.06553	0.623563	2.31048	10.1216	0.527027	5.16758	0.0309677
CDIP1	21.6748	0.97146	0.845713	0.833668	0.0688487	3.76311	0.126276	0.746962	0.427692	0.290987	31.1825	0.579675	10.963	0.0203174
ROGDI	10.7906	0.548946	0.416115	0.327036	0.419726	0.0612021	0.8874	0.194648	2.02985	0.114646	19.6934	0.176797	24.6848	0.00624287
GLYR1	5.10417	0.311078	0.674708	0.403486	0.292407	2.01318	0.266446	1.8084	4.00986	0.806552	8.55519	0.871532	4.87103	0.0233656
C16orf89	0.175503	0.175142	201.733	0.152791	0.187436	0.175536	0.173892	0.506224	0.228408	0.175766	0.177403	2.86218	0.178285	0.180952
CARHSP1	0.377387	0.178688	63.4615	0.200411	0.0857162	12.2883	0.15803	0.395364	0.0754667	9.47529	0.256008	6.79752	0.294377	0.0788353
USP7	4.75291	0.626488	1.11331	0.487095	0.378373	1.68245	0.0893129	0.993113	2.44282	0.789122	11.0195	0.29529	9.38593	0.0147827
EMP2	0.0960349	0.0919952	73.0067	0.120549	0.0402988	1.59601	0.0813028	2.31428	0.0490711	23.5376	0.121742	37.8026	0.039985	0.0408045
LITAF	0.0245355	0.00961237	5.15879	10.3751	0.011599	6.82396	0.00882071	3.94097	0.0118129	2.36333	0.0124048	0.845377	0.00603252	0.00619121
RSL1D1	2.5497	0.265643	4.91205	0.461341	0.182449	11.9331	0.456339	2.66564	1.36376	0.952681	6.19129	0.625959	3.03457	0.0152466
GSPT1	3.4153	0.301622	2.78512	0.705382	0.257291	1.65548	0.262287	1.96721	1.53618	1.01181	9.48506	0.574147	7.8795	0.0139953
NTAN1	1.51314	0.208233	14.7836	0.364717	0.159788	20.2925	0.179208	4.43461	0.177054	4.68781	2.57503	2.24257	1.18852	0.0692233
MYH11	0.370416	0.158473	3.29706	0.140304	0.194306	0.158816	0.241371	0.457406	0.259891	0.275228	1.02598	662.588	0.161212	0.163539
RPS15A	1.09277	0.156607	3.50918	0.699723	0.161221	8.12515	1.64354	4.75188	0.427385	4.1383	1.38621	2.09264	1.56734	0.727705
ARL6IP1	0.97234	0.168934	1.64186	0.499264	0.582097	1.99881	0.231931	0.930347	3.63209	0.313383	5.91537	0.375524	4.71635	12.2245
SMG1	2.92413	0.313371	1.65789	0.488211	0.204433	3.30735	0.107823	3.29402	2.59489	1.74926	9.75434	0.477051	6.91274	0.0280536
KNOP1	3.61348	0.132233	2.07506	0.399265	0.0719268	3.22575	0.240463	0.389569	7.57265	0.662813	5.82086	1.35046	8.89645	0.01245
IGSF6	0.348661	0.205084	0.201886	0.193986	0.161213	0.882815	0.312765	238.43	0.372984	6.05281	0.432944	0.209456	1.31917	0.211554
CDR2	0.10442	0.0797591	0.869158	0.0388911	2.10465	0.0341723	0.41246	0.0926239	17.8749	0.185444	1.00776	0.120843	0.129073	0.0211977
NDUFAB1	5.84109	0.887294	1.96209	0.702624	0.336414	3.92783	1.04435	0.542952	0.87918	0.417048	5.5617	1.51752	5.06855	0.00336583
NSMCE1	3.61205	0.387555	3.65889	1.62131	0.121209	9.25049	0.145575	1.31736	0.355791	2.03061	2.58146	2.00706	2.08748	0.023937
GTF3C1	5.36469	0.310655	1.21099	0.257404	0.385449	1.81574	0.484945	0.567723	2.63957	0.583068	18.2162	0.366367	17.195	0.0289045
NUPR1	0.00941326	0.0269661	35.3009	1.50796	0.0173616	45.0464	0.00549077	0.105497	0.0167911	0.409009	0.0188246	3.01834	0.0140598	0.00587795
SULT1A1	1.40676	0.451654	22.3159	3.28647	0.0354879	0.746402	0.125476	1.69213	0.0581473	0.365606	0.647149	1.34255	0.298343	0.0487147
TUFM	3.26365	0.209126	2.11984	0.828574	0.287947	3.74967	0.555033	0.813783	1.70975	0.39854	4.75036	0.544147	6.16778	1.27771
SEZ6L2	11.4542	0.993374	0.0825619	0.0188297	2.78195	0.0828201	0.209002	0.0128528	1.91032	0.00683657	28.0046	0.00706224	20.3577	0.00719285
FAM57B	0.0265749	0.153932	0.0148594	0.0238399	3.26538	0.0388409	6.42572	0.0291372	10.0575	0.007752	2.54446	0.0269286	1.18155	0.00474237
YPEL3	2.26424	0.494117	2.3681	0.683323	0.4126	2.80767	0.427666	1.60718	1.44157	1.07983	4.82158	0.897435	4.03055	1.25305
MAPK3	1.86065	0.334536	4.32453	0.759779	0.451964	3.21282	0.353561	0.915175	1.03276	1.58055	2.90444	2.86517	1.78526	0.0101113
SEPHS2	4.48084	0.323922	2.46032	0.304019	0.252113	10.2977	0.650959	2.64114	1.56723	1.3616	6.48382	2.23014	4.97281	0.0251547
BCL7C	0.997887	0.21006	12.2431	0.793191	0.160903	16.6793	0.356825	1.67013	0.333574	1.59319	0.814671	4.41524	1.22995	0.0376282
PYCARD	0.166178	0.161457	11.5723	0.080207	0.0794028	2.7039	0.0971124	174.734	0.0987668	9.13288	0.0994222	0.313989	0.100004	0.101768
VPS35	2.21771	0.251546	1.82313	0.588305	0.363614	3.58552	0.250435	2.54183	2.36097	0.704975	5.49098	0.274576	4.82775	0.00672752
DNAJA2	3.57736	0.426625	1.86692	0.761491	0.248715	2.24967	0.28866	0.678631	2.02461	0.476971	7.74216	1.16182	8.77807	0.00737442
ITFG1	7.26424	0.599131	2.98348	0.825965	0.230588	1.84155	0.0938604	1.07198	0.993776	0.699214	9.40147	0.814735	8.53533	0.0166542
BRD7	5.52422	0.2549	1.77837	0.498583	0.155446	1.73318	0.297869	1.3247	3.43434	0.79543	11.4536	0.302764	8.29302	0.00818512
TOX3	0.0497858	0.205395	0.614999	64.5514	0.0227573	0.447295	0.0316486	0.0301098	0.0173326	0.0405046	0.0955886	0.0165027	0.429387	0.0167827
AKTIP	2.70495	0.360272	5.06297	1.35073	0.194955	0.410115	0.457659	0.126445	1.01309	0.508984	6.94369	1.31501	8.40105	6.25189
CRNDE	0.0618475	0.145598	3.85464	3.93707	0.110094	24.5413	0.166703	0.0623648	0.0865803	0.107047	1.49905	0.369556	0.0631802	0.0644665
AMFR	0.692471	0.0996476	2.67323	2.33613	0.378144	4.28151	0.167006	1.55571	0.49568	0.538427	2.10638	0.921718	0.686421	0.0143555
NUDT21	2.33815	0.826964	5.34216	0.59406	0.156569	6.58995	0.144393	0.975808	1.25852	1.06529	9.22415	1.73074	5.74255	0.0282249
MT1G	0.0114888	0.0269348	0.0999935	129.787	0.0300136	0.156468	0.0237638	0.0595038	0.0221337	0.068404	0.0116886	0.0369636	0.0494539	3.69727
KIFC3	0.100605	0.0193777	0.246539	0.0516059	1.32818	1.70307	0.487233	0.185073	24.2584	0.292566	0.116406	0.181713	0.0489717	0.0204303
CNGB1	0.0145032	0.00345941	0.00967875	0.0130477	1.83126	0.00806953	0.057789	0.0179622	61.6627	0.0034815	0.0283742	0.00359971	0.0202511	0.0036682
CNOT1	4.03923	0.180194	1.16633	0.559822	0.286476	3.4322	0.229093	1.5227	2.13726	0.848077	8.30045	1.68049	9.07684	0.0323589
GOT2	6.11189	0.279599	2.01351	0.112978	0.713229	1.25309	2.60945	0.242614	3.00196	0.601283	9.55859	0.801098	4.96061	0.0250799
CDH11	1.17232	0.0336084	53.2116	1.87773	0.0227902	0.067674	0.0526547	0.0386134	0.0308314	0.387337	2.88643	3.73362	3.70396	0.0214833
DYNC1LI2	1.47805	0.567464	6.96881	1.10029	0.0662537	5.21923	0.0910967	1.18609	1.12043	1.13572	5.34523	2.42076	5.56119	0.00947956
NAE1	2.72833	0.233261	4.19152	1.30512	0.198478	6.49039	0.153831	0.366297	0.788527	0.371654	5.53045	1.90552	4.18893	0.0164952
TPPP3	0.0904911	0.943384	0.917109	19.9874	0.0444033	0.280309	0.0556471	0.24089	0.0407011	0.191543	0.124484	10.2115	0.158734	0.0385705
ATP6V0D1	6.36344	0.481273	1.70447	0.93763	0.153634	3.15041	0.373204	1.83927	0.933841	0.828966	9.88153	0.76274	9.11032	2.66115
SMPD3	55.1537	3.48707	0.457293	0.127069	0.132499	0.158815	0.241228	0.159814	0.257372	0.275328	19.8105	0.162178	56.8952	0.163975
AARS	3.20749	0.603428	1.21856	0.467307	0.423464	2.02347	0.118912	0.399322	3.06742	0.220727	12.2463	0.533788	8.1335	0.0172816
MTSS1L	9.2362	0.468773	0.610373	1.52154	0.106057	11.4456	0.0890858	0.123327	0.346571	0.25724	13.7688	0.256599	10.732	0.0448598
AP1G1	1.93553	0.157997	1.27057	0.429488	0.393704	1.1906	0.189471	0.348974	5.96614	0.602808	6.76088	0.482011	4.45953	6.40305
ZFHX3	5.77004	0.512157	4.42457	0.0902021	0.186536	1.29348	0.0323853	15.5125	0.756616	0.985965	23.7886	5.86093	33.1846	0.0132778
GLG1	4.0308	0.166486	4.63687	1.5197	0.146472	2.78245	0.210038	1.33004	0.477308	0.355185	8.8811	2.49919	4.54148	0.0265344
BCAR1	0.244771	0.634454	2.91634	0.726406	0.134115	4.60669	0.191744	0.0747109	0.382988	2.01283	18.5219	2.14067	62.6575	0.0771448
CFDP1	6.70238	1.0227	2.23349	0.436574	0.12249	8.5831	0.322662	0.483316	1.19954	1.99197	11.1802	1.55687	12.4615	0.0122897
KARS	1.69973	0.24247	0.996658	0.292496	0.766676	8.70085	1.93248	2.22023	1.55317	1.50784	2.8878	0.414698	2.68402	7.48422
MAF	0.0555142	0.0553593	5.38701	2.10916	0.0428955	4.94651	0.0548243	50.93	0.0546393	0.515057	0.117073	1.67078	0.0567115	0.0578674
CMC2	7.1192	0.694787	2.33607	0.591522	0.127481	11.5863	0.550498	1.61602	0.636588	1.19022	10.3873	1.16043	6.19017	9.27447
MBTPS1	1.03818	0.0747504	0.591318	0.129174	1.22144	0.749022	0.397467	0.263405	10.5627	0.214695	2.81788	0.27422	2.46696	0.00827917
KCNG4	0.509406	0.33972	0.202453	0.149493	0.192674	0.20602	0.204222	0.207166	0.243676	0.357416	609.24	0.209877	4.51963	0.211934
COTL1	0.060551	0.114667	1.11521	0.359406	0.241743	0.275849	11.2167	27.4302	0.82606	10.4377	0.610404	1.04922	0.239616	0.0151976
GINS2	68.4273	0.15257	1.05494	0.571477	0.257649	0.654276	0.320384	0.288305	0.467224	0.265138	7.12888	0.488787	1.3518	0.158047
SLC7A5	0.346242	0.142276	0.0447797	0.103704	0.742743	55.4007	0.0505841	0.36432	3.65985	3.81214	0.721431	0.0251896	0.581746	0.0256028
CYBA	0.0326951	0.0233624	12.5439	0.0279514	0.01927	20.4914	0.00982285	203.415	0.0221089	17.0226	0.0210235	0.366782	0.0102102	0.0104486
MPG	2.61766	0.402188	11.8019	1.68021	0.0616706	7.18291	0.295571	0.777452	0.15887	1.98732	0.928117	4.06619	1.88461	0.030172
STUB1	6.19729	0.798596	1.83018	1.17972	0.18553	7.57098	0.334405	0.570766	0.406771	0.516068	7.02325	1.01481	9.7125	0.00805402
FAM173A	8.33745	0.389196	1.77661	0.82616	0.285318	3.75893	0.384429	0.894345	0.833927	0.445974	8.15983	0.673727	7.21355	6.6732
SOX8	0.0745512	0.0238318	0.0672762	140.158	0.0298758	0.0404959	0.0235737	0.0241313	0.0293824	0.0606327	0.0504535	0.0246502	0.0244861	0.0250473
TPSAB1	0.0995361	0.0993362	0.139949	0.0770852	0.114311	0.0995542	0.098645	0.187271	0.102593	311.977	0.209248	0.317041	0.101078	0.10256
UBE2I	3.43348	0.170023	5.77607	0.993241	0.108104	9.3373	0.111761	1.74605	0.699148	1.41767	3.84569	1.96712	3.7144	2.63572
TMEM204	0.0877799	0.0875622	49.078	0.0623774	0.0883635	9.55241	0.0868097	0.252516	0.100074	25.9472	0.088927	22.623	0.377314	0.0910787
NUBP2	3.63518	0.231051	2.29373	0.828634	0.398149	2.37807	0.536826	0.971708	1.11952	0.787248	5.12234	0.954601	6.55815	0.0216119
NDUFB10	4.49702	1.1357	2.4328	0.924699	0.256742	7.96308	0.468907	1.41781	0.455974	1.24361	3.53256	2.10781	3.61421	6.93085
SLC9A3R2	0.0895269	0.23113	18.8299	0.457113	0.0295989	1.17795	0.101863	0.0612668	0.0385591	92.0618	0.136826	8.20186	0.0917959	0.0223391
RAB26	32.6698	0.678917	0.237358	0.544529	0.101842	0.172276	0.474242	0.102236	0.496454	0.175778	38.287	0.103993	33.4086	0.105331
PDPK1	2.78285	0.407019	0.619403	0.675944	0.393533	1.371	0.111174	0.959547	3.19841	0.379089	7.86952	1.00969	7.12686	0.0244771
SRRM2	2.75925	0.201174	2.03115	0.526941	0.307421	2.21646	0.136549	0.979176	3.60254	0.577578	5.79151	1.32224	5.56935	0.00294794
FLYWCH2	2.78913	0.455381	4.56442	1.58713	0.14866	6.50264	0.214742	0.366556	0.312473	1.38152	5.66314	1.47879	5.02791	7.02019
FLYWCH1	5.87861	0.36062	0.847149	0.243067	0.51496	15.4086	0.25775	0.343523	2.02888	0.54715	6.34628	0.757232	5.94655	0.0376385
PAQR4	0.18228	0.0184748	0.0450761	0.0644572	2.92473	0.0777965	0.931952	0.0384962	17.8115	0.0255238	0.0379249	0.0081688	0.0504602	0.00832002
VASN	0.0580747	0.0579142	12.0764	2.07649	0.0563003	25.8599	0.0573596	0.109417	0.0650551	0.1005	0.0589214	17.5847	0.0593157	0.0605134
NUDT16L1	2.80505	0.338612	1.90447	1.46021	0.300723	0.668255	0.417623	0.145713	1.88222	0.263941	3.84873	0.390793	4.38179	0.0137399
UBN1	2.61951	0.199825	0.252415	0.19953	0.587777	1.54512	0.319682	1.11536	7.36321	0.872978	7.05682	0.680219	4.50896	0.0248665
SNN	0.102696	0.0677399	0.484592	35.2406	0.0295543	0.456615	0.0373771	1.17977	0.0725071	0.257364	0.340297	0.167038	0.488163	0.0147047
SNX29	2.55528	0.0881783	0.232546	0.082282	0.283788	0.281072	0.524802	1.67267	27.0525	0.259252	4.15222	0.0605711	3.14568	0.0106476
LYRM1	6.82491	0.1741	3.24896	1.19901	0.343912	1.84985	0.308075	0.239667	1.02084	0.266028	4.59923	0.351475	2.08947	8.50469
METTL9	1.34146	0.370021	5.15946	0.511483	0.145438	25.8568	1.8344	1.38549	0.439221	1.06927	2.09634	0.473231	8.11738	0.00646375
UQCRC2	3.51612	0.346189	2.14787	0.344401	0.351826	3.02121	0.532746	0.883609	2.96468	0.450714	7.70392	1.76635	6.75945	1.31239
EEF2K	4.4271	0.356673	1.24686	0.168984	0.134326	1.12298	0.289089	4.93157	1.43603	0.395729	36.8606	0.0916593	69.3068	0.0928716
HS3ST2	1.65313	1.5614	0.376207	0.393283	0.347832	0.65088	0.58364	1.35338	0.407251	0.663663	4.6361	0.386627	154.148	0.389485
PRKCB	0.25412	7.72858	0.146994	0.151065	0.114293	0.254817	0.314109	2.00442	0.13233	0.667296	35.8618	0.153196	298.67	0.15492
KIAA0556	2.21825	0.157293	0.250895	0.107706	0.47826	0.795534	0.451355	0.206182	10.5097	0.174656	22.1563	0.0408529	7.23493	0.0414903
ATXN2L	3.50965	0.198904	0.522452	0.212004	0.248905	1.97269	0.242101	1.20898	7.5725	1.00366	13.3088	0.129198	8.0519	6.94618
NFATC2IP	2.60633	0.194353	0.979734	0.200108	0.362386	1.10931	0.53816	1.83387	5.51693	1.17419	14.0672	0.237328	7.5694	0.0266488
MVP	2.3463	0.150518	19.1952	0.161845	0.117986	33.864	0.308515	3.39982	0.156037	6.10941	0.590246	1.93549	1.33431	29.2064
TMEM219	1.10144	0.234002	5.41875	1.10671	0.148304	9.68758	0.838906	4.78263	0.534884	1.40723	1.09258	1.56784	1.54484	2.69127
PPP4C	2.54918	0.41322	1.33808	1.01971	0.230718	4.64905	0.33024	2.39196	1.12164	1.30783	5.67915	0.49109	6.89749	3.61447
CORO1A	0.141926	0.141622	0.199506	0.10664	0.109006	0.141954	0.140568	147.94	0.22976	47.9618	0.14353	0.144935	0.908504	0.146529
FUS	2.77179	0.233067	1.89801	0.572527	0.390572	3.09523	0.124026	1.23862	1.90718	0.81743	8.87783	1.10748	7.11325	0.00434909
ITGAM	0.198185	0.1978	0.194737	0.153879	0.21503	0.724209	0.196465	233.579	0.205217	11.3235	0.200213	0.201988	0.201154	0.203998
ITGAX	0.305069	0.304572	0.432321	0.231486	0.321388	0.305114	0.302849	132.073	0.322234	8.21355	0.307679	0.309959	0.308888	0.312534
TGFB1I1	0.084737	0.199753	40.4892	0.202663	0.0733197	11.2863	0.0837866	0.0853766	0.10838	3.65615	0.0858608	114.317	0.0863835	0.0879693
LONP2	3.76903	0.189129	0.56982	0.663956	0.0969879	5.76257	0.171859	0.42563	6.34596	0.281482	6.11677	0.834277	3.17899	5.43392
ADCY7	0.416931	0.168456	20.0766	0.15482	0.191874	0.287008	0.16722	88.1844	0.173018	2.88272	0.355708	0.539196	0.171565	0.174205
CYLD	47.1751	0.224158	1.29086	0.299232	0.182627	0.787508	0.316441	0.849822	1.06099	1.73225	13.7385	0.674032	3.74025	0.0588178
CHD9	2.00134	0.249402	0.620678	0.27231	0.837578	0.472376	0.145841	0.664309	5.80865	0.279125	8.09262	0.123316	6.91589	0.00538401
RBL2	2.94627	0.118418	5.20651	1.06881	0.178905	1.99564	0.0544736	2.63082	0.770834	2.38354	6.30495	1.03422	5.89088	0.0213768
IRX5	0.0595726	0.236894	0.668256	6.05976	0.0499237	1.91136	0.0588375	0.0600678	0.0749644	0.151409	34.418	0.556005	1.5123	0.0620795
IRX6	0.221606	0.894489	0.946133	0.222521	0.176991	0.377085	0.219804	0.222815	0.231192	0.221899	270.028	0.225586	6.20297	0.227688
MMP2	0.117476	0.111528	205.039	0.103845	0.101225	1.5562	0.0539014	0.574919	0.0655729	0.64688	3.75799	0.114441	7.89441	0.037233
LPCAT2	0.126079	0.0511949	1.66737	3.19302	0.0460527	2.11779	0.0775631	45.9068	0.0946753	1.21804	0.49184	0.306656	0.692342	0.0535397
GNAO1	150.623	1.73378	0.0571412	0.0934409	0.0183912	0.11589	0.0605629	0.023945	0.0284039	0.0127447	139.286	0.013107	14.389	0.0133158
MT3	0.206819	0.518212	0.0915951	77.7012	0.018158	0.115338	0.0303481	0.0455594	0.0306143	0.0344657	0.486192	0.0253388	0.273769	0.00827918
MT2A	0.0149801	0.00532601	6.76924	10.6803	0.013047	4.96871	0.00381861	0.253467	0.021375	3.05034	0.0167171	2.75791	0.0132286	0.374423
MT1E	0.0195028	0.0296347	2.73189	28.9046	0.0178813	0.92953	0.0162756	0.013802	0.0524577	1.227	0.0307649	0.517289	0.0196222	3.13822
MT1M	0.0464286	0.0181744	11.5787	13.0857	0.0209815	0.0662893	0.0229317	0.0440148	0.0246725	1.23372	0.0533065	1.9159	0.0279332	0.0116611
MT1A	0.113711	0.1871	88.7248	0.534018	0.142128	0.436499	0.112561	0.327271	0.147794	0.196967	0.11507	5.05	0.115702	0.117615
MT1F	0.00778	0.012745	0.124184	148.264	0.0128402	0.458495	0.0117003	0.0478103	0.0146297	0.206155	0.0347123	0.072679	0.0196047	0.00819154
MT1X	0.0202954	0.0824055	2.48755	35.5797	0.0151297	0.574234	0.00959482	0.141389	0.0428254	0.407835	0.0629556	0.209031	0.0556211	0.00512428
NUP93	1.548	0.83525	0.858178	0.191445	0.187088	2.38043	0.080221	1.15181	0.743868	0.86999	27.4076	0.230961	177.275	0.0403854
HERPUD1	1.70863	0.130399	6.58685	0.288275	0.064661	2.42355	0.0661257	34.0308	0.330507	15.0407	2.57718	1.86785	1.79535	0.00460489
ARL2BP	4.27691	0.341416	5.17081	0.590007	0.26702	2.92037	0.585949	1.01998	1.36095	1.31599	4.70542	0.449635	4.83876	0.0121245
POLR2C	6.25207	0.21654	1.6816	1.24627	0.217161	2.25345	0.214492	0.259282	1.10566	0.71407	6.94805	1.43651	6.40653	0.00695245
NDRG4	4.84272	5.0912	0.0330457	11.2412	0.0192795	0.0143599	0.0383959	0.0743998	0.0213141	0.230239	5.84709	0.0859745	6.79008	0.0150935
CDH5	0.246738	0.246308	0.975914	0.198268	0.21724	0.246778	0.244816	0.248028	0.372442	186.695	0.249001	0.25098	0.25005	0.253218
CKLF	1.58611	0.19373	3.76487	0.876129	0.112698	2.31596	0.163378	28.387	0.286982	10.8952	0.837898	1.59238	0.708126	0.0509445
CMTM3	0.0636862	0.0635127	14.2794	0.751138	0.0578382	5.32446	0.0629134	44.6319	0.0715255	6.99642	0.134292	1.03256	0.0650268	0.0663202
CES2	2.02724	0.512211	1.93821	0.446907	0.647459	2.33077	0.293056	0.782211	1.68887	0.382676	10.4751	0.483515	8.5286	0.038074
TMEM208	3.46551	0.15003	3.14867	1.61924	0.173072	2.54941	0.173189	1.15402	1.13139	0.460111	4.31019	1.76491	2.13026	0.015312
THAP11	4.45263	0.258054	4.78826	0.749926	0.192183	4.17883	0.323753	0.776602	0.845389	0.516206	10.8449	2.49892	7.324	0.0319857
NUTF2	5.81004	0.612329	4.74275	0.690438	0.216755	10.346	0.26475	1.13485	0.505806	1.12533	3.70594	4.28391	2.94528	0.0302358
CDH1	0.16261	0.162271	0.303348	0.114951	0.160777	698.344	0.161099	0.163624	0.144487	0.162856	0.164391	0.519089	0.165218	0.16772
SNTB2	0.188364	0.0148918	9.03627	1.6051	0.302223	0.182875	0.0496736	0.042911	3.14851	0.156024	0.122381	0.17863	1.91007	0.0157228
VPS4A	4.74921	0.740937	1.61201	0.830179	0.293042	2.66054	0.339688	0.648932	1.3236	0.541258	8.78855	0.470757	7.26309	0.0152563
CYB5B	2.96509	0.494517	2.97458	1.42199	0.107896	7.81301	0.247548	1.44598	0.900171	1.47965	2.95472	1.40686	1.31147	0.0271576
NFAT5	3.81724	0.247781	2.52653	0.769129	0.241138	2.7275	0.182033	1.24639	1.70451	1.18565	8.16373	0.771573	3.98196	0.018757
SF3B3	7.56843	0.508428	2.28819	0.518624	0.333704	1.90753	0.103905	1.58478	1.55199	0.96359	7.79751	0.187782	9.15469	0.0237561
IL34	0.234562	0.156688	16.2685	1.89785	0.0759358	4.13238	0.0942035	0.179574	0.0825193	0.228881	0.321869	47.4655	1.09955	0.0989399
CALB2	0.196539	140.486	0.277156	0.311889	0.196822	0.196574	0.394879	0.370476	0.261971	1.6967	0.413866	0.200257	0.491843	0.202222
GABARAPL2	3.49847	0.675552	1.88501	1.47532	0.232002	2.68681	0.591459	0.513345	0.654799	0.504699	4.75532	0.761882	4.61131	0.30917
TERF2IP	12.6225	0.625253	0.9909	1.11919	0.107664	0.371574	0.351554	0.181394	1.27712	0.198267	15.4663	0.527538	12.7025	2.20541
VAT1L	0.787074	1.29493	0.0479744	45.5012	0.0147315	0.0243601	0.0216558	0.0536308	0.0430141	0.0248685	0.958827	0.014864	0.689525	4.63343
CMIP	6.8941	1.00462	0.696305	0.898792	0.0890276	1.15295	0.111196	17.131	0.142782	1.32604	35.3469	0.711143	7.26581	0.0558137
HSBP1	3.82269	0.123805	3.02012	1.49107	0.226873	5.87365	0.764578	0.475246	0.518851	0.778713	3.2527	0.820851	3.07196	0.00718284
WFDC1	0.336565	0.748421	0.479354	0.14891	0.0956636	0.182085	0.162654	0.107992	0.123779	0.681459	45.0278	0.999505	379.883	0.110961
USP10	1.91231	0.241033	1.08869	0.329157	0.75575	1.17592	0.642395	1.18721	4.06992	0.708084	5.86535	0.173305	2.30013	0.0194915
GSE1	3.9684	0.285073	0.662807	0.042249	0.760377	0.497898	0.384707	0.451393	8.01276	0.280243	19.5639	0.0143148	11.443	0.0145675
COX4I1	8.88939	1.03155	2.64741	0.496729	0.317271	8.7173	0.414622	2.88022	0.519084	1.54555	5.06567	2.07267	1.42414	4.16766
IRF8	0.230428	0.518726	1.36895	0.181943	0.217655	0.230466	0.228532	197.74	0.240137	4.96461	0.23266	0.734879	0.233695	0.236821
FOXC2	0.157765	0.157432	100.252	0.127542	0.143866	0.157795	0.15628	0.158763	0.16172	0.273518	0.159517	78.9426	0.16033	0.162792
MAP1LC3B	1.84424	0.939542	1.76604	0.845348	0.433378	2.24036	1.04936	1.37566	1.35289	0.88075	2.57786	0.445644	3.10737	1.52472
TRAPPC2L	3.78936	0.812097	3.37144	0.92436	0.144864	8.65629	0.846025	1.74942	0.554505	0.751754	4.43668	2.71214	4.59283	0.0184967
RPL13	1.68788	0.23318	2.19168	0.683198	0.243609	8.52335	1.8027	3.00984	0.535357	2.10609	1.99553	1.18054	2.45553	1.01295
TCF25	4.35359	0.571688	3.25382	0.688715	0.0395267	4.59439	0.187495	2.15021	2.01635	1.28885	12.1093	1.32562	7.16764	0.00637704
DOC2B	0.0242901	0.0391348	0.0329886	4.86011	0.494031	0.0167978	0.297888	0.0951437	2.52166	0.0251398	0.738117	0.0102717	0.0871411	0.0104587
RFLNB	0.0489907	0.0804443	1.69088	0.246048	0.0544351	272.952	0.0740424	0.0493895	0.0420228	3.06932	7.87623	0.292262	2.41642	0.0510096
VPS53	4.86713	0.639349	1.23785	0.371735	0.302995	3.62597	0.355579	1.1663	1.95888	0.739101	20.9107	0.155652	7.08281	0.0506475
ABR	4.89232	0.708522	0.319496	0.775627	0.108598	13.5548	0.0446989	4.44501	0.293381	0.396856	21.0716	0.734345	27.8223	0.0473353
YWHAE	3.35427	0.488207	2.12844	0.93287	0.330013	3.779	0.402317	0.849504	0.993504	0.504894	4.21779	0.381601	4.45562	0.000768152
CRK	3.14714	0.210552	1.68881	0.824314	0.319188	3.45181	0.186524	1.05979	1.68562	0.858735	6.99488	2.09584	3.47224	0.0164697
MYO1C	0.232379	0.121927	15.6644	0.232682	0.0726111	68.9927	0.112258	3.24371	0.115969	2.01105	0.250458	27.3324	0.0756973	0.0771478
PITPNA	2.77612	0.892097	2.22368	1.13549	0.146068	5.06699	0.110876	1.04455	0.447791	3.01961	12.3169	0.87719	8.64968	7.76459
PRPF8	5.17225	0.247242	0.789858	0.314648	0.862442	1.03231	0.150259	0.620306	2.69146	0.286912	12.0302	0.647424	6.94915	0.0106834
RTN4RL1	9.51235	0.387638	0.290661	0.124429	0.676018	1.90811	0.800264	0.102523	2.28263	0.350756	32.8225	0.104296	6.88035	0.105647
SMG6	3.37985	0.27263	2.21022	0.559288	0.272553	1.67659	0.272779	0.687568	2.45492	0.717347	10.0536	0.623723	11.7682	0.0228184
TAX1BP3	0.147811	0.0599907	12.0756	0.814121	0.0583795	53.1406	0.0594178	3.09312	0.110022	2.28229	0.126859	3.35607	0.0614387	0.0626759
NCBP3	4.23151	0.306512	1.33062	0.288149	0.146306	3.13577	0.123571	1.46181	5.92752	0.517969	11.1497	1.13625	7.3487	0.0320876
CAMKK1	2.70799	1.20142	0.209274	0.16124	0.360127	0.567415	0.444257	0.590149	2.89129	0.19542	30.5109	0.115533	50.4033	0.116995
CXCL16	0.673679	0.119122	3.95771	0.596126	0.0668795	0.0858495	0.0500203	248.878	0.0783862	1.78423	0.106743	0.0520128	0.127108	0.0527447
VMO1	2.76757	0.0777649	78.1459	0.0663631	0.100438	0.0779801	0.118019	38.648	0.122575	0.5347	2.78765	0.249499	0.335072	0.0809523
SLC25A11	6.41322	0.538239	1.67415	0.546616	0.245867	3.6772	0.575207	1.90218	1.55526	0.418388	6.60869	2.14619	8.07061	0.0106382
PFN1	2.45287	0.438816	6.84014	0.482161	0.0502917	10.0519	0.138642	11.6794	0.158751	10.6019	3.29199	6.79005	4.49479	0.00397721
SPAG7	5.30554	0.576088	2.42172	0.601686	0.274897	2.3518	1.56784	1.08035	1.0627	1.0247	6.15807	1.25093	7.734	0.00865736
C1QBP	7.08994	0.26913	2.02647	0.562282	0.290471	2.25562	0.918913	0.795964	1.83601	0.399858	5.46927	0.834702	7.32816	0.00605128
NLRP1	11.4479	1.55953	4.26241	4.25931	0.0240842	0.310711	0.0285866	0.539466	0.0256777	0.226308	4.67137	0.399136	8.48739	0.0199399
DLG4	2.92532	0.233655	0.145058	0.0453965	1.08074	0.0658354	0.923447	0.0843455	10.5184	0.0472805	10.1347	0.0244167	17.0364	0.00798579
TMEM256	2.09992	0.0734658	5.08295	1.86479	0.257227	4.37578	0.570777	1.23246	0.457576	0.710175	0.590508	1.66534	0.956975	0.0145452
ZBTB4	5.8103	0.516158	3.11368	0.291289	0.480112	1.7494	0.0970643	1.4237	1.73732	0.514344	16.6876	0.9595	6.18878	0.0115581
FXR2	2.84094	0.351782	1.02243	0.223473	1.0426	0.997288	0.314922	0.287513	3.9727	0.454362	6.93452	0.294056	6.43403	0.0232326
SAT2	2.68323	0.496633	1.83054	0.747936	0.146059	5.45371	0.469598	1.60524	1.66377	0.470571	7.96235	1.14745	10.6811	2.91825
NAA38	4.07208	0.659237	3.23706	1.05828	0.314702	1.13123	0.997326	0.530543	0.549	0.846478	6.23097	1.68648	6.23434	0.00564252
PER1	1.73304	0.180463	2.87585	0.288059	0.188178	4.20997	0.0195102	14.1906	2.38758	2.74954	7.27047	1.82903	3.63777	0.0208061
MYH10	0.279359	0.756698	13.8681	0.358897	0.403213	1.31681	0.324398	0.021443	2.12424	0.408957	8.12887	0.583095	4.37538	6.83496
STX8	5.43251	0.31237	4.13368	0.931513	0.144393	10.7833	0.399888	1.30586	0.470239	1.47494	4.09221	2.75658	2.97611	0.022738
RCVRN	0.0240637	0.0191514	0.0184209	0.0212585	5.50411	0.0319889	2.64063	0.0242617	9.52003	0.0142318	0.0668273	0.00894841	0.209845	0.000331919
GAS7	12.4678	1.19551	3.39294	0.259325	0.197578	2.67335	1.17761	2.45157	1.20494	0.363768	15.5002	0.0206508	5.56651	0.0209992
PMP22	0.0110729	0.0107475	38.434	0.759167	0.0183322	57.2221	0.0135549	0.317809	0.0176712	0.629886	0.0221346	9.3632	0.028253	2.11483
NCOR1	3.46062	0.183756	1.03051	0.367307	0.559922	1.32276	0.106785	0.918871	4.05843	0.720178	6.84081	1.5299	4.78525	0.00421366
CENPV	9.96099	0.602419	2.85726	1.3664	0.177177	0.410139	0.046432	0.0580387	0.538949	0.167924	19.3007	0.184283	11.8823	0.032268
RASD1	0.0365326	0.0359074	4.53896	14.8463	0.0129063	4.37793	0.00702397	0.18719	0.0199862	0.097239	2.18466	0.188364	0.167439	0.00492593
PEMT	0.941564	0.172151	7.10782	1.60988	0.163296	18.9903	0.114335	0.942764	0.371898	0.431898	1.60277	0.176501	0.483947	0.0573987
TOM1L2	2.29156	0.562208	0.33578	0.551712	0.488837	1.11078	0.284912	0.169573	3.52374	0.167253	13.4786	0.943214	8.34214	0.0235799
MFAP4	0.0816299	0.0481521	151.924	0.660827	0.141332	0.119044	0.0729531	0.138742	0.146533	0.0835375	0.101806	1.17169	0.121244	0.0503325
USP22	6.7088	0.898903	1.3715	1.04847	0.181167	2.31325	0.137096	0.452345	0.833442	0.253336	17.9661	0.871691	11.333	0.00892136
RAB34	0.117538	0.149737	53.1136	0.873271	0.072602	7.68388	0.072295	1.76884	0.0598005	1.09381	0.230475	8.2073	0.120288	0.0499687
SEZ6	71.7247	2.485	0.149863	0.139393	0.165898	0.10698	0.442328	0.107735	0.382491	0.107145	23.7021	0.109527	48.1365	0.110892
NUFIP2	2.65201	0.337665	1.68471	0.390818	0.209759	3.17968	0.190102	5.02246	2.59739	2.26284	10.4808	0.525581	6.06163	0.0107862
EVI2B	0.140599	0.140293	0.137864	0.119852	0.158167	0.51145	0.139233	118.996	0.124262	68.5711	0.14221	0.143623	0.352165	0.145225
COPRS	3.51449	0.990174	3.80467	0.977097	0.210605	16.4727	0.308573	0.424462	0.351815	0.334064	4.84975	0.743527	3.77248	2.6059
MYO1D	0.217881	0.211715	7.95451	0.189787	0.140807	134.577	0.417928	1.47166	0.186196	0.512998	0.83113	3.90813	0.322429	0.133111
ASIC2	22.4902	1.86274	0.267156	0.21785	0.218551	0.271425	0.269275	0.272794	0.2847	0.271725	106.201	0.276027	0.679322	0.278476
CCL5	0.113714	0.113482	0.111647	0.0934985	0.0967216	0.113735	0.112682	4.81354	0.117019	299.422	0.114933	0.116003	0.1155	0.117216
CCL3	0.147525	0.0576079	0.0648437	0.0509477	0.0737093	0.300113	0.0530729	234.324	0.0892633	19.5581	0.0738176	0.0359348	0.0357476	0.0363871
CCL3L1	0.0810737	0.0329617	0.046242	0.0307655	0.0562883	0.0814038	0.0326933	265.801	0.0845585	14.1888	0.0334489	0.0338088	0.0826591	0.0342178
GPR179	106.117	0.402533	0.166831	0.128591	0.14309	0.170052	0.168428	0.171088	0.174436	0.170278	57.5891	0.17354	9.02282	0.175402
SRCIN1	52.2331	4.8159	0.247886	0.221547	0.127088	0.329964	0.27887	0.251184	0.193316	0.133486	49.3943	0.136271	12.4385	0.137864
PCGF2	30.2485	0.737861	1.91697	0.43749	0.189527	0.601557	1.10321	0.0628413	0.278847	0.887632	22.7779	0.516718	18.1981	0.0649665
PIP4K2B	5.81419	1.4183	1.93345	0.557198	0.28	2.09881	0.332634	1.1912	0.803335	0.525961	16.821	1.90249	12.1428	0.0389993
RPL23	1.50077	0.227743	3.80457	0.773659	0.119537	11.6162	1.34154	4.72544	0.404598	2.52114	2.19078	1.59767	2.73331	2.12187
PLXDC1	43.6701	0.233141	1.48934	0.0539611	0.0570631	0.0705698	0.192314	3.84787	0.149693	0.14281	140.241	6.73469	29.9524	0.0434446
STAC2	0.0151006	0.0385346	0.0199092	356.225	0.0102019	0.00779863	0.0184479	0.0327587	0.0158547	0.00462028	0.0410868	0.0148607	0.0708774	0.00486024
MIEN1	2.73813	0.575329	1.16095	2.84659	0.0962914	6.17096	0.388358	2.10438	0.264713	0.650154	3.45595	2.0597	3.87221	0.0221015
NR1D1	5.09719	0.647796	0.7185	0.895647	0.115936	0.135342	0.0522757	0.0847036	1.10483	0.18873	54.8337	0.155536	32.6322	0.0136955
SMARCE1	18.5243	0.309209	3.79132	0.620887	0.157017	1.94266	0.176702	0.660114	1.08749	2.03834	4.38097	1.2146	2.57249	33.5207
KRT10	3.91798	0.17342	3.78863	1.76665	0.117897	5.39796	0.246333	0.988346	0.614919	1.49865	2.4791	0.729734	2.73831	0.00529691
DNAJC7	3.30944	0.412311	1.37744	0.628094	0.259397	3.13302	0.418161	1.45816	2.60091	0.57544	7.93395	0.353888	5.30945	0.00807971
STAT5B	1.74647	0.386569	2.13482	0.521293	0.202342	3.21103	0.187365	1.19819	1.40023	4.50592	16.7054	1.17927	9.10414	0.0583317
STAT3	0.431701	0.14254	7.26512	1.06022	0.0826625	5.35412	0.118255	2.81892	0.689574	4.38131	4.61687	1.73368	7.21752	0.0307192
CAVIN1	0.047497	0.0317854	29.0871	0.110188	0.020602	82.1631	0.0191206	0.0556255	0.0266146	10.5582	0.0196931	50.5194	0.0198379	0.0202788
EZH1	1.25638	0.199352	0.472302	0.122449	0.287601	1.53886	0.0683977	0.254533	26.4994	0.238547	2.99811	0.630668	2.63057	0.00918287
VAT1	0.0747372	0.269915	10.2101	0.169264	0.0791768	185.215	0.0738699	1.27737	0.105849	3.19361	0.157539	1.98746	0.321362	0.0776896
DUSP3	3.03031	1.77203	0.971297	0.441351	0.19956	32.1882	0.174241	3.13532	0.783754	0.70568	5.12341	1.35797	2.50468	0.0869261
MPP2	36.5203	0.889502	0.394365	0.69493	0.0383093	0.0878727	0.0351986	0.0359886	0.0492612	0.0616951	90.6688	0.0367225	49.58	0.0372837
HDAC5	10.7683	1.21531	0.411351	0.187258	0.50582	2.8873	0.401516	1.17975	2.21933	0.320801	12.1129	0.85531	13.569	0.0207719
UBTF	6.77605	0.412296	2.63281	0.319921	0.186906	2.76941	0.190516	1.77815	2.02068	1.22798	18.4381	1.10735	9.58586	0.0127518
FAM171A2	0.242727	0.186057	0.158613	39.7016	0.0176873	0.0895898	0.0356274	0.0494392	0.0385195	0.133949	3.67459	0.103091	3.53692	0.0180885
GPATCH8	3.21516	0.288748	2.50948	0.339007	0.170508	2.00894	0.207903	0.610696	6.90217	0.424189	7.21776	0.634896	4.93146	0.0154626
C1QL1	0.224391	29.6898	0.129718	0.81822	0.552158	0.808352	0.523018	0.13336	0.666726	0.132667	0.134053	0.135463	6.18349	0.137062
KANSL1	3.3318	0.435241	1.96495	0.427777	0.242975	2.07625	0.165959	2.56685	2.94679	1.13714	10.6503	0.921764	4.78515	0.0335958
COPZ2	0.0864122	0.120234	108.145	0.699149	0.0492988	2.66553	0.0772224	0.489532	0.0714006	1.09371	0.0518659	5.64696	0.326719	0.0532864
CBX1	1.48243	0.432065	2.90734	2.20856	0.139132	2.12896	0.242513	0.650059	0.755063	0.262594	6.76038	1.65942	5.26825	0.0080211
SNF8	4.33212	0.205233	2.70068	0.687703	0.332085	6.02144	0.62102	1.61467	0.662511	1.37211	5.72551	2.26214	4.82922	4.17591
SPOP	2.3413	0.170275	2.06485	1.10281	0.132073	3.86604	0.210614	0.866948	1.70653	0.836119	6.43904	0.683526	12.4523	2.13971
SAMD14	39.3611	1.59339	1.23509	0.136132	0.100119	0.193523	0.112742	0.114779	0.114824	0.479793	36.4014	0.68009	106.355	0.118095
PPP1R9B	5.80821	1.61874	1.94031	0.2813	0.149359	1.46526	0.135856	16.6144	0.227125	2.02245	27.1141	0.837988	21.7391	0.0932369
COL1A1	0.0671578	0.0396312	790.923	0.0699634	0.0498028	0.0673448	0.0392707	0.0747922	0.0866786	0.0398114	0.0836861	3.54314	0.040542	0.04132
MRPL27	4.13168	0.438217	3.37963	1.0681	0.147037	5.24843	0.729255	0.599702	0.89859	0.78221	3.08575	1.15494	8.76336	0.0169448
ANKRD40	3.65375	0.368328	2.25731	0.641916	0.180698	8.09896	0.186806	3.18637	1.10893	1.1996	7.09674	1.74757	6.99845	0.0305914
TOB1	6.65937	0.120637	1.39357	0.479114	0.168877	4.73416	0.186792	0.736226	2.28133	0.910547	13.9052	0.526348	9.51939	1.29047
SPAG9	7.04901	0.635879	3.80683	0.22244	0.313074	5.06217	0.302134	1.46019	0.964915	1.7302	14.5317	2.07238	10.8889	0.0116281
CA10	82.9778	0.309089	0.0222786	0.0393742	0.0429198	0.0387437	0.0345083	0.0430647	0.0223354	0.0395416	191.022	0.0235347	93.2335	7.32367
MMD	37.208	1.44611	1.52712	0.39087	0.0964723	0.548881	0.328737	5.57522	0.407641	0.554955	11.6469	0.326948	19.8914	0.0570734
COIL	5.16992	0.209428	1.77431	0.475283	0.209423	0.835111	0.269538	0.735455	4.1281	0.555716	9.85984	1.13925	7.32785	0.0275789
MRPS23	3.06206	0.711866	1.54228	0.507577	0.379727	3.83303	1.20159	0.404402	2.31743	0.251762	6.27041	0.588968	4.80867	0.01479
CUEDC1	0.152254	0.135742	0.841047	0.340551	0.734866	0.965416	0.305234	0.683094	5.63696	0.0634453	7.84493	0.725667	11.5229	0.0194903
VEZF1	2.04815	0.123092	2.07377	0.20451	0.393612	1.6031	0.125492	0.494659	6.49965	0.267405	12.3635	1.4683	8.78018	0.00941043
SUPT4H1	1.37157	0.215461	5.16816	2.01741	0.0843729	8.02579	0.224323	2.45119	0.407728	0.719811	2.49261	2.64844	2.59611	0.0126923
2020-09-04	1.35341	1.71944	0.445311	0.132161	1.61867	0.45644	3.03502	0.035222	4.82386	0.0314037	1.69079	1.29962	1.80025	0.0033404
SKA2	3.65236	0.76292	2.42548	0.574617	0.433306	2.37203	0.949894	0.23118	1.43877	0.256537	4.52529	2.15724	9.68717	0.0126424
AC091271.1	2.02021	0.251325	1.28304	0.597441	0.261448	4.76692	0.249358	21.3863	0.973112	1.33502	2.15722	0.321789	2.75787	0.0561786
APPBP2	5.69557	0.436386	1.75716	0.782779	0.253829	1.0563	0.227453	0.681315	1.77916	0.303365	11.6927	0.627759	10.3767	0.0157549
TBX2-AS1	9.0509	0.115464	1.02118	10.3754	0.027749	0.756752	0.0557581	0.099287	0.0407415	0.0370389	0.511775	4.75986	2.84957	0.0386616
MED13	2.07292	0.359465	2.13452	0.658639	0.294258	0.984908	0.125724	1.43918	2.97429	0.557957	8.41942	0.430207	8.14964	0.0139507
CCDC47	3.37098	0.240214	2.24636	1.17074	0.243424	1.47975	0.178879	2.12187	0.892848	1.02855	7.21949	1.4136	8.32094	0.0272859
ICAM2	0.160696	0.160365	2.86181	0.131214	0.124791	0.398228	0.159222	3.44332	0.165253	184.302	0.338388	3.72478	0.163241	0.165683
PECAM1	0.109514	0.109271	0.107346	0.0759476	0.0834907	0.39708	0.108431	42.8598	0.111493	201.248	0.110793	0.111915	0.111387	0.113188
DDX5	2.45781	0.188993	2.23773	0.653006	0.184638	2.95729	0.153093	3.10858	2.13111	2.40143	4.17282	1.89795	3.61937	0.000788458
GNA13	0.363998	0.196595	1.72142	3.68434	0.0564724	2.81845	0.041637	14.6556	0.216406	3.71324	0.756081	1.70148	0.181655	0.0441151
CEP112	10.9781	0.0570141	0.503897	0.0630742	0.118207	0.1571	0.0808711	0.0285254	47.6675	0.0517798	1.38093	0.0487369	1.31538	0.0159119
HELZ	1.9832	0.374618	0.969285	0.337846	0.331045	1.09255	0.211781	3.55471	4.96522	0.604841	9.5028	0.393789	7.14307	0.0144557
PSMD12	3.93005	0.380048	1.73878	0.599012	0.283511	3.17249	0.489031	0.301229	2.65054	0.578126	6.42768	0.744809	6.19207	0.0101356
ABCA8	0.06498	0.020778	21.2811	9.52579	0.0301385	0.165095	0.0205489	0.0392725	0.034304	0.0360377	0.0211951	0.770654	0.0213588	0.0218572
ABCA5	16.8206	0.367128	1.28444	0.575372	0.145571	1.63419	0.0781692	0.0297016	2.75208	0.0580202	13.3938	0.411594	9.08134	0.00789682
AC011990.1	0.327104	0.326603	0.322611	0.413212	0.34929	0.32715	0.66173	0.328604	0.347563	0.327468	172.605	0.332033	0.330954	0.334627
CDC42EP4	0.0121654	0.236325	0.47452	66.0783	0.00968775	0.849879	0.0139431	0.0691672	0.0349483	0.278528	0.0706296	0.56297	0.147175	0.00323481
ATP5PD	3.88239	0.6076	2.23168	0.423445	0.388096	5.66904	1.54166	1.03831	0.959141	1.06328	5.92258	1.43259	5.85854	0.00249398
NT5C	6.72818	0.336853	4.41748	0.573869	0.107009	3.79463	0.602804	1.37185	1.68236	0.396414	6.38228	2.02375	8.38011	4.07407
JPT1	26.2265	1.59381	1.18456	0.491531	0.138381	4.79112	0.552343	3.16857	0.468517	3.7479	3.56731	0.30804	2.94433	0.0537967
GRB2	1.48632	0.210476	2.09254	1.32818	0.118487	3.27403	0.0937724	12.5343	0.745292	1.91058	4.80394	0.951785	3.15411	0.0471974
H3F3B	2.78085	0.294316	1.04606	1.00613	0.280969	4.43785	0.252499	1.56494	0.876363	1.34739	3.5035	1.42228	3.63529	0.000151153
WBP2	7.48268	1.01788	0.450785	0.43775	0.358545	3.10238	0.509186	1.40968	1.4004	0.851554	13.0096	0.324438	12.6179	6.39972
SRP68	3.23818	0.699575	2.31733	0.699234	0.237468	3.87149	0.46037	1.28738	1.39629	1.41207	6.95317	1.29178	4.66304	0.0249641
RHBDF2	1.39964	0.184023	0.636539	0.250466	0.169025	3.8048	0.182701	158.344	0.272	4.67528	0.89283	0.188172	0.461998	0.190164
CYGB	0.999164	0.978931	2.29728	0.418306	0.0381188	152.342	0.0273642	0.0721227	0.0555662	0.0314008	5.86934	2.89574	17.6715	5.83882
MXRA7	2.47084	0.267606	6.2775	0.980582	0.301423	5.07895	0.363818	0.0773888	1.22407	0.291888	1.93256	1.0848	2.72447	0.01571
SRSF2	2.39694	0.148759	2.49125	0.695128	0.0625941	4.02392	0.110958	2.17132	3.5172	2.05607	6.16196	1.36306	5.59487	0.00301695
SOCS3	0.0830471	0.0489999	2.70728	0.0394413	0.0741918	74.5483	0.0743075	12.6098	0.076983	26.3044	0.103431	0.584572	0.0500824	0.0510063
CYTH1	3.58483	0.151574	0.291172	0.0837419	0.648647	0.220177	0.419872	2.12522	8.49694	0.943262	11.5244	0.0341337	11.1278	0.0111572
[truncated: 2,871 more rows]

## Sheet: HumanAdultEye_TopEnrichedGenes
	Rod Bipolar-ON	Amacrine Ganglion	Fibroblast	Mueller Glia	Rod Photoreceptors (MALAT1-lo)	Melanocytes	Cone Photoreceptors	Immune	Rod Photoreceptors (MALAT1-hi)	Choroid	Cone Bipolar-ON	Pericyte-Smooth Muscle	Cone Bipolar-OFF	Retinal Pigment Epithelium
0	PCP2	PVALB	PI16	TRDN	RBP3	DCT	ARR3	C1QA	AC130415.1	CLDN5	SCN1A	CCL19	GSG1	TTR
1	ISL1	STMN2	SFRP4	WIF1	IMPG1	MLANA	PDE6H	C1QC	PPEF2	S100A8	KCNG4	HIGD1B	GRIK1	SFRP5
2	PCSK1	CALB2	OGN	RLBP1	CLUL1	PMEL	GUCA1C	C1QB	LRRIQ1	VWF	ERBB4	GJA4	FEZF2	FHIT
3	APOBEC2	TFAP2B	RBP4	FABP7	IMPG2	TYRP1	OPN1LW	HLA-DRA	NR2E3	S100A9	PCP4L1	COX4I2	C3orf70	SFRP1
4	CXCL14	SST	FBLN1	RGR	RHO	MITF	AC023905.1	HLA-DPA1	RPGRIP1	CAVIN2	RELN	ACTA2	FAM19A4	RPE65
5	AC093159.1	NEFL	EGFL6	TF	GNGT1	SLCO4A1-AS1	MYL4	HLA-DRB1	EYS	S100A12	KCNB2	MYH11	FEZF1-AS1	AC067969.1
6	TMEM196	TAGLN3	EDN3	SLITRK2	NELL2	HPDL	GNAT2	CD74	DMD	CLEC14A	IRX6	NOTCH3	SLITRK6	PLD5
7	KALRN	UCHL1	APOD	PRSS35	GLB1L2	TSPAN10	PEX5L	HLA-DQA1	SRRM3	GIMAP7	ADGRB3	TINAGL1	SCG2	SLC16A8
8	VSTM2B	ATP1B1	PITX2	DAPL1	PDE6G	GAPDHS	TDRG1	CSF1R	IGSF9	ABCG2	KCNH7	FHL5	HHIP	ALDH1A3
9	SYNDIG1L	SNCG	ALKAL2	STAC2	NRL	TYR	CALB1	MRC1	PCDH15	SOX18	ZNF804B	WNT6	TTN	GAP43
10	CCNO	CNTNAP2	RARRES1	AQP4	AC005550.2	GPR143	MAP6	FOLR2	CNGB1	TPSAB1	FAM135B	TESC	CACNA1A	CST3
11	CALY	VSNL1	DCN	LHX2	CNGA1	TRIM63	FAM19A3	AIF1	NTM	CD52	GABRR2	TCF15	KCNK3	SOSTDC1
12	TRNP1	VGF	SCARA5	LIX1	GNAT1	MLPH	LINC01896	MS4A4A	MPP4	CCL5	CABP2	RGS5	TACR3	BMP7
13	NIF3L1	C1QL1	CCL26	C1orf61	ATP1A3	RAB38	HIST3H2A	RGS1	ZMYND19	CYYR1	SLC24A2	RERGL	JPH4	RBM47
14	PRDM8	NEFH	OMD	SOX2	RS1	QPCT	AC055733.2	LYVE1	COL25A1	RGCC	CELF3	TPM2	WFDC1	RBPMS2
15	AC010478.1	NRN1	PLAC9	LINC00844	RCVRN	HACD1	DHRS11	HLA-DMB	ANKRD33	NKG7	CACNA1G	CARMN	DPP10	LGALS9
16	RPH3A	GAP43	TGM2	COL9A2	PRPH2	ROPN1B	GUK1	HLA-DQB1	CEP112	ADGRF5	CA10	ITGA7	KIRREL2	MALSU1
17	AANAT	GNG3	PITX1	HKDC1	ROM1	HPGD	RABL3	GPR34	CASZ1	IFI27	NEUROD4	COL14A1	CCDC141	ABI3
18	PGM5-AS1	RTN1	MGP	FRZB	ABCA4	LGI3	GUCA1B	FCGR3A	MAK	KLRB1	GABRA1	TAGLN	BCAT1	SLC39A12
19	B4GALT6	CEND1	COL1A1	DKK3	NT5E	CDH1	NME1	HLA-DRB5	LINC00599	PTPRB	CPNE6	STEAP4	PTPRO	DUSP4
20	AMIGO2	MAP1A	C2orf40	FXYD3	GUCA1A	GPNMB	COTL1	TYROBP	USH2A	SRARP	BCAT1	FAM162B	SSTR2	SERPINF1
21	CCDC136	MYT1L	ENPP1	USH1C	TFPI2	PAX3	SLC24A2	STAB1	NEUROD1	SOX17	SLC24A4	REM1	BHLHE22	MFSD2A
22	ST6GALNAC5	PCP4	IGFBP6	RDH10	SPINK4	BCAN	FAM213A	HLA-DMA	KCNJ14	PECAM1	CAMK4	PTH1R	PRKCB	ZNHIT2
23	CA8	CELF4	SMOC2	GABRG3	AC110716.1	HSPA2	P3H3	CD14	MOK	IL7R	EPHA7	CDH6	GABBR2	KCTD10
24	ADRB1	SCG2	SYNPO2	RAX	ADCY1	GMPR	GNB3	GPR183	INTU	CDA	GABRG2	FOXS1	REPS2	SEMA3B
25	GNG13	ROBO2	C1S	NPVF	REEP6	SNAI2	KCNB2	HLA-DPB1	SPTBN5	ROBO4	AC011990.1	INPP4B	CAMK4	AK2
26	DUSP4	TTC9B	COL3A1	MT1F	ELOVL4	CITED1	SERPINF1	SLCO2B1	RGS9	CDH5	SAMSN1	SLC38A11	SH2D2A	BCAN
27	GRM6	LY6H	FBLN5	SPOCK1	SAG	CRTAC1	FAM57B	RNASE1	MYO9A	ICAM2	VSTM2A	BGN	THSD7A	LRP8
28	SLITRK1	PRKCB	FOXC1	SLC1A3	ANKRD33B	CDK2	UQCRH	F13A1	PPM1N	GZMA	TAGLN3	MYL9	SERTM1	CPVL
29	BX255923.1	NRXN1	LTBP2	SOX8	RDH12	EDNRB	GUCA1A	CD163	LENG8	CST7	TMEM215	WTIP	TMEM215	KCNK3

## Sheet: RabbitEye_EnrichmentScores
	Fibroblast	Rod Photoreceptors	Choroid	Cone Bipolar-ON	Immune	Amacrine Ganglion	Smooth Muscle	Mueller Glia	Rod Bipolar-ON	Cone Bipolar-OFF	Cone Photoreceptors	Melanocytes	Retinal Pigment Epithelium
PRPF4	0.476194	0.198943	0.499034	1.88877	2.03605	4.791	0.89805	0.768331	1.76265	2.08172	1.30959	2.26794	0.0153663
CDC26	0.929906	0.0958685	0.699671	0.982066	1.74844	1.94963	1.37224	3.75774	0.872788	0.85633	0.80006	2.72605	0.476076
SNX30	0.946239	0.104955	0.154974	0.867576	27.3057	2.46633	0.704188	1.38699	0.517839	0.614613	0.529213	3.28808	6.26689
HSDL2	0.432701	0.0913339	0.605988	0.987023	0.583436	0.473953	0.290581	18.8296	1.41459	0.814069	0.584153	5.79448	1.3435
PTBP3	0.556383	0.229278	3.88348	1.28277	7.49198	0.508415	1.60812	0.406733	0.79801	2.21069	0.543347	4.93208	4.95382
ENSOCUG00000021292	2.49208	0.15731	1.18276	0.428935	1.05358	0.341107	1.06852	3.66832	0.988745	0.33892	0.49117	1.60921	0.017395
UGCG	0.159621	0.101078	0.22518	0.673027	0.117607	11.0057	0.132583	6.10466	1.86024	4.32187	1.44913	0.0102204	0.269181
DNAJC25	1.51396	0.114747	0.261232	0.109274	1.23201	1.89314	1.67996	0.913801	2.20103	2.78039	1.04186	1.53873	1.62474
PTGR1	2.00324	0.0470272	6.91909	0.0559203	14.8367	0.0539688	1.64312	0.994166	0.0546191	0.0553844	0.0565329	7.77553	0.0595976
ECPAS	1.66538	0.408725	0.96017	0.525385	0.552108	1.9322	0.851174	1.42098	0.977608	0.880408	1.13712	0.875102	0.00606894
SVEP1	324.032	0.00651358	0.0389593	0.0172995	0.00841495	0.0135198	0.215208	0.0747805	0.00783229	0.0079684	0.00817371	0.00850501	0.00872774
TXN	1.59066	0.0579903	1.01318	0.884829	1.07958	2.55301	1.60886	1.74966	0.867692	0.687616	0.267421	2.19067	0.220463
ENSOCUG00000025387	4.01631	0.00613664	14.6579	0.0964024	0.636179	0.171146	4.72829	0.504477	0.0320636	0.0127979	0.00385583	2.37879	1.82838
CTNNAL1	15.8549	0.0230414	2.16667	0.0505838	0.194969	0.220965	1.15962	0.173442	0.179401	0.100486	0.0795783	9.62005	2.04729
RAD23B	0.713965	0.259917	0.978707	2.59141	0.96506	3.5174	0.426356	0.636307	3.31348	1.23961	1.37564	0.711544	0.0126173
ZNF462	0.327623	0.724147	0.145391	2.13793	0.0196113	3.16067	0.119211	1.85706	0.967266	5.48187	4.59781	0.436145	0.0935713
FKTN	0.778476	0.745156	0.276786	1.37177	0.219275	1.34913	2.28425	0.273103	2.70117	1.20592	2.03503	0.664182	0.0106212
FSD1L	0.357615	0.555056	0.385816	1.95695	0.0741663	1.55546	0.692304	1.07983	1.27732	0.467685	17.4877	1.71864	0.0225962
SLC44A1	6.84415	0.523478	0.263452	0.531791	0.0454621	0.445047	0.290203	0.2908	0.0921271	1.51075	0.921029	9.85634	0.0138941
SMC2	0.439758	0.322535	0.499819	2.74738	1.60413	1.91732	0.307044	0.581299	6.37306	3.32163	1.28416	0.591117	0.0116296
RNF20	0.483279	0.307677	1.03858	1.48867	1.42451	3.59596	0.363423	2.20486	1.42773	1.80677	1.12113	1.64086	0.0102932
ENSOCUG00000025109	2.70248	0.0933841	1.39589	0.241865	1.42934	0.237923	1.42932	5.03578	0.807898	0.264695	0.300566	1.023	0.0326265
ENSOCUG00000006373	0.227009	0.0971591	0.0749133	2.20285	0.0259549	14.2452	0.549951	6.56611	0.611822	0.834763	0.228493	1.37516	0.689837
ERP44	2.8913	0.157628	0.744696	0.615129	1.51213	1.14873	2.56508	0.874818	0.396944	0.384964	0.515301	2.25842	1.50202
NR4A3	2.19097	0.0409494	0.410319	0.0211699	11.3866	0.294777	16.7441	0.438672	0.0206192	0.0209429	0.050875	0.614348	0.0227366
ENSOCUG00000039058	1.76304	0.164855	0.787897	0.490918	1.98721	0.877966	1.97755	2.51272	0.591671	0.435652	0.499207	1.8492	0.0826114
GALNT12	6.03911	0.0142165	0.973508	0.080986	6.01605	0.0167236	2.37768	0.366802	0.044639	0.0345577	0.0176687	39.6781	5.62531
GABBR2	0.0836079	0.0280392	0.0650058	6.15598	0.118972	15.8572	0.135682	3.7096	0.148651	7.66179	0.0341169	0.0353031	1.78607
NANS	1.34797	0.0984028	0.82742	1.48337	2.08242	2.84799	2.01004	1.45153	0.211131	1.02537	0.237136	3.49925	0.0132369
ANP32B	0.888824	0.108581	0.364633	1.51979	0.893106	2.40975	1.32617	1.28592	2.50222	1.92824	0.897244	2.19039	0.107601
NCBP1	0.870815	0.360262	0.372081	1.47981	0.316472	2.08964	0.459381	3.1214	1.00618	1.06697	1.69098	4.34415	0.00780516
TDRD7	0.760136	2.18699	0.236578	0.986067	0.157552	0.715028	0.367524	3.30112	0.277125	0.461628	2.27644	4.48128	0.0058685
ENSOCUG00000003832	0.726336	0.144386	4.09853	0.791904	0.971781	5.51705	1.10143	0.263155	0.162306	0.704071	1.02074	0.74231	33.7583
FRMPD1	0.0297128	6.21234	0.0242833	1.35449	0.0132089	0.0616593	0.0184168	1.54323	8.80952	0.754027	6.25002	0.0573284	0.0137001
GRHPR	2.04651	0.0532569	1.14301	0.80153	0.520703	2.75845	1.58105	1.80044	0.690156	1.14076	0.0641438	2.11472	0.00605626
ZCCHC7	0.375158	0.176898	0.253716	0.818003	0.318959	1.01441	0.612342	0.452281	48.1636	0.623442	0.221394	0.217706	0.00484619
ENSOCUG00000022333	0.386761	0.449505	0.31379	3.02251	0.41523	3.16416	0.445934	0.376898	8.0654	2.37612	0.287077	1.00289	0.0287037
GNE	2.43286	3.41377	0.109826	0.759368	0.0744774	0.777165	0.158101	1.34369	0.163683	0.235915	0.0776259	4.93232	0.0226958
CLTA	1.15566	0.221075	1.22017	1.28264	1.58559	2.26035	0.733549	1.47294	1.20691	0.88567	0.458794	1.69352	0.350764
RECK	21.5057	0.0764069	0.137051	0.152614	0.0272538	0.258294	2.49358	0.157548	0.130331	0.144379	0.096661	0.522547	0.028176
ENSOCUG00000027206	0.972496	0.154568	0.404435	0.672066	0.555421	1.27475	0.649548	7.39259	1.74025	0.696897	0.814213	0.780023	0.182261
SPAG8	0.845319	0.217446	0.367328	1.02085	0.720801	1.64014	0.578442	8.63578	1.15272	0.598929	0.663924	1.13054	0.00478398
NPR2	3.20837	0.0837316	0.379802	0.452052	0.0114429	1.43073	2.35643	3.14632	1.00261	0.338786	0.0111103	0.344866	2.36721
GBA2	0.631909	0.561824	0.0728941	1.1785	0.462865	9.53463	0.251135	1.29249	1.31492	1.08626	1.41744	0.244635	6.29769
TLN1	6.25947	0.0326321	1.48798	0.089903	6.07714	0.0688382	4.01548	1.05387	0.0362845	0.0297912	0.0575278	5.42162	0.0630871
Tpm2	3.05553	0.00152698	0.551926	0.499335	0.00069213	1.3027	23.9534	0.0426297	0.199757	0.104444	0.0200621	0.0321131	0.0184717
TESK1	3.46986	0.132704	0.487027	0.690209	0.698329	2.25711	1.58698	1.20126	0.360969	0.550144	0.384312	0.972089	0.371534
RUSC2	0.861431	1.10978	0.455341	1.56685	0.018287	3.54381	0.223571	0.370912	2.74498	1.72118	0.681102	2.00323	0.00294528
ENSOCUG00000011954	0.219143	1.28259	0.105675	3.98632	0.079482	0.371389	0.0423068	0.261414	12.6119	7.03688	1.41076	0.0814618	0.175681
FAM214B	1.95994	0.0379951	0.413408	0.30939	2.26029	1.04493	1.14075	8.10325	0.583791	0.284321	0.154978	3.03056	0.0183318
STOML2	1.09054	0.0553638	1.32421	0.946995	1.48924	2.35469	1.43384	2.26787	1.66502	0.838258	0.42477	1.93508	0.0791462
VCP	1.32965	0.204784	0.924993	1.4147	0.627468	2.02284	0.75936	1.66492	1.5438	1.29428	0.667104	1.17837	0.26102
ENSOCUG00000001224	0.361119	0.0708117	0.106457	1.98447	0.0744018	9.39088	0.432917	4.51748	3.45187	1.0585	0.508025	0.782137	0.00751908
ENSOCUG00000023782	4.30594	0.0470806	0.630663	0.336974	0.0592828	0.1842	5.64227	1.85953	0.311466	0.0384514	0.359983	4.87142	1.08992
ENSOCUG00000024714	2.37194	0.123525	0.797625	1.18508	0.150839	1.20015	2.37024	1.91518	0.530911	0.184734	0.487644	3.49002	0.404357
DCTN3	1.11957	0.0520763	0.434795	1.86149	0.147924	4.25018	0.450298	2.48498	2.65937	1.33507	0.558785	1.97607	0.00263246
ENHO	0.156301	0.0565308	0.0661819	0.0670892	0.236708	2.7862	0.652006	75.8588	0.0655468	0.211925	0.067815	0.0699922	0.0714433
UBAP1	1.23834	0.231452	1.20474	0.795937	0.798823	1.89619	0.676888	2.50715	1.60913	0.695624	0.611308	2.37608	0.00681255
UBAP2	0.89189	0.205134	2.10513	2.05974	2.38545	3.00437	0.507174	0.756889	1.98607	0.91785	0.667507	1.56694	0.00372463
AQP3	0.0693234	45.6813	0.0796219	0.0596256	0.512448	0.021603	0.0250475	0.217096	0.0125019	0.0654919	12.3381	0.141165	0.0138941
CHMP5	0.783989	0.09939	0.818455	1.61628	0.420457	3.46379	0.34233	1.84466	3.58908	1.17996	1.6403	1.80234	0.00948682
ENSOCUG00000024998	0.594584	0.237227	0.639742	1.44918	2.20684	1.60353	0.733779	3.60574	1.70576	1.31715	0.728491	1.59321	0.0586885
ENSOCUG00000004833	3.22816	0.0328422	0.678112	0.789162	1.34763	2.34447	1.87924	1.40047	0.660828	0.346904	0.234552	0.944156	0.0250469
APTX	0.626509	0.10984	1.42489	8.76473	0.304327	3.0891	0.19305	2.2777	0.545777	1.45764	0.461352	2.9541	0.0132592
NDUFB6	0.88812	0.2738	0.320571	1.32702	0.520854	2.58794	0.513392	3.29471	2.32947	0.811789	0.689794	1.62208	0.510641
SMIM27	1.78231	0.270317	0.285015	0.490947	0.527072	0.3246	1.61637	3.77279	1.93105	0.459278	0.88306	1.43639	0.302066
TOPORS	1.47321	0.131687	1.06354	2.03228	1.64333	1.58131	1.77628	0.543104	1.56499	1.28802	0.436287	0.990346	0.601495
DDX58	8.44236	0.0128773	1.26675	0.0379695	0.524143	0.118036	9.5551	0.359941	0.126882	0.0117325	0.0436874	0.110245	0.0128353
ACO1	1.43316	0.143064	1.35859	0.37486	0.28685	0.508598	2.78966	1.83734	0.318034	0.79981	0.201813	17.7212	3.20894
TEK	0.18622	0.0752906	608.851	0.0976177	0.0468949	0.0437501	0.143052	0.0429498	0.0442737	0.0902087	0.045815	0.0472961	0.0482841
IFT74	1.83708	0.424422	0.326624	0.617772	0.436898	1.27965	1.84082	1.68335	0.822048	0.481812	1.59195	0.519399	0.0054795
ENSOCUG00000003706	2.80175	0.0549214	1.43243	0.185457	3.36031	0.424652	1.79922	2.85569	0.881732	0.506438	0.306481	1.12692	0.0080575
ELAVL2	0.158432	0.106302	0.120281	0.394506	0.124855	97.5487	0.115403	0.116578	0.119374	1.16897	0.122605	0.125687	0.127731
ENSOCUG00000027972	0.0901304	0.0397793	0.0912085	0.751398	6.13836	0.890826	0.0441741	0.0447488	130.052	0.195955	0.0477221	0.0492586	0.0502834
SLC24A2	0.0828571	0.0872328	0.100419	6.2415	0.104766	6.45399	0.0958001	0.376667	0.458772	1.06002	35.4976	0.105559	0.107508
RPS6	2.38263	0.0627107	1.33439	0.374936	2.21929	0.321241	1.69696	2.5469	0.665759	0.287253	0.217168	1.34892	0.0794736
PLIN2	1.16618	0.028876	1.09483	0.206201	63.5314	0.367868	1.21632	2.2263	0.256211	0.078282	0.0876933	2.73326	0.0104422
CNTLN	2.89035	0.492847	0.427828	0.710853	0.113149	0.523405	1.18116	1.96959	0.880499	0.924333	0.393439	0.538263	0.00309519
BNC2	7.51782	0.093766	0.588977	0.109426	0.901987	0.528811	0.307581	0.172565	0.400071	0.108493	0.11049	46.2166	0.115789
PSIP1	0.659673	0.157565	0.181284	2.34118	0.160437	4.19525	0.556084	2.09854	1.86631	1.91514	0.9849	0.524755	0.0298324
ENSOCUG00000038994	0.0908846	0.0953796	0.108865	0.110115	0.113292	0.106921	0.10415	0.874165	0.107987	259.233	0.111114	0.114099	0.11608
NFIB	7.30988	0.00302779	0.792918	0.572443	0.00400071	0.202348	0.310266	7.80441	0.018328	3.01048	0.00387571	0.338127	0.3029
MPDZ	1.82045	0.171551	0.460904	2.28653	0.176272	0.345737	1.08036	0.935013	2.17318	1.48558	2.95075	1.55179	0.00958324
TYRP1	0.00418599	0.00921627	0.0115785	0.192928	0.00733894	0.00352476	0.00615515	0.158865	0.0122413	0.00921203	0.0143153	6084.61	43.9297
PTPRD	0.167077	0.00636949	0.015343	8.26482	0.00262608	3.01594	1.03971	2.25724	6.67195	9.15145	0.00601774	0.00265726	0.303813
DMAC1	2.13665	0.061367	0.360254	1.29561	0.0686112	0.692833	0.438662	9.03543	1.41347	0.693716	0.172365	1.28997	0.231529
MLANA	0.0128051	0.00643968	0.011128	0.00578741	3.78734	0.0097653	0.00851386	0.19233	1.01255	0.0465196	0.0138853	2764.84	3.46893
PLGRKT	3.19461	0.0155975	0.439972	1.33639	1.45976	1.22137	1.63536	0.758751	1.15609	1.64575	0.245513	3.81369	0.00271226
ENSOCUG00000011411	14.9435	0.0144253	1.14113	0.0426622	0.520329	0.168551	2.81324	0.608463	0.0364124	0.0263864	0.0135137	3.52695	0.0144294
CDC37L1	0.481903	0.278403	0.248416	2.89641	0.267605	5.14888	0.866953	0.756118	2.04914	2.27904	0.64324	3.81182	0.00379366
ENSOCUG00000022202	0.0721437	0.0760142	0.250523	2.05121	0.0915755	37.8882	0.0836075	0.255692	0.344644	2.58446	0.0896722	0.0922814	170.219
ENSOCUG00000004189	1.66845	0.224499	0.314235	0.922698	7.43739	1.36412	1.04578	1.02355	0.929278	0.444805	1.45314	2.92859	0.526778
VLDLR	1.77327	0.264051	0.0605172	0.91181	0.0226136	1.28658	9.1281	0.225292	0.0557127	0.580865	1.82539	2.28995	0.0233943
SMARCA2	2.21549	0.0697034	0.091535	0.88838	0.196736	2.97428	1.42038	3.393	0.233685	0.3155	2.94074	0.525613	0.0728017
DOCK8	0.655817	0.0660087	0.149522	0.0771282	384.17	0.0747045	0.162899	1.57928	0.0755131	0.0764635	0.0778872	0.0801604	4.06415
FXN	5.36316	0.0282753	0.374814	0.499748	0.0637312	0.529844	0.753505	5.75256	0.589109	0.28107	0.203137	2.54364	0.0693362
ENSOCUG00000013019	0.367359	0.651864	0.364862	5.18997	0.0399011	0.124157	0.100064	1.76903	12.6907	0.816954	0.842752	3.47042	0.0411876
FAM189A2	0.125417	0.00988118	0.127475	2.66457	0.0127454	0.204721	0.0249394	8.74959	21.9423	4.6812	0.0123824	6.52992	0.0132159
ENSOCUG00000013243	1.27232	0.233637	1.02662	1.3812	0.416956	4.37585	0.948282	0.625141	1.6968	1.45138	0.208755	0.866325	0.00178333
KLF9	3.89695	0.00181725	4.18027	0.111823	1.44443	0.812344	4.02652	0.747833	0.375668	0.363236	0.00378493	2.50663	0.0554111
ZFAND5	3.42334	0.0355563	1.70718	0.195645	0.544735	1.08934	2.04997	1.97805	0.287246	0.850731	0.1891	2.76184	0.167904
ALDH1A1	55.7095	0.00248859	1.54402	0.0144391	0.0431444	0.10663	1.93585	0.0298912	0.00303265	0.00971507	0.00317502	0.0242949	0.00340731
ANXA1	38.4867	0.00135767	2.71208	0.000852477	1.23223	0.000662109	0.821316	0.469229	0.00107706	0.00173787	0.00095637	1.73046	0.000435908
PCSK5	1.60414	0.0206081	0.659239	8.03739	0.146671	1.45631	0.376991	0.762593	0.354015	8.85992	0.492406	0.232964	0.0269882
ENSOCUG00000001622	1.68711	0.122334	0.645381	1.83213	0.910451	4.41315	0.503828	0.602617	1.25012	1.9273	0.752955	0.906162	0.0159433
VPS13A	1.49429	0.361433	0.805144	0.915076	0.66715	2.15576	0.849201	1.19574	1.22593	0.308751	0.858361	6.08062	0.00561727
PSAT1	0.0611457	0.00957401	0.00483438	0.0156958	0.0051256	1.92285	0.0125448	439.076	0.00883187	0.0141702	0.00498152	0.119543	0.136222
ENSOCUG00000022657	0.207965	0.0530129	0.164841	2.05672	0.329748	4.37692	0.291416	5.92228	1.75086	1.51199	0.812206	0.803262	0.0713069
ENSOCUG00000000531	0.62607	0.0184643	0.73435	2.14433	0.0796797	1.50244	1.36611	6.65989	2.10705	0.711467	0.188349	3.98143	0.0242654
IARS1	0.965717	0.458221	0.342683	2.72811	0.376461	1.985	0.99762	1.31061	1.69793	1.14753	0.588973	0.874225	0.594451
NOL8	1.43028	0.281079	0.82298	1.35145	0.424782	2.81061	0.828157	1.30325	1.71299	0.945846	0.257232	1.39196	0.0040387
OGN	113.392	0.000263844	0.0411635	0.000901556	0.000439688	0.00101429	1.09642	0.408298	0.000602012	0.000587852	0.000483819	0.108377	3.49755e-05
OMD	426.025	0.00497688	0.435328	0.0046422	0.00485213	0.00443508	0.0922428	0.0070973	0.0045038	0.00458506	0.00470776	0.00490608	0.00503963
ECM2	42.2326	0.0048781	0.0116567	0.00608624	0.00636129	0.00581486	7.48647	0.0126199	0.0154955	0.00601138	0.00617214	0.0472046	0.00660692
ENSOCUG00000025050	1.66826	0.136876	1.28499	0.632423	1.81126	0.742424	1.22579	2.54107	0.921976	0.602415	0.40181	0.965443	0.0620826
ENSOCUG00000010338	1.19465	1.63351	0.774296	0.395771	1.01972	0.698857	1.33765	1.42362	0.157143	0.321309	1.66483	2.36712	0.00653103
NAA35	0.981502	0.180828	0.290863	1.36001	0.340823	2.4554	0.993002	4.43296	0.721125	1.3304	0.593052	1.64631	1.26042
TUT7	0.854432	0.183212	1.83278	0.7693	0.942698	1.42608	1.41088	2.6492	1.19705	0.99874	0.750709	1.66665	0.218221
DAPK1	3.07188	0.0190405	0.604046	0.456523	0.936668	2.56976	0.42738	1.42009	7.71132	0.07052	0.01403	0.758188	0.0149722
ENSOCUG00000017854	0.0446599	0.0469784	0.0540034	0.0546602	0.0563329	28.6237	0.0515356	4.06992	0.0535432	0.0542005	0.0551854	24.7601	0.0578059
FANCC	0.293996	0.0531752	0.0951987	14.3304	0.537646	0.298988	0.650952	0.236182	30.6187	0.947349	0.116798	0.777067	0.0339549
ZNF782	0.376149	0.316459	0.341849	1.53053	0.123771	6.37102	0.736709	1.09108	2.13487	4.08593	0.226946	1.3064	2.55504
CTSV	1.88513	0.00218806	2.12899	0.0637124	4.15595	0.329634	2.27972	5.67239	0.0403456	0.0872941	0.0335016	13.0712	0.280345
AUH	0.4695	0.181638	0.343869	2.81419	0.496216	5.34814	0.703828	0.416426	4.09404	1.77079	1.26875	2.02398	0.725958
GADD45G	4.88537	0.000853651	4.77916	0.262118	0.100461	0.0790441	12.3089	0.176844	0.0159719	0.104463	0.0725458	0.00302761	0.000355942
SEMA4D	1.10355	0.0173184	0.0636069	1.66072	6.24992	1.44753	0.299433	2.88399	3.46931	1.91258	1.63131	0.423066	0.0228775
SECISBP2	0.782821	0.171777	0.543651	1.49445	1.22784	2.93415	0.468755	1.74563	3.39898	1.56181	0.538497	2.19295	0.00382431
SHC3	0.085389	0.0498756	0.0581602	12.5975	0.0609221	43.5292	0.0552419	0.472225	0.835431	0.635084	0.0595608	0.0614276	0.0626716
SPIN1	0.959348	0.249116	0.611923	1.8046	0.661353	3.05816	1.07515	1.09214	2.20174	1.49593	0.366271	0.848755	0.013516
NTM	0.0091265	0.325512	0.00282935	7.69407	0.00301848	19.6032	0.00263419	0.0604181	5.10633	9.54598	1.11843	0.0130893	0.00314049
APLP2	0.674324	0.0923298	0.316953	2.32057	0.319777	1.18786	0.270106	0.361811	16.623	1.1205	1.03634	0.43322	0.544249
ARHGAP32	0.167845	0.0587042	0.0529602	2.23247	0.0357207	4.92391	0.337623	11.917	2.0038	3.69537	0.429412	0.334773	0.499141
FLI1	1.46379	0.0206658	105.329	0.0249833	6.77315	0.024028	0.532143	0.0235431	0.0243459	0.0495856	0.0252841	0.0261891	0.0267948
ST3GAL4	1.98942	0.202014	0.182843	0.198392	0.434727	0.0727331	1.5052	1.51451	0.00335943	0.0660872	6.40193	53.0503	0.556647
SRPRA	3.52912	0.0786352	1.01627	0.48856	0.748732	0.837532	1.85929	1.80788	0.983573	0.28354	0.242504	1.59238	0.300559
FAM118B	0.902341	0.390157	0.755762	0.96044	3.12156	0.549795	1.4474	2.31914	1.70581	1.36831	0.460208	0.51169	0.72995
CDON	0.586623	0.0757047	0.355658	0.570792	0.091627	0.0859334	0.285411	55.3547	0.247625	0.177438	1.06489	0.0923502	0.0941282
DDX25	0.0206051	0.101124	0.0854902	4.8672	0.0183304	8.98465	0.0257231	0.14096	16.4202	5.81732	2.32005	0.136288	0.0189796
STT3A	2.81967	0.109203	0.840261	0.500859	2.15084	0.463538	2.40042	1.44226	0.844983	0.421636	0.237304	3.80177	0.551233
FEZ1	0.411892	0.00293849	0.00153316	3.44069	0.103874	16.1646	0.111253	0.57223	1.31307	3.44652	2.22773	12.6072	1.14207
CCDC15	0.276786	0.0918158	0.640993	0.634329	8.12377	1.02583	0.519336	11.3771	1.1355	0.393847	0.156831	15.2361	0.0306326
ROBO4	0.0697324	0.0260017	1156.3	0.0232374	0.601829	0.0223861	0.147593	0.0219535	0.0420092	0.0230034	0.0235051	0.104546	0.0248482
NRGN	0.0466272	0.00817461	0.00977017	5.14657	0.0103129	2.02575	0.00920247	0.00933817	0.0707366	281.874	0.0402621	0.0104128	0.0106594
TBRG1	0.79821	0.153598	0.870344	0.940481	1.86315	2.13349	1.1987	2.46978	2.10771	1.4388	0.317162	1.28136	0.0068977
ENSOCUG00000017511	2.68009	0.0619871	1.60122	0.291628	2.46858	0.33924	2.25328	3.03373	0.945691	0.293222	0.136741	1.10505	0.0325907
ENSOCUG00000015533	1.92231	0.217432	0.926126	1.12394	1.42925	1.33345	0.612716	1.01137	1.61876	0.813483	0.585953	0.806779	0.435878
SORL1	16.6924	0.00248557	0.0161426	0.366791	2.39848	0.234964	0.190301	0.0193973	10.1945	0.677528	0.00318306	0.0243726	0.00341983
ARHGEF12	1.29277	0.141879	2.47135	1.54787	0.197995	3.35384	0.668858	1.57178	1.36111	0.349584	0.365461	2.83975	0.293297
CEP164	0.328244	1.08372	0.374596	2.8309	0.279582	1.84447	0.395949	0.816575	4.55911	1.53805	2.21212	0.146507	0.0103437
BACE1	1.1009	0.177838	0.468819	2.40983	0.00945159	1.55131	0.602619	0.989842	3.78124	1.44252	1.96997	2.94597	0.00981546
RNF214	0.553128	0.208561	0.501629	1.98301	0.287205	2.84188	0.872525	2.66583	2.67715	1.48123	0.705719	1.12042	0.166085
ENSOCUG00000011970	10.1567	0.000566745	0.0152585	0.000535668	0.000561319	0.000510447	44.3642	0.00731821	0.00200145	0.00166059	0.000543669	0.000567926	0.000584303
SIDT2	3.18393	0.089481	0.644059	0.223632	0.26222	0.454889	1.68478	5.93268	0.652369	0.402499	0.272168	0.435399	0.0141904
CADM1	0.0472254	0.302547	0.0176133	2.0487	0.0014008	1.06882	0.0107839	12.5632	7.68654	2.79116	1.87303	2.72242	0.00146021
REXO2	1.29108	0.0527301	0.504863	1.11599	0.688803	0.490292	1.40672	11.0315	0.681397	0.455857	0.210656	2.6435	0.00544191
ENSOCUG00000003342	1.22003	0.157631	0.686369	0.95278	14.7533	0.613573	0.476878	4.54662	0.219346	0.733264	1.02414	1.14449	0.0496382
ENSOCUG00000031697	7.30125	0.00923774	2.02169	0.0226445	0.247767	0.204443	8.28445	1.06302	0.00380845	0.053695	0.00398929	1.42547	0.10979
NCAM1	0.120473	0.1123	0.00362109	1.69899	0.00137741	8.62618	0.223111	13.2962	2.11716	1.03988	0.154911	3.22946	0.00143577
BCO2	3.11447	0.0730882	0.442572	0.0466181	0.233613	0.0695357	3.47533	0.680342	0.0594947	0.270179	0.290087	69.0888	1.76431
TIMM8B	0.691396	0.40952	0.637223	1.12881	0.287159	1.61901	0.596816	3.32193	2.02731	0.997281	1.05172	2.03371	0.423281
NKAPD1	2.95751	0.26434	0.827657	0.242724	0.481742	1.89551	0.904565	0.884738	1.16522	1.06856	0.377869	1.37045	0.276497
DLAT	0.568623	0.294223	0.385005	2.22473	0.695017	3.15049	0.383514	2.51587	1.9848	1.83978	0.70394	2.55925	0.376626
ENSOCUG00000012976	2.27766	0.0647502	0.0750954	0.0760632	0.0785279	0.0735938	0.113655	2.10285	0.0744174	0.0753858	0.076837	261.713	0.0806981
CRYAB	10.8093	0.00147545	1.73125	0.00159171	0.0231178	0.00116633	0.391586	7.96475	0.00136706	0.00127244	0.0026669	10.4052	0.00368483
PPP2R1B	0.914436	0.288917	0.848548	0.655028	1.14048	2.00163	1.36366	1.90978	1.38308	0.517413	1.61601	1.6271	1.41532
LAYN	2.29986	0.095841	14.33	0.0369849	1.50425	0.0873465	3.12487	0.180138	0.0360667	0.0366065	0.203647	10.4256	0.0395895
ARHGAP20	5.568	0.0320877	0.0639676	1.85875	0.0731326	3.35505	2.79647	0.14078	0.00355795	0.946588	2.06728	0.0769339	0.00400491
ENSOCUG00000017826	1.46889	0.0527652	0.933111	1.70541	0.649627	1.22791	1.58129	1.24853	3.45401	0.886761	0.430682	1.20529	0.0158193
RDX	1.41471	0.287899	3.98201	0.521152	0.0782078	0.646078	1.15631	2.10188	0.402135	0.378563	2.06263	2.55858	0.114683
ENSOCUG00000006972	0.382153	0.114057	0.113881	3.33237	0.17144	3.96932	0.496749	4.03452	3.91441	2.65619	0.0796102	1.35761	0.0928177
DDX10	1.37535	0.256726	1.20007	1.17652	0.490916	1.65475	0.787637	0.757899	1.11204	2.79608	0.984134	2.08992	0.00928574
ENSOCUG00000026209	0.941879	0.357082	0.445468	0.695127	0.813121	1.80808	1.23208	3.93078	1.45693	0.460131	0.349266	2.05798	0.0121333
ACAT1	6.91832	0.0232616	0.589115	0.282908	0.511582	1.33998	2.274	0.957687	0.174244	0.176318	0.0335705	6.87529	0.113229
CUL5	0.905293	0.369972	0.376143	2.88991	0.259232	3.56338	0.571724	0.708876	1.60325	1.79969	1.49698	1.22999	0.0049918
ELMOD1	0.0629764	1.38168	0.0221655	5.50291	0.023423	12.7436	0.0665132	1.95511	0.385095	0.749325	3.19153	0.0236545	0.0242261
CWF19L2	0.571288	0.488183	0.706475	1.97922	0.36758	2.41855	0.798226	1.05196	2.95983	1.27655	1.04216	1.30765	0.135818
AASDHPPT	0.578513	0.136375	0.155355	2.04364	0.0926659	11.0184	0.194699	2.69518	1.71035	1.33362	0.59636	1.29824	0.0888184
MSANTD4	0.215273	0.293877	0.252132	3.20973	0.370315	10.1845	0.212887	1.83522	3.25423	1.17381	0.695168	0.682199	2.06293
GRIA4	0.0273441	0.013207	0.0118853	1.74442	0.0125788	164.153	0.011162	0.0921581	0.0400451	10.5805	0.0122359	0.0127066	0.0130225
ENSOCUG00000001103	0.257072	0.266233	0.292791	0.295188	206.027	0.516224	0.457047	0.285871	0.291104	0.293512	0.297094	0.302751	0.306473
PDGFD	0.143199	0.0803527	79.7152	0.302766	0.0963807	2.03981	1.42385	0.0891972	0.24374	0.0927416	0.0944235	0.0971062	0.0988889
DYNC2H1	0.545654	1.0138	0.0492072	1.80397	0.0103638	2.78472	0.319405	2.2741	1.72961	1.50883	2.78369	0.386581	0.0495369
DCUN1D5	1.08408	0.117387	0.542924	1.18736	2.0696	2.52527	1.23753	1.75641	1.26633	1.63661	0.245216	3.28539	0.473843
BIRC2	1.38781	0.137584	0.989802	0.931531	0.315302	1.59018	1.46955	3.52929	0.380876	1.31143	1.10341	0.48755	0.00881597
BIRC3	14.9015	0.0212851	1.15243	0.0192911	2.28252	0.0185331	5.0376	0.0687366	0.0187852	0.0190825	0.01953	0.0202494	0.0207313
YAP1	14.3514	0.0111003	0.956461	0.0137021	0.0142894	0.0131209	3.32129	2.15506	0.0133139	0.0135419	0.0138857	0.598886	0.380224
CEP126	0.0734241	0.0333246	0.0426992	1.61096	0.0160059	47.0192	0.177083	1.6593	1.0627	3.21141	1.30371	0.0161705	0.0165772
ARHGAP42	1.12631	0.0234483	0.0911822	0.0147113	0.015328	0.0247259	67.2594	1.17427	0.0143033	0.0291346	0.0149041	3.89166	0.0158767
ENSOCUG00000007222	9.07413	0.0195654	2.96378	0.181012	6.40367	0.42468	0.540703	1.54671	0.0451955	0.0648778	0.0680615	1.79023	0.366338
CCDC82	0.67415	0.722103	0.322636	2.31571	0.191265	1.78044	0.928613	0.765463	3.67467	1.42421	0.601512	0.699648	1.03428
CEP57	0.721347	0.322943	0.3563	3.34995	0.632071	2.01133	0.435005	1.74624	3.15486	1.85737	0.835021	0.392526	0.00776585
SESN3	1.01336	0.0129541	0.0378536	1.64183	0.0317865	1.48737	0.0756725	9.66729	3.82247	3.01603	0.0322158	6.17384	0.383835
CWC15	0.816831	0.237403	0.428563	1.63485	0.284355	1.63121	0.763881	3.36666	2.50052	1.26108	0.650865	1.19569	0.000789963
PANX1	1.2195	0.0441941	0.208912	0.402896	1.06531	0.747132	2.77419	1.55509	0.0513919	0.350813	0.29066	76.8525	2.78507
ENSOCUG00000001096	3.59472	0.135009	0.262684	0.859241	0.224533	1.44845	0.95973	2.0437	0.56063	1.29301	0.459718	0.702903	0.00142197
CEP295	0.527553	1.02793	0.703893	2.37813	0.298577	2.21353	0.765784	0.643047	1.27589	2.125	1.43286	0.443567	0.0967768
FAT3	0.0464107	0.0319288	0.0375957	12.1072	0.0394995	35.8477	0.222379	0.787343	0.0372211	4.02024	0.0385603	0.0398487	0.0407091
ENSOCUG00000014147	0.644017	0.106435	0.895262	2.11766	1.40828	4.26382	0.75238	1.19892	3.17384	1.33651	0.557441	1.04029	0.0125924
NAALAD2	1.68121	0.0467461	0.351386	0.0330437	0.034303	0.392702	0.613786	41.1265	0.0597332	0.0656405	0.207636	0.30655	0.0354185
FOLH1	4.46499	0.253899	0.10521	0.286282	0.226335	0.0353877	2.71246	7.46893	0.125608	0.0373572	0.300835	0.12021	0.253903
TYR	0.1569	0.163648	0.183587	0.185414	0.190038	0.18074	0.176667	0.178338	0.182304	0.184136	0.18687	984.324	22.425
CTSC	1.64339	0.0356456	0.634085	0.596013	3.79168	0.0543809	0.83454	1.19236	0.252515	18.3194	1.58771	0.0337835	0.0345781
ENSOCUG00000014522	0.287022	0.227262	0.205603	0.342793	0.108843	0.455093	0.213983	0.101092	0.193358	0.10492	0.106734	921.451	0.111544
PRSS23	2.15768	0.0194099	0.0659417	0.0236713	0.0246244	0.022725	5.61154	16.2425	0.0230397	0.0234108	0.0239696	5.46532	0.0254707
HIKESHI	0.567267	0.065259	0.370731	2.65152	0.150502	1.38742	0.502245	1.90737	14.7563	1.49735	0.223297	0.479268	0.00188883
ENSOCUG00000013753	0.0993615	0.0809709	0.092913	0.203217	0.549224	1.52466	0.938277	0.256813	0.53911	0.0932465	0.0949118	598.149	0.099332
TMEM126A	0.937668	0.0486266	0.183321	1.56494	0.257044	2.18691	0.656764	5.11231	2.61158	0.845694	0.621337	3.92154	0.428622
ENSOCUG00000016529	0.848578	0.0557672	0.129312	1.82768	0.522544	1.96919	0.602342	4.54348	3.04954	1.72891	0.445806	3.40396	0.0108672
DLG2	0.0259816	0.00856201	0.0018519	14.4262	0.0019763	2.38975	0.0404713	0.105876	52.0256	6.34646	0.0141489	0.27662	0.00205658
PCF11	4.2933	0.220883	1.86194	0.240394	0.405811	0.550442	2.49145	0.288307	0.613355	0.458354	0.333309	2.22577	0.0782129
RAB30	0.522143	0.0251479	0.165319	2.09549	0.198864	1.91125	0.319028	0.31543	47.7518	0.68544	0.290965	0.753027	0.328254
PRCP	1.53416	0.0943088	17.1703	0.0320208	6.92547	0.231678	0.579947	2.96393	0.0312085	0.132338	0.0770116	0.638501	2.59974
ENSOCUG00000034638	0.790672	0.0245339	0.230125	0.0637276	0.0307602	9.57225	1.94956	8.26566	0.0288769	0.0293186	0.0299829	4.82351	0.031763
ENSOCUG00000021220	1.78097	0.182851	1.17392	0.536917	1.43664	0.456171	1.12156	2.81091	0.998589	0.476898	0.564283	1.11834	0.201315
AAMDC	2.51427	0.03048	0.433183	0.224993	0.115768	0.627264	1.32921	12.0736	0.386334	0.223852	0.424217	2.14989	0.00442427
RSF1	1.18649	0.136577	0.476445	1.58362	0.682235	2.49172	0.773528	2.51963	1.62482	1.23598	0.605654	1.26749	0.0170258
AQP11	0.0110988	0.00381195	0.00447386	0.0301262	0.00824392	0.0054455	0.00748929	3386.33	0.0247	0.124599	0.00236449	0.00245783	0.00252053
CLNS1A	0.632697	0.0430938	0.422197	1.96094	0.230903	2.20063	0.774306	7.35729	2.31732	1.43938	0.256062	0.93116	0.129274
MYO7A	0.0413641	1.11273	0.0961677	3.18606	5.63656	0.0311372	0.0849202	1.25675	2.86935	7.69932	8.64024	1.18743	0.0135647
GDPD5	0.483286	1.28959	0.175514	2.91482	0.154369	0.223007	0.176651	0.658415	9.19357	0.818913	4.61937	0.575054	2.57695
ENSOCUG00000022412	1.4263	0.274783	1.2797	0.806316	1.60961	0.463155	1.50602	1.84586	1.21777	0.701402	0.572509	0.545208	0.0756345
ARRB1	0.578245	0.167007	2.42459	0.90631	21.8947	3.45559	1.28588	0.923297	0.30676	0.372697	0.347521	1.00425	0.0318782
TPBGL	0.0624506	0.0136299	0.0162013	7.05284	0.0170722	0.0527571	0.0323078	0.0155067	0.0546914	469.704	0.0166421	0.0172324	0.0176274
ENSOCUG00000038071	1.46392	0.173996	0.56423	1.28611	1.15946	2.37923	0.791998	2.18788	0.938107	1.03529	0.562341	1.55918	0.58032
P4HA3	10.11	0.0293488	0.0347352	0.0352458	0.429252	0.366947	0.438	0.126834	0.0343782	0.145812	0.0356548	89.0539	0.0377058
ENSOCUG00000026735	0.787706	0.0424109	0.161003	3.1274	0.0114448	11.0545	0.604701	1.15928	2.76166	1.23901	0.497397	0.187034	0.585072
UCP2	0.394567	0.0156121	0.419787	0.375206	708.244	0.047091	0.117653	0.68586	0.018346	0.395689	0.0190423	0.246738	0.0201632
ENSOCUG00000009302	0.874641	0.150781	0.0561561	1.79294	0.371429	4.85511	0.416539	1.06959	2.79214	3.07139	1.33169	0.963249	0.0154962
RAB6A	0.710383	0.15064	0.328395	2.32099	0.25981	8.37107	0.473826	0.957043	1.31658	3.00842	0.781507	0.647633	0.0086912
PLEKHB1	0.101802	2.70189	0.157901	2.66695	0.04142	0.176937	0.161073	0.628217	0.786313	3.80429	11.5511	4.69106	0.0427455
ENSOCUG00000024033	0.736208	0.0680122	0.212388	0.954293	0.119745	1.04205	1.27079	16.6553	0.710664	0.57874	0.516712	0.953584	0.0363774
ATG16L2	1.59433	0.131594	0.136226	0.400585	16.1972	2.77043	0.498437	2.46681	0.459008	0.794062	0.117028	1.37094	0.0519038
INPPL1	3.17322	0.0379189	0.6471	0.0192329	1.20894	0.0615431	1.99066	7.39123	0.018705	0.0190152	1.15645	8.61742	1.56644
ENSOCUG00000022850	0.143367	0.0358416	0.0410295	0.0415149	1908.5	0.0708515	0.0392066	0.0396445	0.0406896	0.0411752	0.0419029	0.0430658	1.12881
ANAPC15	0.116864	0.373929	0.222477	3.54484	0.277992	2.14012	0.267572	2.29483	6.47717	3.35958	1.8654	0.984411	0.155283
NUMA1	3.35158	0.0528448	0.449951	1.01116	0.564924	0.986565	1.63642	1.5429	1.10343	0.591683	0.228719	4.31013	0.301164
RNF121	1.0799	0.13492	0.604648	0.81342	1.39042	3.06776	0.881507	1.3869	2.60729	0.610122	1.36213	2.64277	0.009511
STIM1	2.70311	0.0903771	0.285296	0.915793	1.41653	2.1513	0.91973	0.962669	0.682098	1.78255	1.20169	1.0499	0.700562
GLNB2	1.05402	0.301018	0.785136	1.0282	1.00579	2.1698	1.45873	1.10655	0.979003	1.19837	0.979011	2.74702	0.0115031
CAVIN3	8.92245	0.00141511	4.075	0.027468	0.0085254	0.723652	3.18846	1.26555	0.0212841	0.00911948	0.00108662	2.99274	0.000496047
SMPD1	1.87827	0.260309	0.706343	0.394608	1.17853	0.542092	1.1425	1.49023	0.213478	0.115425	0.492322	34.7626	22.2988
APBB1	0.419693	0.0454558	0.234439	5.44395	0.0403768	9.83991	0.389323	1.41171	1.77671	3.13239	0.259206	3.07998	0.00465109
ENSOCUG00000016956	2.04335	0.180582	0.280209	0.880469	0.154568	1.27949	0.997619	4.5167	0.73514	0.645803	0.802945	1.44062	0.00208471
ILK	3.26796	0.0283674	0.663474	0.770996	1.24885	0.706524	3.63034	1.36262	0.699851	0.431378	0.103181	3.2446	0.299768
TAF10	1.91854	0.0976489	0.758178	0.765693	0.915108	1.4909	0.771368	4.96634	0.899398	0.511436	0.643148	0.45004	0.238935
MRPL17	2.21452	0.0367315	2.8889	0.938828	0.614014	1.34439	1.12062	1.93417	0.626062	0.926988	0.336654	1.3883	0.284998
EIF3F	1.56905	0.0484893	1.16369	0.912993	1.80463	1.14345	1.52862	2.33451	1.43917	0.821876	0.424914	1.26937	0.373171
RIC3	0.157757	0.0598393	0.0425823	5.62749	0.0447592	15.7375	0.236877	0.554837	5.43112	2.0835	0.58432	0.0451585	0.0461423
STK33	2.43148	0.0258885	0.122947	1.04884	0.0244983	9.0094	0.6395	0.63637	0.751537	2.13004	0.691354	0.18232	1.2521
ENSOCUG00000005442	1.96506	0.0996079	1.30774	0.446472	1.63357	0.460813	1.37097	2.7477	0.564755	0.474807	0.337305	1.26141	0.0956739
TMEM41B	0.714557	0.155664	1.76507	1.40857	2.01264	6.26988	0.469165	1.53815	0.721789	1.56238	0.236062	1.50236	0.697102
IPO7	0.660132	0.40583	0.747964	1.34625	1.64331	2.02208	0.556735	2.2712	2.23543	1.10213	0.844552	0.752063	2.0829
ENSOCUG00000032535	0.129715	0.247968	0.533854	0.0834668	0.086152	0.0807751	0.330069	116.706	0.081673	0.0827285	0.08431	0.919138	0.0885153
SWAP70	0.543843	0.119307	6.40381	0.444259	9.93028	0.481796	1.0424	2.9483	0.118934	0.333542	0.103651	15.2311	1.18557
AMPD3	0.172055	0.0935504	0.702868	2.56284	0.112184	0.557839	0.624472	0.234609	62.0256	0.21797	0.109913	0.489234	0.115093
LYVE1	0.352726	0.230829	2.0385	0.257173	153.398	0.25156	0.246649	0.248666	0.25344	0.255641	0.258917	0.264101	0.267518
CTR9	1.89096	0.519863	0.139147	1.83386	0.147947	1.36314	0.420612	1.15228	2.53465	1.16529	0.762211	1.03544	0.129753
EIF4G2	4.07509	0.195571	0.694179	0.378231	0.295746	0.704763	1.449	1.16897	0.639067	0.297686	0.487192	0.800446	0.176592
USP47	0.675392	0.261774	0.355478	2.251	0.161724	2.45993	0.736728	1.62392	3.26977	1.59955	1.20929	1.11049	0.180613
DKK3	0.152435	0.0244474	0.0290945	0.0635294	0.172454	6.40361	0.123636	18.8278	0.0533687	0.277593	0.0298907	83.1638	0.0316696
BTBD10	0.969447	0.55897	0.700733	1.08695	0.147099	2.48371	0.641622	1.22151	0.974182	0.804582	1.19049	8.52766	0.00945626
FAR1	0.2584	0.960473	0.202944	2.39704	0.134437	4.10163	0.292323	1.10925	2.85266	1.64465	1.64154	2.17199	0.015362
SPON1	0.151938	0.120573	0.0131152	3.74231	0.00967751	0.249959	6.46353	28.3519	0.0148806	0.520176	0.00655319	0.0665224	0.0761674
RRAS2	11.1828	0.033146	1.13345	0.077396	0.948665	0.215188	1.4086	0.896797	0.0695132	0.0482489	0.129655	12.1955	0.334065
COPB1	3.89562	0.158345	0.790986	0.707167	0.83722	0.707938	1.94555	1.23087	0.372992	0.450485	0.28735	2.135	0.602425
PSMA1	0.967375	0.217911	0.375967	1.34452	0.475945	1.95705	1.36151	2.47765	2.45867	0.555743	0.8971	0.759468	1.45268
LUZP2	0.0530518	0.0559996	0.0649553	0.827866	0.0679309	65.5866	0.838691	2.22745	0.170614	0.065207	0.0664648	0.866471	0.0698134
ANO3	3.76145	0.0119521	0.0408926	0.129376	0.0153416	2.29332	0.0555363	10.3428	4.70037	0.0145482	0.0149132	0.0155014	0.408108
CCDC34	0.639172	0.393625	0.169172	2.1199	0.0988988	3.21478	0.712252	1.20155	3.16628	2.31666	1.03299	0.820709	0.00540494
LGR4	1.5096	0.100896	0.155208	0.679402	0.0209421	5.1835	0.267492	9.75813	0.402995	0.238981	0.352412	1.2401	3.22059
LIN7C	0.396301	0.700472	0.474169	1.83631	0.18532	2.0901	0.549204	1.53986	3.22881	2.20785	1.34612	0.478964	0.304943
ARL14EP	1.62444	0.245724	1.06048	1.85716	0.909206	2.62662	0.36545	1.50396	0.851731	0.995121	0.682134	1.65093	0.211918
MPPED2	0.0236606	0.556701	0.0710547	1.37441	0.017611	11.1226	0.0863442	8.98418	0.0934987	4.97114	0.866209	0.739942	0.0182393
IMMP1L	1.31425	0.107867	0.556292	1.2581	0.0873259	0.964469	0.970549	6.26744	2.00608	0.530221	0.543207	1.20294	0.145172
PAX6	0.00886286	0.0018876	0.00851039	0.0438077	0.00245727	88.5772	0.00454563	30.9965	0.02155	0.0276087	0.00863645	0.0024844	0.00255154
ENSOCUG00000016268	0.938197	0.0599528	0.697877	0.0933005	0.0449023	1.89787	0.363868	40.2155	0.0422724	0.0428902	0.043818	0.195178	0.0462988
ENSOCUG00000004483	1.79782	0.0646935	1.21702	0.705227	2.55028	0.844193	1.31178	2.58457	1.5569	0.645267	0.352511	1.99293	0.0483531
QSER1	0.72383	0.781897	0.566698	1.73803	0.614863	1.15033	0.407555	2.23023	1.17187	1.00581	1.59163	4.00594	0.15335
HIPK3	0.630828	1.36913	0.992525	1.03641	0.443138	1.34479	1.15348	1.34517	0.608862	1.0606	0.220497	5.22704	0.0147085
ENSOCUG00000026496	0.721852	0.0610014	0.248746	1.37479	0.531351	1.46301	1.0295	7.3445	1.1251	0.756947	0.928863	7.28781	0.423471
CAPRIN1	1.55292	0.104632	0.209781	1.75942	0.303688	2.75293	0.780963	1.64151	2.71947	0.964369	0.789058	1.18932	0.234032
CD44	0.288508	0.025595	0.0227747	0.0231269	20.1255	0.0543934	0.138729	48.6336	0.0225286	0.0228803	0.0234093	29.9131	0.0248284
SLC1A2	0.042646	0.599232	0.0530885	9.08273	0.0557241	0.395673	0.178701	0.114317	4.01323	5.7198	17.3442	0.056207	0.0573961
TRIM44	0.363067	0.212154	0.246951	2.90871	0.516589	6.95974	0.661304	0.512745	3.0581	3.1345	0.699075	1.5136	0.484534
COMMD9	1.05519	0.0439645	1.40586	1.03344	2.29593	3.55626	1.52054	1.17461	2.10617	0.578695	0.244653	3.1271	0.00483799
C11orf74	2.72998	0.03237	0.587114	1.44491	0.0415433	0.843999	0.823794	4.12927	0.875744	0.609497	0.341775	5.45458	0.705203
HSD17B12	0.245093	0.434474	0.393193	2.2815	0.19556	2.30474	0.630439	6.20413	1.54586	1.62591	0.604118	1.19429	0.211037
ENSOCUG00000023681	2.992	0.0119829	25.9363	0.0730093	1.35459	0.0830189	1.63744	1.37618	0.00877843	0.0630036	0.4788	0.00954618	0.00980065
PSMC3	0.990545	0.209012	0.712663	1.34441	0.758683	1.97127	0.960316	1.81363	2.1563	1.40915	0.51012	1.40342	1.61654
PTPMT1	0.500482	0.237334	0.483053	1.88261	0.349808	1.46285	0.676948	3.22112	3.2307	1.46784	1.32743	2.61061	0.0087465
NDUFS3	0.719964	0.212004	0.705342	1.93622	0.438617	2.76877	0.647375	1.97925	1.96176	1.32514	0.7303	2.87367	0.177312
ENSOCUG00000006365	0.0615787	0.0230649	0.0205637	1.4929	0.0217075	59.2515	0.0952756	0.0438291	0.0743783	12.5938	1.90333	0.702197	0.0224374
MTCH2	1.10112	0.113645	0.321151	1.70999	0.820061	2.65916	0.850778	1.73957	2.52811	1.44412	0.644273	1.8008	0.128788
FNBP4	0.920673	0.394522	0.826767	1.6984	1.05289	2.48166	0.818045	0.389263	2.20886	1.97943	1.29736	0.711479	0.00382045
ENSOCUG00000022290	2.65559	0.0332686	1.26843	0.601106	1.93746	0.468555	1.30662	2.72921	0.980579	0.513232	0.34897	1.31146	0.426609
SERPING1	6.23579	0.00334529	0.0750359	0.00257629	0.112799	0.0221961	18.5312	2.9675	0.00249459	0.00254253	0.00618894	0.641684	0.00281207
ZDHHC5	0.82187	1.07422	0.894176	1.16929	0.616038	1.34017	0.675504	0.320145	1.51539	1.28261	3.43774	1.24975	0.00562736
MED19	1.49285	0.126134	1.25005	1.83801	0.48351	3.23562	0.748893	1.26377	0.98874	1.27734	0.37545	2.0666	0.00438283
TMX2	0.306903	0.0954888	0.385829	4.04869	0.163106	6.58063	0.132696	1.50302	5.60589	2.11616	0.58446	1.69058	0.775606
SELENOH	0.888527	0.10578	1.29551	1.55365	1.54173	1.92907	0.665601	2.92301	1.1903	1.32189	0.600148	3.65398	0.216619
CTNND1	1.56291	0.0830329	3.19106	0.446669	0.192612	0.140157	2.14905	3.7249	0.43407	0.23369	0.907049	8.27051	0.0305378
ENSOCUG00000005385	0.427355	1.12711	0.777528	1.41791	0.508689	2.69596	0.542296	0.998575	1.6644	0.917149	1.33223	3.04445	0.226843
GLYAT	0.186812	0.0382777	0.0448978	0.045522	0.0471151	0.043931	96.3789	0.0431208	0.0444611	0.045085	0.250901	27.8312	0.0485222
FAM111A	1.65823	0.0355583	4.00724	0.0425467	41.813	0.100672	4.14733	0.0402257	0.0415207	0.042124	0.0430301	7.8751	0.0454525
DTX4	0.217957	0.0243548	0.195003	0.590493	0.209244	3.0349	0.180756	58.1229	0.327246	0.842949	0.0814971	0.02323	0.0237892
OSBP	0.481788	0.198056	0.774465	0.7273	0.330716	5.61326	1.22235	2.44394	0.993867	0.78063	0.281397	7.86439	0.0329155
ENSOCUG00000013382	0.0088772	1.25997	0.0316484	9.17254	0.010023	0.430428	0.00933934	0.033909	21.3338	6.6997	4.13955	0.0560889	0.00161536
MRPL16	1.42872	0.070426	0.596333	1.36376	0.909496	1.99017	0.960397	3.19367	1.2836	0.580504	0.481947	4.4334	0.00506233
ENSOCUG00000010079	0.248141	0.257217	0.283565	0.285946	319.1	0.279845	0.274499	0.276695	0.28189	0.284281	0.287839	0.29346	0.297159
PRPF19	0.812277	0.207352	0.500952	2.90555	0.698717	3.06746	0.854266	1.46218	1.66042	1.54918	0.481034	2.00124	0.00499015
TMEM109	3.35571	0.624389	4.1363	0.0781752	0.963006	0.100737	2.33037	0.261438	0.033545	0.106542	1.07543	6.85713	0.0548057
TMEM132A	0.0594089	0.765939	0.123528	1.5766	0.0036582	9.94264	0.338501	2.43972	0.0877575	0.0100462	22.1917	0.768733	12.3089
SLC15A3	4.10692	0.0134651	0.676754	0.0101514	10.5179	0.0170126	2.28693	7.37905	0.0182285	0.0100293	0.220449	1.73364	0.0109994
CD6	0.0948965	0.0994637	0.113142	137.177	2.6405	0.111172	0.232083	0.109515	0.993514	0.971109	0.115421	0.118444	0.120449
ENSOCUG00000020976	1.00684	0.107013	0.475562	1.5414	0.905228	1.84103	1.17987	3.73321	1.20861	0.885539	0.621065	1.5613	0.139408
EIF1AD	0.942476	0.18441	0.835744	1.4367	0.900886	1.93807	1.28884	1.52741	2.1136	0.8874	0.453882	3.50806	0.985266
ENSOCUG00000015741	1.64873	0.0729104	0.867084	0.688585	0.780526	1.68053	1.27166	2.6728	1.00693	0.660148	0.468357	2.13075	0.382416
SF3B2	0.798326	0.351607	0.439745	1.45202	0.634925	1.82998	1.64302	1.29053	2.14224	1.08659	0.814362	1.44225	0.0686853
MRPL11	0.790614	0.123481	0.676709	1.74453	0.611256	2.36627	0.408577	2.9375	3.31586	1.08565	0.969165	2.07117	0.00330448
DPP3	0.485828	0.21795	0.387777	1.81449	2.02692	1.04927	0.62885	3.77229	3.00838	0.807854	0.67223	5.77258	4.20877
CTSF	0.971908	0.179412	0.0920416	2.02462	0.107989	2.28267	0.883048	1.69232	3.82507	1.56148	0.439241	2.40533	0.236052
CCS	0.964967	0.185092	0.544639	0.731702	1.00145	1.14994	2.56222	2.84565	0.668571	1.31393	0.205146	6.10008	0.423827
SPTBN2	0.506064	0.469807	0.0862083	1.99877	0.460703	6.81221	0.492136	0.711807	0.500288	1.77263	4.36183	1.2114	10.8429
KDM2A	2.20795	0.144458	0.705395	0.952236	0.625217	1.91923	1.27785	0.567787	1.76624	1.52937	0.69944	0.61829	0.238015
ENSOCUG00000006388	0.696328	0.06462	0.187264	0.605044	0.039637	11.236	1.0495	2.22966	1.76621	1.23814	0.0919239	1.67109	0.0409013
SSH3	2.19707	0.0457874	3.45695	0.1277	8.61662	0.221303	2.24457	2.83498	0.120486	0.180728	0.0277568	3.95353	0.029459
ENSOCUG00000004005	0.630753	0.0319712	0.330973	3.15045	0.899898	2.57957	1.44252	1.86757	3.81298	1.32961	0.58822	2.08298	0.00181252
PPP1CA	0.714305	0.0958416	3.20752	1.45783	3.72666	1.1716	1.09298	1.74236	1.6318	0.943996	0.576386	2.39576	0.0638858
STX18	0.829507	0.110072	0.887904	2.42067	0.184214	2.61186	0.912473	2.2485	2.80171	1.60383	0.0357971	1.98206	0.270655
LYAR	0.894036	2.36642	0.124843	0.539173	1.49039	1.23398	0.683583	1.29993	1.03237	0.84356	0.385681	1.24338	0.225377
WDR1	1.71922	0.136112	1.50874	1.45943	5.8099	0.701656	1.30709	1.17634	1.94207	0.375543	0.264898	0.984366	0.335194
ZNF518B	2.1368	0.0673062	0.811378	1.04263	1.00876	2.9458	0.9213	1.31586	1.0198	0.722592	0.603097	1.99877	0.604076
BOD1L1	0.610029	0.425249	0.553556	2.09542	0.240114	3.36885	0.658488	1.31258	1.56073	1.40077	0.781635	3.26915	0.0201096
C1QTNF7	2.20272	0.0536456	0.122752	0.0634351	0.0655774	0.061292	43.8162	0.0601992	0.0620064	0.185172	0.0641073	0.0661232	0.0674664
CC2D2A	1.6269	0.849299	0.0647952	0.173722	0.327275	0.482101	2.19889	1.81068	0.257916	1.08526	4.29728	0.305611	0.347068
FBXL5	0.610435	0.398351	0.16695	2.57644	0.579689	2.56863	0.792442	1.09757	3.39626	2.21552	0.735013	0.657431	0.347345
ENSOCUG00000016623	184.129	0.0429083	0.0502152	0.0509031	0.052658	0.0491494	0.0476377	0.0482559	0.0497338	0.0504216	0.0514536	0.0531055	0.0542071
LDB2	0.869626	0.00545917	25.869	1.72593	0.00358532	1.3468	0.416668	0.0146876	2.54035	5.15613	0.0034738	0.0155489	0.00373045
LAP3	1.17249	0.0702882	11.0168	0.392818	0.753699	0.495808	0.878434	3.81753	0.858972	0.564983	0.251046	0.432637	0.0167079
FAM184B	0.100795	0.0432496	0.0508133	0.771075	0.0533471	1.98246	0.135114	4.52439	18.0697	2.76234	1.94567	0.231978	0.054955
ENSOCUG00000006802	0.500779	0.501227	0.552264	2.17143	0.306212	2.90485	0.424508	0.220231	2.77837	5.06258	2.01356	1.13425	0.00583627
SLIT2	1.19774	0.0430495	0.0378253	8.88211	0.039771	8.75332	0.334047	0.0811292	3.00113	0.985505	0.0922913	0.040128	2.0305
KCNIP4	0.0326886	0.0193956	0.0922971	14.7413	0.0243592	7.02161	0.0461016	3.09694	0.0836439	19.1903	0.0237387	0.0245902	0.0251601
DHX15	1.4839	0.361368	0.690422	0.876826	0.526195	1.68745	0.911987	2.12547	1.12633	0.612555	0.981368	1.24729	0.218357
CCDC149	0.755869	0.0360871	0.295152	3.04053	0.0168455	10.1738	0.520904	1.51032	0.874328	2.25694	0.406295	2.58681	0.860991
RBPJ	2.5426	0.058609	0.841941	0.768545	2.98138	1.35757	1.58431	0.815979	0.928638	0.993824	0.441618	2.87698	1.02728
STIM2	0.456251	0.57656	0.958306	0.821669	1.17411	1.08432	0.900982	2.21812	5.17635	0.368603	0.731741	1.17167	6.43846
ENSOCUG00000034992	1.36676	0.18592	0.569521	2.15006	1.0974	2.13026	1.22421	1.70667	1.14739	1.23821	0.292844	0.542374	0.315693
ENSOCUG00000031439	11.5066	0.0145188	2.47088	0.0274215	2.46248	0.0413284	2.04345	1.30321	0.0338148	0.0300321	0.0668858	3.50817	0.0968916
PCDH7	0.504719	0.0316616	0.0367081	3.32939	0.0674613	5.807	5.99825	0.0825741	0.0185831	10.4707	0.0458909	0.020063	10.9107
ENSOCUG00000037359	0.668881	0.0150991	0.0181391	2.85226	0.0191759	4.24989	10.6864	0.347211	0.0472058	5.03383	0.115296	0.0193669	0.509565
ARAP2	0.0990922	0.0561667	0.128308	0.0662827	10.3265	1.2271	0.0621597	6.18834	0.0648077	36.8236	0.0669766	0.512051	0.0704424
PGM2	1.76598	0.0241832	0.319099	0.496443	0.538073	0.136571	1.12612	8.08465	3.1169	0.137073	0.014943	12.353	0.0159305
TBC1D1	0.987545	0.0167929	13.0684	2.19137	1.19218	0.110512	0.560579	0.180605	4.18683	0.769714	0.0127463	15.2934	1.02523
ENSOCUG00000022888	2.39085	0.0674915	1.60488	0.355651	1.87327	0.398771	1.70655	3.11144	0.75669	0.314835	0.244665	1.25696	0.0200831
RFC1	2.19601	0.2339	0.584678	0.824829	1.36895	0.761097	0.899559	2.78804	0.831378	0.282601	0.999493	2.70156	0.96965
ENSOCUG00000009091	1.89876	0.0969737	1.1979	0.421125	1.16958	0.529928	1.31384	3.03567	0.803539	0.404091	0.313212	0.908619	0.0665162
UBE2K	1.00933	0.105947	0.633702	1.403	1.60017	2.8121	0.534837	3.90237	1.79852	0.530427	0.414157	2.10663	0.372891
PDS5A	1.2735	0.327692	1.35022	0.708081	0.759849	1.32259	1.04571	1.41667	1.36791	1.60101	0.412151	2.23273	0.00989657
UCHL1	0.0507046	0.0290803	0.0342628	0.85789	0.0360051	107.891	0.0514089	0.0981651	6.73335	0.0344098	0.0351454	0.3217	0.0371124
LIMCH1	1.16605	0.00449097	1.20416	3.05531	0.120844	3.02691	0.856917	5.08501	1.18396	0.691715	0.00340167	1.66864	2.99693
ATP8A1	0.386854	0.244144	0.108858	2.38784	1.28142	2.44747	0.147959	0.609792	0.691674	10.2595	0.829198	17.9319	0.0599968
GABRA2	0.0480421	0.0507161	0.058847	0.279565	0.0615512	187.807	0.0559864	1.2645	0.0583133	0.229404	0.220298	0.0620459	0.0632627
CNGA1	0.0287035	307.554	0.0598438	0.0207128	0.0271004	0.0213021	0.0248143	0.217033	0.0173291	0.0604698	0.142275	0.0389938	0.0373407
SLC10A4	1.43682	0.0947804	0.107806	0.235807	0.11208	26.6732	0.292818	0.10435	0.73096	0.108168	0.404665	0.112858	0.11477
FRYL	0.333027	0.979182	1.23227	1.72836	0.288035	1.43122	0.309542	0.641983	3.53631	1.08635	4.13119	2.6122	0.00549595
OCIAD1	1.33215	0.0753879	0.369676	1.25475	0.642776	2.80975	0.932948	2.10627	2.369	0.905729	0.398656	1.78807	0.411977
OCIAD2	1.99286	0.0603984	0.229108	1.47548	0.43484	2.11656	0.755839	2.33416	1.88277	1.18534	0.362052	1.3064	0.604618
CTSB	1.75451	0.0113505	0.394461	0.408381	8.33192	0.819225	1.81002	0.529967	0.81314	0.153357	0.137508	23.9856	0.289947
FDFT1	0.344597	0.0394778	0.255477	3.36424	0.287022	22.065	0.499106	0.809739	2.52878	1.10454	0.032523	1.14391	0.43533
KIF13B	2.20458	0.243554	1.24571	0.965628	2.79315	0.639	1.27521	0.309759	0.243748	0.927144	1.12059	10.1355	2.30106
EXTL3	1.45276	0.188936	0.286763	0.483842	0.1886	4.81159	0.695022	1.81244	1.01501	0.72796	0.551956	5.11503	5.36453
ZNF395	1.10253	0.255689	1.26191	0.291454	1.26053	2.62444	1.20898	0.449977	1.1152	1.45452	0.14946	14.1916	0.0660708
ENSOCUG00000033667	1.57039	0.0759431	0.525352	1.0119	2.08018	1.66943	2.20708	1.94686	0.811737	0.611871	0.910707	1.24845	0.593474
SCARA5	31.267	0.0307632	0.0713962	0.0370282	0.0384162	0.0356455	3.73449	0.0349428	0.0669883	0.0366481	0.0374631	0.0387707	0.0396449
CCDC25	1.64626	0.187491	0.371759	0.938323	0.576948	3.13949	0.348955	1.86384	2.44832	0.916076	0.7035	1.54996	0.131417
SCARA3	19.637	0.0101643	0.910403	0.0135271	0.00659513	0.197631	0.930994	4.24138	0.00611921	0.00623022	0.00639785	0.0586486	0.00685138
CLU	0.0709529	0.000630728	0.00385594	0.013838	0.0001273	1.61766	0.0314241	341.525	0.00342271	0.0191932	0.00276801	0.355511	0.0147091
ADAM2	0.515494	0.0134146	0.206035	1.50095	0.185364	1.02051	0.574734	16.1622	1.39501	1.583	0.0346483	10.1383	1.76832
DPYSL2	0.183975	0.104306	0.181493	2.64272	0.268846	11.9719	0.384693	0.356373	9.53906	1.85967	1.27123	0.0232151	0.0237844
PPP2R2A	1.4273	0.129963	1.14186	1.45861	0.302347	3.0918	0.790117	1.84557	1.24782	1.15304	0.30232	1.46486	0.00626352
NEFL	0.0518407	0.0545599	0.062793	0.0635624	0.0655211	78.1614	2.06886	0.706828	0.0622541	0.0630239	0.234817	0.0660196	0.0672453
ENSOCUG00000021430	0.0148357	0.0210928	0.0184465	0.355874	0.0193622	352.357	0.170349	0.414401	0.112916	0.174704	0.0189104	0.0195302	0.0199441
ENSOCUG00000038381	0.0811069	0.0853488	0.0981288	0.589984	0.102341	84.4138	0.0936523	0.897953	0.477988	0.84409	0.699954	0.10311	0.104998
PALLD	1.74907	0.0442882	0.0762895	0.626652	0.0410033	0.196408	6.67506	2.4543	0.370821	0.468868	0.095138	12.4925	4.75887
NEK1	1.36896	0.106955	0.410699	2.0676	0.190881	1.71006	1.73393	1.58166	2.74525	0.462757	0.136889	4.79847	0.510716
CLCN3	0.334703	0.512885	0.0357966	1.59698	0.0493882	3.90421	0.245085	5.47416	1.28167	1.6172	2.39007	1.2298	1.50644
HPF1	0.60833	0.0892413	0.230245	3.12939	0.181464	3.67217	0.649922	2.12922	3.73032	1.7132	0.844514	1.37817	0.111679
MFAP3L	0.168028	0.126712	0.0557714	0.883746	0.0208517	0.113527	0.102806	13.9059	8.39944	1.22205	0.0738183	32.8648	2.41499
GALNT7	0.244815	0.810925	0.273803	2.90947	0.254038	0.473357	0.266196	0.360201	21.0345	2.92776	0.160663	0.336152	0.0464658
ENSOCUG00000000074	1.73923	0.307432	0.969181	2.49794	1.43536	0.585397	0.922964	0.0636792	4.48674	2.0067	0.371859	0.613635	0.844435
SAP30	0.54747	0.429992	0.989276	4.2686	0.666464	1.95674	0.714806	0.62067	3.17304	1.56366	0.815281	0.608769	0.234378
FBXO8	1.78611	0.148486	1.26342	1.31199	0.363866	1.28471	1.24657	0.922098	1.69198	1.39003	0.427728	1.97802	0.770582
CEP44	1.04513	0.230835	1.6279	3.39731	0.0713377	3.78956	0.981543	0.297237	1.87589	1.51226	0.305045	0.672364	0.0132022
GLRA3	0.0813015	0.0853819	0.547714	0.0987904	0.101688	160.945	0.0933569	0.347247	0.415339	0.0979927	0.0997008	0.102424	0.104232
GPM6A	0.0729065	0.00439519	0.0114076	0.62661	0.00168414	5.4029	0.110955	44.8729	0.961566	1.44105	0.123109	3.2939	0.347198
WDR17	0.0607709	7.65024	0.0251937	0.733076	0.00211421	0.396055	0.0478304	0.551109	0.506671	1.87659	24.3764	0.108362	0.244593
ENSOCUG00000029741	1.09834	0.224836	1.22576	1.31546	3.54677	1.18701	1.09947	1.54331	1.21707	0.877745	0.799655	1.63346	0.147621
ENSOCUG00000023661	5.06363	0.347897	0.749398	0.266091	1.33087	0.258478	1.53297	1.50236	0.872384	0.134323	0.0558419	0.604084	0.0858884
TENM3	8.24998	0.00900226	0.0232206	0.357594	0.00875456	0.843179	3.28102	0.0435828	0.904598	3.91696	0.125226	0.277575	0.00909012
WWC2	3.16534	0.468523	2.08537	0.339131	0.136091	0.42017	1.74067	0.604606	0.551506	0.241968	0.699995	3.18706	0.870969
ING2	1.23823	0.114618	1.74144	1.50982	1.6604	2.29017	1.06092	0.54575	2.16251	1.04123	0.827927	1.62153	0.00810197
RWDD4	0.898476	0.11188	1.6477	1.49733	0.809898	2.3336	0.808113	0.628628	4.58567	1.9068	0.429769	1.24903	0.00882845
TRAPPC11	0.706694	0.32445	0.52852	1.84938	0.552933	2.37282	0.702986	2.50683	2.82651	1.48146	0.349834	0.292409	0.558844
STOX2	0.442873	0.504614	0.165185	1.24067	0.019562	2.93692	0.574895	1.06606	3.85047	1.97251	3.93772	0.374065	0.520198
IRF2	1.20709	0.0649949	1.73799	0.654605	3.43754	0.313021	1.05117	2.00834	1.41191	0.623206	4.01746	5.05322	0.0107116
CENPU	0.996935	0.0866598	0.475879	3.25228	1.58768	8.68546	0.402997	0.681949	0.925006	1.43674	0.477868	0.632091	0.0233881
ENSOCUG00000002594	1.31348	0.146334	0.294889	1.59462	0.286427	1.77212	1.02609	1.85693	1.94391	1.20242	0.609213	1.42229	0.465781
CFAP97	0.474036	0.629462	0.721112	1.78836	0.0421145	3.91226	0.466094	0.909697	2.81039	1.33445	1.80864	0.849869	0.124321
ANKRD37	0.102295	0.0305407	0.111066	9.96176	1.07249	19.645	0.0543583	0.407683	2.18137	4.9591	0.305282	0.0386636	0.0395524
UFSP2	1.51465	0.306127	0.751964	0.898485	0.304396	2.54491	1.19797	0.636878	1.06635	1.35232	0.755572	3.31952	0.192611
PDLIM3	0.116511	0.0947963	0.335547	0.109917	0.113181	0.106636	0.531563	133.957	0.107732	0.109018	0.110943	0.11401	0.116047
SORBS2	3.11345	0.0608198	0.141441	0.195814	0.0018251	0.149192	2.31398	16.1124	0.068435	0.037238	0.584159	0.221773	1.83352
TLR3	0.875566	0.0505795	3.25467	0.0449415	3.80551	0.0433321	1.03949	24.2278	0.0438682	0.0444994	0.0454472	0.0469659	2.37828
ENSOCUG00000017457	1.23523	0.763046	4.9234	0.176228	0.390488	0.20956	0.498844	4.60834	0.00492935	0.0559268	4.52808	1.36761	1.64039
FAT1	4.06454	0.00865187	0.100693	0.00638382	0.00667613	0.120264	3.39262	14.2347	0.00619121	0.0414961	0.00647509	9.14735	0.00693735
ENSOCUG00000009038	1.68706	0.0638326	1.29329	1.20467	2.13787	1.65685	1.2062	1.75698	0.992507	1.09709	0.258379	2.35258	0.370439
ASAH1	0.628052	0.122077	0.348378	2.10997	0.808019	0.998514	1.26897	6.87434	0.486723	0.943483	0.114177	10.6135	1.64313
PCM1	1.46576	0.340853	0.397498	1.13505	0.297603	1.5418	0.89179	2.64677	0.911796	0.987853	0.722912	1.73018	0.47879
MTUS1	0.606887	0.0967328	1.96398	2.78659	0.00898414	3.36075	0.221627	2.07084	0.015434	4.41274	0.0592102	30.7647	0.459297
PDGFRL	47.8517	0.00135524	0.0212536	0.00232936	0.00238425	0.00223859	9.36855	0.00912211	0.00120011	0.000662809	0.00161306	0.00071284	0.000733754
VPS37A	0.508127	1.10578	0.548943	1.71035	0.361539	1.33041	0.52354	1.03113	1.76723	1.21702	4.34562	0.729905	0.00355211
MICU3	0.228162	0.0424472	0.342943	7.92156	0.0282212	11.0042	0.318291	0.258019	6.09304	4.36036	0.32553	0.224048	0.00253966
ENSOCUG00000005230	1.36544	0.0871074	1.27367	1.4056	0.658584	1.87208	1.12367	2.36618	1.28672	0.750374	0.350439	2.75258	0.537275
GTF2E2	2.71019	0.0497304	0.524199	1.57044	0.849648	2.51926	0.852541	0.842955	1.98111	0.97803	0.291062	1.43913	0.0650301
RBPMS	9.26679	0.00328888	2.64116	0.0031007	0.135563	0.0845937	16.3932	0.0415321	0.00300395	0.00306073	0.00744832	0.56344	0.00337951
ENSOCUG00000013931	3.23678	0.208191	1.32073	0.222319	3.72508	0.136501	0.928561	3.58211	0.28138	0.0785651	0.489328	3.55818	3.0579
SARAF	0.468171	0.101821	0.396132	1.11418	1.31777	4.65741	1.12727	1.59504	2.09092	1.33495	1.03511	5.85998	2.6082
ENSOCUG00000011121	0.0963524	1.01964	0.0549651	6.30734	0.0205663	6.26359	0.0749086	0.159102	9.08166	1.57744	1.87588	0.0207746	0.0212893
ENSOCUG00000030644	0.576771	0.175939	0.547317	2.22485	1.55842	3.60639	0.760506	1.53392	2.00092	2.20652	0.824918	0.586369	0.19285
DAAM1	0.126762	0.117636	0.00924379	3.101	0.0889642	11.2708	0.167815	4.22873	2.44511	2.01986	1.45309	0.907786	5.08489
ENSOCUG00000038349	2.15216	0.492213	0.684244	0.585392	0.485291	0.63635	0.534994	2.56094	1.65118	0.514209	0.572881	1.25429	1.02371
ENSOCUG00000001165	1.06263	0.608066	0.30948	1.5184	0.675461	1.58025	0.666337	1.32906	1.92708	1.35965	0.86994	1.41006	0.118429
GCC2	1.52576	0.150362	0.818667	1.10051	0.448022	3.29595	0.691967	2.62842	0.855902	0.746047	0.34215	2.54347	0.0451892
SULT1C2	0.181448	0.0102119	5.50675	0.0125153	0.0130327	0.0120023	131.101	0.30113	0.0121728	0.012374	0.0126771	0.0131653	0.0134928
ECRG4	17.5938	0.00169052	0.0111802	0.00159191	0.0056446	0.00882857	23.3232	0.0153057	0.00154254	0.00157151	0.00382277	0.00168626	0.00173412
FHL2	10.0941	0.0173823	0.0592149	0.0212715	0.0752146	0.110276	19.8323	0.0445468	0.020694	0.0210333	0.0215444	0.0223669	0.0229185
C2orf49	0.629121	0.429129	0.193112	1.23585	0.20132	2.61957	0.503467	3.47189	2.84418	1.41886	0.780727	0.653639	0.33259
MRPS9	1.01078	0.125166	0.460433	2.44504	1.57425	3.96679	1.17602	0.771472	1.1832	1.11558	0.175831	8.35937	0.00758213
IL1R2	0.0774032	0.0629401	0.140438	0.0723826	1514.99	0.0703294	0.145969	0.0692797	0.0710147	0.0718198	0.0730252	0.0749482	0.0762264
MAP4K4	1.2725	0.0135142	0.892648	1.39603	1.96512	1.60245	0.95185	6.45649	0.310207	0.854435	0.382269	1.61927	0.461039
RFX8	0.571322	1.03604	0.612534	0.615149	0.621661	0.60841	0.602404	0.604883	0.610683	0.613323	0.617216	0.623285	395.047
ENSOCUG00000002392	2.28601	0.0902164	1.16819	0.395255	1.65241	0.431839	1.3531	3.44433	1.00492	0.379571	0.392263	0.786335	0.210203
REV1	0.535092	0.136155	0.629676	2.48828	0.46324	4.69037	0.635514	0.743633	3.3755	2.67523	0.506813	3.06739	0.00504842
EIF5B	1.22697	0.189893	0.419819	1.13563	0.991943	1.63314	1.16847	1.91078	2.52318	0.990787	0.513304	1.62764	0.118071
ENSOCUG00000004111	1.27591	0.126492	0.890864	1.09015	0.576695	1.48869	1.70332	2.39018	1.26344	0.822009	0.355619	3.45865	0.0787087
MGAT4A	0.146206	0.251909	1.12645	6.8559	6.75843	1.40218	0.188153	2.12971	4.12691	1.99329	0.39414	0.210341	0.0292031
INPP4A	1.02639	0.239498	1.15235	0.921145	0.945437	1.018	0.805337	3.6996	1.80818	0.691566	0.627773	2.06147	0.0401938
COA5	1.40538	0.0633717	0.461619	1.02053	0.213394	1.72412	0.868445	5.11192	1.99154	0.642638	0.476394	1.41709	0.000651917
COX5B	0.790555	0.4266	0.514882	1.25352	0.49335	1.93166	0.561887	2.50525	1.44029	0.864534	0.909161	2.35218	0.431818
ANKRD39	0.458908	0.211548	0.380904	0.43833	0.248938	3.17795	0.206746	7.43325	3.20299	0.469615	1.08288	4.03363	0.0282673
CNNM4	0.818949	0.272269	1.40273	0.565648	0.868803	2.14225	0.906973	2.26614	0.709629	0.68584	0.580759	11.7936	1.69563
NCAPH	0.510435	0.156437	5.29468	0.177607	61.9931	0.735205	0.589809	0.283564	0.174578	0.176362	0.179025	0.183251	9.36627
SNRNP200	1.39537	0.175839	0.445737	0.865449	0.475318	1.32936	0.953449	2.96273	2.58988	0.571891	0.558669	1.9469	0.475125
STARD7	0.174513	6.30199	0.407524	1.22331	0.101786	0.840337	0.201504	0.79848	0.426258	1.2608	5.36543	0.730096	0.574394
FAHD2A	1.73855	0.0661963	0.368439	1.93587	0.161252	2.58648	0.696678	1.14495	1.8824	2.42016	0.659234	2.23832	0.124457
KCNIP3	0.0473804	0.0501094	0.0584302	0.0592117	0.061204	17.7085	0.118096	27.528	0.472102	0.118019	0.0598369	0.0617117	0.062961
MRPS5	1.43466	0.294503	0.550298	2.06535	0.368686	1.8486	0.945439	0.973968	1.38678	1.53578	0.487339	2.3401	0.00994707
ENSOCUG00000015658	0.404902	0.208635	0.420094	1.84284	1.218	1.5484	0.710212	4.30101	3.70216	1.32543	0.589368	1.96678	0.278707
MERTK	0.7264	0.0747945	3.48828	0.0876798	23.8138	0.0848714	0.642449	8.75111	0.0858084	0.0869096	0.0885593	2.59999	0.0929444
TMEM87B	1.09627	0.345335	0.535931	0.942685	4.63683	0.492906	0.672179	1.49109	0.677462	0.755312	0.0846298	29.3974	0.0888412
ZC3H8	0.503523	0.302908	0.608109	2.07695	0.218335	4.5427	0.344289	2.1945	2.95495	2.23169	0.139152	1.4225	0.00907036
ZC3H6	1.108	0.300283	0.189562	1.5714	0.288847	2.6925	1.17767	1.56269	2.24985	1.20086	0.540218	0.774248	0.130816
ENSOCUG00000031279	0.168548	0.0610435	0.116926	15.7	0.178182	0.614221	0.185317	0.335964	14.1408	10.2204	0.76675	0.0851245	0.020307
IL1B	0.116425	0.121471	0.136497	0.137883	725.255	0.134341	0.131263	0.132524	0.135525	0.136914	0.138989	0.61657	0.144476
IL1RN	0.07859	0.0821836	0.182636	0.0939649	1041.72	0.0914098	0.190404	0.0901022	0.092263	0.0932648	0.0947638	0.0971525	0.0987385
ENSOCUG00000027394	0.00506961	0.00536304	0.00626393	0.00634905	220.358	11.2931	0.00594548	0.0227536	0.0329687	0.0183675	0.00641721	0.00662198	0.00675873
ENSOCUG00000025374	0.01538	0.016229	0.0188226	0.0409971	182.11	11.6705	0.0283666	0.0297994	0.0186518	0.0188958	0.0192621	0.0198484	0.0202394
KRCC1	1.34145	0.16542	1.20453	1.794	1.6513	1.12927	0.66308	1.94117	0.818272	1.81526	0.638413	2.8574	0.310467
RNF103	1.87698	0.0358609	2.55844	0.537671	0.724011	1.09321	1.43273	2.89981	0.788662	0.525449	0.18133	4.87448	0.803771
MRPL35	1.50712	0.332692	0.530745	0.774597	0.617595	2.72241	1.03658	1.9394	1.18416	0.62564	0.448401	0.856383	0.470801
IMMT	0.836218	0.179607	0.403291	1.82769	0.488972	2.69595	0.778798	2.20047	2.61731	1.37993	0.492588	1.63671	0.572791
ST3GAL5	0.0800876	0.151858	0.408303	4.45565	0.256227	14.1552	0.0308523	7.7175	1.27899	0.501668	0.0856756	0.515774	7.93036
USP39	0.714431	0.141796	0.482057	2.87223	0.520598	2.46789	0.509436	1.94218	4.64096	1.12657	0.38784	2.19286	0.614468
ENSOCUG00000007951	3.63779	0.0269101	1.39882	0.312139	1.20741	0.385355	1.84302	3.75146	0.407656	0.126277	0.172741	5.07102	0.853862
VAMP8	4.05104	0.0310931	3.62904	0.0377136	5.39524	0.0362481	1.99133	1.8661	0.0367357	0.0373105	0.0381751	10.8765	0.0404932
MAT2A	0.702952	0.133836	0.402321	1.52076	1.5266	4.30086	1.73187	0.55853	1.49208	0.921828	3.77655	0.851874	0.0166589
CAPG	0.332557	0.00825904	0.136934	0.00760698	15.5694	0.0188829	0.229799	15.8269	0.0286695	0.00751848	0.00770843	170.281	0.0082205
TCF7L1	2.05297	0.0249107	7.17765	0.030162	1.3531	0.0289998	2.19287	6.18366	0.0293865	0.0298423	0.0305279	3.43951	0.0323661
ENSOCUG00000002533	1.16327	0.321011	0.77801	0.687762	1.11501	1.1829	1.07611	0.81435	5.60239	0.693362	0.497817	1.82248	0.0106917
TMSB10	7.4447	0.00154634	4.88578	0.00171668	13.1878	0.329073	1.38126	0.525857	0.00190508	0.00422962	0.000618545	4.38043	0.000282491
SUCLG1	1.33975	0.186433	0.710175	1.16485	0.952653	1.71438	1.1001	1.50146	1.43159	0.92406	0.705014	3.18198	0.889698
ENSOCUG00000026249	0.733332	0.310037	0.42578	1.08435	0.537191	1.35387	0.867412	3.96217	2.13757	0.690911	1.20803	1.44791	0.174505
LRRTM4	0.0653766	0.0689538	0.0797888	0.0808012	0.0833781	1.03946	0.0759841	0.0768984	309.36	0.161381	0.0816104	0.0840338	0.085646
MRPL19	0.938854	0.247066	1.04414	0.83032	1.14832	1.84779	0.721114	3.10983	1.25332	0.8585	0.759396	2.89793	0.234173
HK2	1.25998	0.0117866	0.0645002	2.16847	0.367546	1.44548	1.29774	2.17538	1.89998	2.00569	4.35345	0.662762	0.163869
SEMA4F	0.17944	0.0404972	0.0283714	2.2056	0.0299457	4.19108	0.208097	0.763972	17.2135	3.6117	2.76684	0.707177	0.0309498
LOXL3	5.08796	0.0131415	0.048409	0.016178	0.363177	0.0155006	3.42337	10.3535	0.0291109	0.0159914	0.0163919	4.67698	0.448606
AUP1	1.89099	0.228785	0.857204	0.362783	3.27093	0.504554	1.52719	2.94125	0.470334	0.299487	0.629081	5.16502	0.132598
ENSOCUG00000015342	1.06265	0.203688	0.448406	1.30079	0.502826	2.77194	0.542085	2.49533	2.17116	1.0521	0.576149	2.27779	0.0446418
WBP1	0.790757	0.140616	0.17867	1.8926	0.0808656	3.33246	0.843003	2.9094	2.3559	1.84927	0.801829	0.679835	0.291792
ENSOCUG00000039031	1.24964	0.13411	1.49565	0.964213	1.17829	2.19028	0.603663	1.98014	0.565859	1.12554	1.70623	3.82423	0.0153176
WDR54	0.136411	0.32268	0.274843	3.07881	0.325781	12.0945	0.378978	1.09315	1.61438	2.07614	2.86899	0.288709	0.00582259
ENSOCUG00000015231	0.564037	0.401343	0.446458	1.40559	0.283038	2.92097	0.41259	2.17682	2.43423	1.43869	0.985624	3.47252	0.273426
SLC4A5	0.348018	0.960981	0.390046	2.50106	0.399764	0.987223	0.379437	1.22003	0.388093	2.21521	0.395012	1.76578	254.621
ENSOCUG00000016658	0.943016	0.241206	0.289254	0.992324	0.366093	1.20096	0.690543	7.83676	1.81328	0.437703	0.35638	2.69524	0.00326249
ACTG2	7.51511	0.0293912	0.211127	0.0262294	0.0271875	0.0252747	16.2955	0.0553289	0.0255925	0.0520972	0.0265297	0.0274321	0.0280353
DUSP11	0.720207	0.292165	0.721733	1.83012	2.2337	3.63788	0.751656	1.21873	1.54724	1.35458	0.302622	2.43877	0.00995821
ENSOCUG00000016251	2.06678	0.119245	0.496697	1.05696	0.334966	1.94486	1.13571	1.88712	1.41801	0.64182	0.691962	1.70089	0.566188
ENSOCUG00000021825	0.55102	0.187364	0.117175	3.31848	0.20802	2.10826	0.527761	2.8639	4.68615	1.97148	0.796033	0.825269	0.00516721
CCT7	0.636135	0.10427	0.764681	2.56205	0.813403	3.16466	0.58807	1.43208	2.77577	1.98621	0.624642	2.08886	2.61466
PRADC1	1.87155	0.218295	0.860535	0.71529	0.509101	0.510887	1.01658	1.75982	1.26219	0.901767	2.45537	1.42314	4.45879
ENSOCUG00000000837	0.1625	0.018319	0.0313336	0.0256126	0.0971028	0.20759	0.0519007	475.826	0.0808565	0.0158599	0.0325184	0.436109	0.00865852
SPR	0.870574	0.0357501	5.04378	0.755068	0.320033	7.38937	0.367085	0.990682	0.724241	1.02094	0.66776	1.98256	4.20433
ENSOCUG00000002515	2.54815	0.043477	1.92458	0.24706	2.53367	0.573753	1.81068	4.78319	0.464542	0.137019	0.185103	1.57227	0.0074343
DYSF	0.773753	0.0229247	29.1411	0.02768	0.0287366	0.065208	0.0682851	18.9608	0.0269784	0.0549562	0.0280109	0.21385	0.0296728
ZNF638	0.778175	0.344565	0.452535	2.39923	0.188221	2.83633	0.403108	1.4716	2.35682	2.02437	1.1253	1.02204	0.0366361
NAGK	0.927292	0.0794075	1.02366	1.396	3.50883	1.89104	1.05089	1.49759	2.1883	1.26909	0.423087	2.88127	0.260485
ENSOCUG00000017416	0.612714	0.187908	0.501841	1.95094	0.562164	4.93356	0.495237	1.65442	2.64619	1.63677	0.73123	0.905235	1.51099
ENSOCUG00000011214	1.29469	0.126838	0.681784	1.08945	0.713658	1.01067	1.04238	4.18097	1.69897	0.839483	0.364277	1.43443	0.191385
TIA1	0.271091	0.248768	0.0407336	2.92133	0.228541	2.98522	0.372778	1.07777	7.31749	4.87353	1.34976	0.520116	0.0228695
PCBP1	1.2818	0.149086	0.921675	1.01583	1.68749	1.46969	1.08663	2.33528	1.26766	1.12363	0.43588	1.25184	0.749253
AAK1	0.406507	0.189346	0.404301	2.6862	0.661214	8.89938	0.314397	0.358384	1.67287	2.29331	2.67932	3.95277	0.00819812
NFU1	1.16754	0.209021	0.38773	1.32939	0.320715	1.9597	0.929882	3.52498	2.12302	0.772551	0.381575	1.0152	0.00523583
APLF	2.55322	0.0482806	0.270014	0.794022	0.0626061	1.48124	1.68186	2.52914	1.22171	0.936462	0.802344	1.24731	0.00719534
ENSOCUG00000006100	1.24097	0.0582933	0.67675	0.936079	0.735017	0.869485	0.99694	3.03515	3.69437	0.924154	0.431448	4.28864	0.414286
ENSOCUG00000009771	0.369546	0.194496	0.338266	3.20724	0.210644	6.70378	0.329258	0.437258	5.38923	3.75967	0.435493	0.858919	0.0239656
MEIS1	0.0424185	2.17308	0.0435886	0.684603	0.0801018	4.31134	0.0209784	3.62261	0.309736	0.496956	19.1501	0.102385	0.626785
ACTR2	0.8219	0.119896	0.36901	1.83094	2.79305	3.57216	0.985631	1.6772	1.15629	1.71339	0.517486	2.29277	0.274186
RAB1A	2.92684	0.0790429	0.837983	1.26037	0.872277	1.89485	0.895106	1.01708	1.36613	0.636215	0.363585	1.36966	0.620061
AFTPH	0.470025	0.826082	0.884915	0.96431	4.60665	1.85154	1.1278	1.3148	0.87875	0.926274	0.963159	1.79957	0.0127963
LGALSL	0.0751064	5.72017	0.16786	1.52395	0.0198653	0.675435	0.113744	0.0915844	0.716304	0.725732	29.7052	0.475226	0.0205582
ENSOCUG00000002137	1.54827	0.00591721	0.360418	0.684364	0.553134	0.788857	0.473609	12.3784	1.18435	0.406392	0.356067	7.59112	0.434192
MDH1	0.292255	0.462437	0.112677	2.10566	0.189031	4.45832	0.242218	1.42455	3.71364	1.4988	1.92982	0.883399	0.230684
EHBP1	2.07973	0.070384	0.244243	2.89449	0.0413624	0.90683	0.390013	0.352208	6.72127	2.9881	0.391957	2.47252	0.00103853
COMMD1	1.22038	0.0841885	0.541909	1.30437	0.443515	2.10307	1.01496	2.43314	2.12442	1.5807	0.539451	1.63859	0.107212
CCT4	0.625552	0.220226	0.613361	1.71097	0.714309	3.24197	0.732913	1.61927	3.2708	1.33479	0.594259	1.29657	0.00108602
ENSOCUG00000000707	0.261312	1.69917	0.0155097	3.62172	0.0224907	1.79112	0.0861313	0.290517	3.54828	4.2017	3.25251	2.85652	0.569685
XPO1	1.8785	0.143163	0.735248	1.53379	0.647654	2.09656	0.557248	0.846881	2.36984	1.48377	0.987824	0.493022	0.685406
USP34	0.526428	0.955185	0.512207	2.53313	0.262241	2.84443	0.291747	0.601264	2.90549	2.34483	0.865287	0.74558	0.115391
ENSOCUG00000017817	0.973695	0.0780121	0.506307	2.07771	0.116968	3.19912	1.71093	0.841241	3.8155	1.41239	0.117708	3.08947	0.00553893
KIAA1841	0.14003	0.253215	0.0609178	1.81291	0.0328144	3.39623	0.183035	0.203617	54.2411	0.397142	0.68815	0.293152	0.0338766
PEX13	0.811	0.559269	0.232733	1.07289	0.530192	1.37142	0.795386	3.47331	3.18632	0.450251	0.815891	0.734025	0.0129634
REL	0.669609	0.709748	0.923236	0.269893	103.005	0.100718	0.260249	0.607522	1.22013	0.975305	0.157195	0.0445067	0.0454785
VRK2	3.66008	0.0984559	1.27629	0.0915199	4.20707	0.0719859	1.3867	1.40898	0.39947	0.176189	0.102272	16.852	1.17048
CCDC85A	0.51399	0.0687143	1.89951	0.471954	0.0823786	63.8897	0.119912	0.0762488	0.207897	0.0792721	0.0807075	0.0829983	0.0845214
EFEMP1	58.6155	0.00348125	0.0453375	0.00437358	0.00457784	0.0178733	5.34845	0.00407112	0.00423914	0.00431806	0.00443733	0.162724	1.17687
PPP4R3B	0.405929	0.714442	0.383169	2.80859	0.460694	2.93557	0.381634	0.885823	2.95449	1.66818	1.69362	0.787191	2.25249
CFAP36	0.279097	1.57196	0.0834514	1.68915	0.11376	2.9327	0.232229	0.710983	4.24601	0.747758	5.88802	0.45654	0.00238581
CCDC88A	0.816483	0.00115232	0.061535	2.66375	1.28301	8.95786	0.606342	1.19653	2.47934	2.3767	0.472757	1.9247	0.0483008
ENSOCUG00000011673	2.89348	0.155941	0.876816	0.865807	0.180978	1.61257	0.70155	1.66853	1.55335	0.553117	0.16311	2.84334	0.00983546
MTIF2	0.488056	0.85376	0.482398	1.56135	0.717799	1.79093	0.633593	1.19318	4.05247	0.812832	1.10513	1.41713	0.011622
RTN4	0.0795838	0.14267	0.0356619	2.67141	0.0492488	2.23909	0.0496645	10.4708	3.00318	1.40935	2.834	0.381332	0.0654266
EML6	0.0867736	0.0915937	0.0116911	18.4497	0.0124004	0.524803	0.0576977	1.26133	1.73437	27.0662	2.79133	0.344712	0.329906
SPTBN1	3.42862	0.0209883	3.47094	0.844425	0.1031	1.48684	0.653092	0.781242	1.20883	0.621819	0.28633	3.90763	0.0124468
ENSOCUG00000015408	0.22097	0.0532173	0.357116	2.25686	0.443996	2.23448	0.340147	9.43233	3.97998	1.94577	0.494237	1.95305	0.341621
ENSOCUG00000027435	1.48803	0.169567	2.41004	0.493461	2.43134	0.366449	1.23777	2.39372	0.750325	0.481375	0.414599	0.574902	0.154235
ERLEC1	1.50805	0.147725	0.236561	1.22422	0.220038	2.26473	1.58292	1.25675	2.26816	1.36642	0.347072	1.89295	0.842311
NRXN1	0.0146484	0.00870625	0.00791938	15.4363	0.00840763	30.6353	0.187278	5.69195	0.187886	1.54623	0.0709345	0.00849785	0.00872099
PPP1R21	1.51412	0.105707	0.295961	0.871096	0.74038	1.6899	0.64881	3.37695	0.75042	0.343798	0.246903	27.7382	0.00756117
FOXN2	0.919149	0.218016	2.90788	0.137684	0.981101	3.12271	1.31423	3.54703	0.0759207	0.162964	0.12033	9.75454	0.031713
FBXO11	0.91466	0.294859	0.385231	1.95493	0.281147	3.98092	0.726835	1.53689	1.50509	1.77897	0.471904	0.955719	0.149442
MSH6	0.679067	0.361533	1.24968	1.52687	0.788638	2.20507	1.06592	1.2447	1.06012	1.99651	0.935335	1.53353	0.183699
CALM2	0.549216	0.12644	0.269315	1.38292	0.334816	7.87261	0.604916	1.48763	0.933761	1.13976	0.360824	1.30917	0.139059
PIGF	0.92421	0.203053	0.270093	2.62863	0.175885	1.47712	0.43335	5.07838	2.07576	1.24686	0.643281	1.06809	0.123685
ENSOCUG00000001127	5.76098	0.0112491	0.357609	0.668312	10.2252	0.276305	0.78652	1.16148	0.0741998	0.509363	0.0215836	16.5819	4.776
EPAS1	0.48994	0.238614	41.163	0.00847343	0.102812	0.00810606	12.3679	0.157795	0.00822803	0.016757	0.210757	0.00894056	0.235383
ENSOCUG00000036650	0.534898	0.102793	0.101988	3.47787	0.107342	5.27099	0.936414	0.882754	5.95082	1.07258	1.32827	0.170521	0.0198064
SRBD1	0.805595	0.328241	0.166344	2.6077	0.705247	1.96504	0.568327	1.0396	3.5597	3.41016	0.374811	1.10631	0.0122671
SIX2	73.839	0.0381572	0.127757	0.0456273	0.0472747	0.077374	0.674132	0.0710527	0.0445311	0.0451757	0.0461438	0.0476951	0.0487309
ENSOCUG00000037928	0.0365236	0.038718	0.139095	0.411425	0.0476987	0.555207	0.0430694	273.115	0.045001	0.306235	0.0465871	0.0481117	0.049129
ENSOCUG00000005461	0.256318	2.47393	0.122728	1.34517	1.10687	2.07541	0.483847	1.44069	1.35546	0.713373	2.63405	0.746521	0.690504
LRPPRC	0.483896	0.14367	0.140099	16.557	0.189493	0.865146	0.158506	0.4676	1.80532	0.653837	6.91834	1.21157	0.303819
DYNC2LI1	1.53889	0.176315	0.243282	0.698052	0.0132707	3.30016	0.627744	3.51884	1.4381	1.02565	0.680128	1.23333	0.0137646
ZFP36L2	3.69818	0.213958	0.600825	0.0525119	13.649	0.0891232	1.88469	2.2865	0.0512576	0.0519953	0.0531027	2.31219	0.0560607
ENSOCUG00000027189	1.63598	0.0786249	0.596497	0.620198	1.45945	1.76496	0.907559	6.55845	0.844951	0.643306	0.121167	0.83381	0.128646
EML4	1.37103	0.177402	1.52311	0.868749	8.17874	0.838398	1.0684	0.881632	1.25573	0.577517	0.42043	6.47304	0.0145322
SLC8A1	0.105971	0.00541639	0.0372101	27.3851	0.573338	18.1795	0.123228	0.159318	1.08491	5.82357	0.0192966	0.0027241	0.0717476
THUMPD2	0.578863	0.239499	0.470281	2.08405	0.463006	1.52336	0.755067	2.32706	3.754	2.40154	0.276977	1.93485	0.690283
SOS1	0.84058	0.277689	6.72053	0.616653	0.697604	2.08126	0.987478	1.24873	0.307027	1.08225	0.546691	1.47518	2.08007
GEMIN6	1.8091	0.110651	1.14256	1.28241	0.416055	1.38969	0.890823	2.04052	2.26255	0.373523	0.260697	3.4814	0.0173281
ENSOCUG00000004087	1.29345	0.304003	0.756086	1.44183	1.64532	1.81218	1.0733	1.33561	0.889985	1.14115	0.914313	0.809675	0.000593474
GALM	0.219522	0.00596857	0.231729	0.0341678	0.190276	0.0123842	1.06188	157.215	0.0784983	0.0374954	0.0271557	4.82098	0.205021
ATL2	1.2572	0.251716	6.53149	0.158902	0.439446	1.90992	0.470527	3.17202	0.427593	0.520672	0.355274	1.20079	1.04057
CYP1B1	5.11974	0.0155763	0.0365918	0.0190365	0.0198119	0.0446657	23.3948	1.1325	0.0343024	0.0188247	0.0192791	0.0200104	0.0205008
ENSOCUG00000023625	0.536635	0.136088	0.530855	1.96301	1.78957	5.49125	0.796841	2.32948	0.889261	1.97292	0.928527	0.175489	0.0244019
CEBPZ	1.24011	0.228985	0.63454	1.66387	0.8021	2.14485	0.864055	1.3937	1.68574	1.17711	0.615243	1.86438	0.228391
GPATCH11	1.19672	0.510159	0.85176	0.999023	1.2958	2.08985	2.23507	0.757563	0.44285	0.203614	0.935617	4.35991	0.00949042
HEATR5B	0.274308	0.784799	0.157589	3.32981	0.161665	4.64902	0.252387	1.19625	2.74096	1.31819	1.66685	2.11671	1.4136
VIT	0.0868859	0.0246312	0.0292845	15.7205	0.0308585	0.110057	0.113896	0.0280285	49.4203	8.1376	0.0300813	0.0311477	0.031861
FEZ2	0.231241	0.505411	0.292735	3.92703	0.156378	0.179126	0.407628	0.438216	26.177	2.26979	0.286579	0.746687	0.00184866
FAM98A	1.67129	0.178016	0.252367	1.23678	0.148463	3.23242	1.72484	1.68223	1.51606	0.716045	0.29266	0.405975	0.101935
LTBP1	1.84468	0.0735183	0.36085	0.416716	0.253177	0.413574	18.6876	0.755081	0.0422511	0.493035	0.261614	0.0453214	0.0463275
BIRC6	0.706834	0.522124	0.832902	1.96521	0.521522	1.82695	0.873191	1.38206	1.38172	1.13281	1.25598	1.89535	0.417466
YIPF4	1.52019	0.0827175	0.646146	1.65005	2.28119	1.15346	1.18992	2.62815	1.54274	0.863953	0.267454	1.31631	1.24125
SPAST	0.590034	0.238417	0.271222	2.20005	1.26175	4.17315	0.393893	1.85188	2.87992	2.73348	0.171282	0.750639	0.594072
ENSOCUG00000017877	0.950093	0.10919	0.510024	1.56743	0.349808	1.74529	0.88202	4.70634	1.91926	0.967256	0.418134	1.38773	0.0571001
MEMO1	0.134874	10.325	0.159474	0.17429	1.01406	0.204325	0.205338	1.65244	0.576913	0.404493	7.20964	0.37994	0.0061604
YPEL5	1.26441	0.10417	0.372902	1.46119	0.704501	4.74709	0.374533	1.2859	1.69252	1.93718	1.25332	1.29637	0.122569
PPP1CB	0.918092	0.162022	0.4227	1.79279	0.672308	1.84458	0.980999	2.51853	2.43421	1.09592	0.701994	1.27681	0.399165
MRPL33	1.59342	0.19688	1.16979	1.19194	1.31064	1.51381	1.27625	1.10245	1.12286	0.953132	0.727185	1.44105	0.0556521
SLC4A1AP	0.464066	0.419282	0.730911	3.47797	0.341531	3.0975	0.456454	0.749887	3.84171	1.96744	0.488593	1.90426	0.00304674
FNDC4	0.136977	0.00703543	0.0470163	4.9395	0.00687823	10.6029	0.472083	5.02467	4.16803	2.82086	0.135399	0.0298385	0.00714717
KRTCAP3	0.137697	0.0929142	0.106546	1.31534	0.111029	0.18479	0.349391	0.473023	125.162	0.106926	0.108823	0.111847	2.94469
NRBP1	1.73817	0.0882742	0.636457	1.25332	2.03541	1.18725	1.63324	1.32178	1.98786	0.77573	0.464774	1.87308	0.612879
PPM1G	0.824364	0.069533	1.32149	1.63318	0.752951	3.09487	0.919981	1.64012	1.76828	1.54567	1.24906	1.47802	0.00286465
SNX17	1.74313	0.0264167	0.900022	0.821917	1.15752	3.13958	1.03153	3.20866	0.650931	0.8915	0.160883	3.08575	0.131294
MPV17	1.27599	0.0760562	0.378444	1.14469	0.659631	3.7984	0.966817	1.65552	2.08387	1.46325	0.29474	2.19671	1.05366
SLC5A6	115.34	0.023198	0.0652561	0.01953	0.134937	0.170234	0.0534597	0.107389	0.141997	0.150607	0.0334794	1.0393	0.00985162
EMILIN1	15.417	0.00844935	0.0587859	0.058832	0.00476883	0.199024	11.5011	0.186043	0.0249106	0.233881	0.00462291	0.00482341	0.00495859
ENSOCUG00000029989	2.4549	0.0481449	0.493608	0.389604	0.36445	0.494854	0.743403	13.8779	0.559361	0.168614	0.270645	1.2937	0.321705
TMEM214	1.85065	0.135948	0.893993	0.532408	0.799302	0.842908	0.801557	4.65424	1.24543	0.632479	0.383412	2.14088	0.735762
MAPRE3	0.216212	0.0278028	0.0324491	2.28766	0.0597502	6.29216	0.21027	16.0121	1.08187	1.18069	1.00989	0.829163	0.0182287
SELENOI	0.102865	0.154719	0.252548	1.69637	0.299709	23.4897	0.199251	1.5478	3.54165	0.767182	0.189624	1.26431	1.40989
ENSOCUG00000000012	4.3848	0.0466205	1.6374	0.252186	1.1033	0.472475	1.10126	2.38094	0.296399	0.197459	0.0799425	12.0007	0.743941
HADHA	2.08373	0.286283	0.890357	0.941444	0.789551	0.941799	0.611838	3.14211	0.572682	0.318986	0.397233	5.12121	1.5476
RAB10	4.00359	0.0679181	0.741423	0.680964	1.37209	1.17757	1.39481	2.27357	0.531237	0.343218	0.0959687	1.30116	0.100309
ASXL2	0.471426	1.10496	0.126277	0.937887	1.77689	0.901245	0.361222	2.49177	1.60555	0.475567	2.70025	10.8727	0.0278539
ENSOCUG00000001249	0.778158	0.202774	0.115307	0.885423	7.58489	2.65014	0.707559	5.62756	0.777937	0.695156	0.213113	0.979307	0.017265
NBAS	1.26737	0.204949	0.273551	1.51496	0.137857	2.96611	0.722179	3.0615	1.82219	0.711776	0.267259	2.15754	0.826709
DDX1	0.908094	0.263251	0.302944	1.61774	0.315424	2.62144	0.578088	1.7141	3.14031	1.31281	1.00853	1.24643	0.208682
VSNL1	0.137099	0.0294991	0.0344751	8.20251	0.0361408	106.386	0.0327188	0.140798	0.034147	0.198593	0.0353193	0.036446	0.0371977
ENSOCUG00000017307	4.17436	0.161879	0.474815	0.315043	1.02227	0.876754	1.73779	1.67676	0.439493	0.492085	0.530438	0.916428	0.00260158
TTC32	0.688412	0.341784	2.80603	1.54166	0.15486	1.27537	0.392142	1.59277	2.40537	1.43563	0.578787	5.49023	0.227933
LAPTM4A	3.86068	0.0220644	2.52977	0.127751	2.23305	0.223173	3.0347	2.10805	0.174819	0.0581974	0.0917157	4.2288	0.875639
SDC1	0.331668	0.342345	0.372863	0.375586	0.382425	0.368596	0.586971	0.364973	0.370943	0.373683	0.377748	283.777	0.388337
PUM2	1.17168	0.279558	0.791622	0.909269	0.740741	2.98138	0.660681	1.67636	1.38817	1.54083	0.616536	1.13654	0.00410957
ATAD2B	0.559019	0.96584	0.402409	1.28644	1.57582	1.86665	0.941946	0.440286	2.4205	2.04745	1.47765	0.48977	0.00873448
FKBP1B	0.215744	0.0408763	0.0478181	1.52236	0.0501391	42.7118	0.831492	1.14225	0.384023	0.460526	0.337296	0.637532	0.0516109
SF3B6	1.24501	0.16532	0.839305	0.988202	0.410946	1.49935	1.34023	2.26271	1.96957	0.954351	0.510136	1.48988	0.000510764
ITSN2	0.955979	1.74837	1.71111	0.914611	1.50823	0.289496	0.295281	0.452973	1.20131	2.11901	1.87257	0.888346	0.0894683
NCOA1	0.17568	1.05695	0.230328	1.78605	0.223235	1.6538	0.277681	1.26708	6.67495	3.05084	1.34228	0.963345	0.697624
PTRHD1	2.97288	0.0533816	0.870595	0.32962	0.846571	1.26221	0.682759	4.8675	0.921899	0.258169	0.355177	1.91625	0.524053
ENSOCUG00000006025	0.444229	0.0695242	0.380762	3.48416	0.0501373	4.72685	0.189424	2.45028	3.6123	2.59239	2.03042	0.929737	0.0024583
MTPN	0.900247	0.18752	0.498249	1.66769	1.15996	3.48823	0.688708	1.92898	2.0518	0.988339	0.568387	1.0887	0.792163
PTN	2.28728	0.000839335	0.00103954	0.583138	0.00110961	3.9606	0.115962	32.3564	0.00102592	0.0201683	0.00107487	3.42209	0.0295758
ZNF746	0.851846	0.0932524	0.260964	2.13671	0.118972	3.26328	0.727016	1.43674	4.21866	2.00771	0.724458	0.659437	0.000511388
PDIA4	3.65528	0.0446925	0.679007	0.293212	1.09961	0.994467	3.62367	1.57316	0.364938	0.324028	0.275904	1.10185	0.140914
CUL1	1.74223	0.197591	0.948569	1.06347	0.411395	2.36448	1.25066	0.906599	1.21186	0.841575	0.737532	1.55531	0.579585
CNTNAP2	0.108165	0.113448	0.129244	0.283187	0.134412	35.7106	0.197506	1.27352	0.759682	0.129683	0.486922	6.76759	35.7187
ENSOCUG00000029426	2.41274	0.0524569	0.896014	0.138912	1.75838	0.223465	1.82927	7.91488	0.261939	0.124475	0.15411	6.61802	1.63406
MKLN1	2.11299	0.172998	0.982892	0.584655	1.22036	0.67455	1.20057	3.51336	0.720469	0.96983	0.251836	0.9734	0.467857
ENSOCUG00000025092	0.0421248	3.86287	58.2694	0.0278202	0.0168006	0.00506638	0.0265004	0.0189859	0.00692719	0.107212	17.4364	0.0459775	0.00174977
AKR1B1	2.22196	0.0301046	0.887374	0.743361	1.85702	1.62718	0.696282	4.41301	0.335616	1.76644	0.166406	1.12403	0.494202
AKR1B10	0.270741	0.0019401	0.757287	0.00667358	0.0051368	0.0235041	1.9592	91.5968	0.00624583	1.35601	0.00146954	0.423333	0.289023
BPGM	0.31506	0.0849623	0.0908363	3.26087	0.0586484	9.11423	0.308051	3.64221	1.59332	4.24111	0.280273	0.638924	0.585189
CALD1	7.98325	0.00102911	0.669479	0.08524	0.00203609	0.138818	10.7223	0.40539	0.0253321	0.0645223	0.000785936	1.68841	0.0104547
CNOT4	1.07239	0.205823	0.424333	1.56114	0.870258	2.93298	1.2525	1.99233	1.2103	0.942648	0.914796	0.342893	1.09882
STMP1	1.43471	0.0775182	0.516011	0.804823	1.06442	1.96805	0.981621	4.99259	0.791332	0.783341	0.347868	1.97011	0.22828
UBE2H	0.724815	0.141651	0.591143	1.91591	0.719133	3.05371	1.01962	1.13126	2.98151	1.52554	1.15733	1.00252	1.30876
ENSOCUG00000036625	0.0605234	1.12024	0.0487656	3.96587	0.0511928	0.0477073	0.0462072	0.0771253	36.1099	4.97881	0.34448	0.0516376	1.35841
AHCYL2	0.0780633	0.0434076	0.00720826	0.698254	0.0076488	0.25809	0.0608296	225.212	0.420456	0.234515	0.273636	0.280321	0.577785
SMO	5.36172	0.0197851	0.12097	0.0686979	0.0154424	0.223955	5.09799	6.5211	0.114403	0.0146352	0.0150064	1.10758	0.0160072
TNPO3	1.6151	0.270503	0.456699	0.873362	1.398	2.37299	0.733947	1.33324	1.35082	0.94475	0.362371	3.18833	1.90573
IRF5	0.12149	0.126796	0.142578	0.144032	858.339	0.140314	0.137082	0.138407	0.141557	0.143015	0.145193	0.148655	0.150949
ENSOCUG00000014136	0.448574	0.1037	0.659442	2.63004	1.38317	5.28043	0.30463	2.2359	4.05691	0.778992	0.982297	1.16826	0.00692834
CCDC136	0.0139929	0.00251338	0.00230149	2.74063	0.0283511	0.956874	0.0307771	0.0679983	147.709	0.116666	11.9359	0.00247493	0.00254197
OPN1SW	0.0198256	0.0281305	0.024404	0.155888	0.0255586	0.0239005	0.0231865	0.0234785	0.0241766	0.0245015	3610.34	0.0257702	0.0262912
CALU	2.31102	0.0434712	1.03703	0.912959	0.298924	1.12184	2.13132	1.13863	2.88402	0.299047	0.329655	2.21458	0.757255
IMPDH1	0.0132208	4.38383	0.0216362	2.46805	0.125948	0.474028	0.047249	0.112489	33.8042	0.0224075	2.83243	0.10021	0.00136903
RBM28	0.339774	0.435464	0.207652	1.77494	0.443881	5.91376	0.424622	1.21958	5.39904	1.11224	0.860716	0.483643	0.0212843
SND1	1.87449	0.114776	0.275902	0.6629	1.33958	1.6459	1.17642	4.93584	0.560984	0.601058	0.227589	2.55635	0.0163562
GRM8	0.0503469	0.0884441	6.2481	0.270178	0.0648785	72.4388	0.349733	0.269886	0.16269	0.183249	0.0634432	0.0654114	0.0667225
GPR37	0.00687967	0.0073788	0.00895217	0.154426	0.00949321	0.424112	0.0132595	173.182	6.69761	0.387995	0.00922553	0.0095931	0.00984005
WASL	1.22882	0.148662	0.698115	1.35841	0.588434	3.03497	2.16447	0.922657	0.860865	1.18203	0.676938	1.65158	0.127606
ENSOCUG00000030143	0.902935	0.360506	0.511961	3.27429	0.731871	1.79116	0.356974	1.14577	1.83122	2.01012	1.10994	2.17686	0.111177
PTPRZ1	0.0294357	0.0420192	0.0369541	18.4893	0.0388649	0.30539	0.0349448	24.6208	0.0365783	7.19626	0.037922	0.0392156	0.0400798
FAM3C	0.135981	0.154632	0.141723	9.89169	0.0868052	0.769747	0.107187	0.186993	12.045	15.2167	1.49357	0.057994	0.0138548
CPED1	8.29536	0.0260976	0.410148	0.0315468	0.0327579	0.0303417	14.9425	0.0488946	0.0307427	0.0312154	0.11638	0.885802	0.033831
LSM8	1.10139	0.245933	0.532868	1.2864	1.34463	1.92174	0.565463	3.03842	1.86451	0.570352	0.961311	1.44632	0.0465384
CTTNBP2	0.158957	0.0208789	0.0187216	11.9935	0.0197962	5.4395	0.0975069	0.338969	2.42356	22.4408	0.173641	0.917611	0.0204829
MET	1.13339	0.0397307	0.648674	1.35947	1.15251	1.65148	0.721636	2.1976	1.43873	1.22449	0.273325	10.003	0.480613
CAV1	0.293705	0.00516788	8.91568	0.0301131	0.00468258	0.00125855	0.251381	39.3444	0.00127901	0.00130322	0.00317046	43.6549	0.00143917
CAV2	1.33162	0.00712783	18.9743	0.122338	0.00278868	0.00618125	0.204888	18.5082	0.00476501	0.00765805	0.00270211	12.5879	0.00290135
TES	2.17958	0.00929286	14.1769	0.00577401	2.73509	0.0134392	0.305715	16.2397	0.00560028	0.00570227	0.0212308	0.161039	6.10869
MDFIC	6.16475	0.0171219	5.29311	0.0128308	0.679457	0.160397	3.70816	1.42198	0.0124662	0.0126804	0.0130032	1.35821	0.0138737
BMT2	0.215133	0.395864	0.58084	2.19144	0.0307694	9.90401	0.415956	1.36446	2.55351	1.93111	0.462275	0.50622	0.0318064
CACNA2D1	0.290682	0.147734	0.218108	5.9032	0.0145792	0.426148	0.156945	0.502693	0.560283	73.011	0.299684	0.0147293	0.74451
SEMA3C	95.0917	0.0215535	0.01291	0.248445	0.0136764	0.290302	0.0776211	0.177963	0.0127601	0.178196	0.0132974	0.722582	1.5822
GNAI1	0.522215	0.0233721	0.138073	0.309058	0.0293775	4.3578	0.32595	7.97824	1.80618	0.232517	0.0286269	42.2739	0.0303463
MAGI2	2.08418	0.0518127	0.765101	1.09036	0.0477807	17.7556	0.295023	0.315313	0.53753	0.913906	0.110971	0.207729	0.0492574
RSBN1L	0.863433	0.328469	0.655651	2.54721	0.474334	2.42378	0.855511	0.583016	2.51706	2.0899	0.90779	0.61378	0.00146438
FGL2	4.14428	0.0445709	1.37295	0.0528559	34.5607	0.051039	2.54724	0.182302	0.0516445	0.052357	0.0534262	1.30093	0.0562782
PMPCB	1.68827	0.0661629	0.420827	0.907235	1.01325	1.69215	1.73393	2.88003	1.14653	1.02725	0.22245	1.93433	0.118938
DNAJC2	1.0767	0.397517	0.447451	1.11219	1.11587	2.01767	0.530916	2.74947	1.74443	0.559682	0.864726	1.5392	0.375135
PSMC2	0.823704	0.253908	1.19923	2.56918	1.46086	1.29971	0.714677	1.57432	2.12602	1.40543	0.65645	1.20326	0.510694
ENSOCUG00000030067	0.0272197	0.020964	0.0504735	94.4877	0.0133288	19.6005	0.0586841	0.205568	0.0329642	0.0127238	0.0130026	0.0134502	0.0137496
KMT2E	0.657903	0.351402	0.936658	1.43871	1.1712	2.75661	0.870066	0.604318	2.47873	1.87311	1.08975	1.24283	0.175402
SRPK2	0.698732	0.0225356	0.269903	1.86904	0.163897	11.4035	0.478121	1.50485	1.52701	2.4733	0.162105	2.94348	0.256343
RINT1	1.23352	0.276657	0.908971	2.39786	0.209506	2.39625	0.298528	1.36095	1.44052	1.61466	1.09495	1.71397	0.260508
ENSOCUG00000015127	0.626244	0.0882392	0.83396	0.397804	3.71125	0.498024	1.62315	9.05281	0.194577	0.454282	0.90136	9.70106	0.0322684
ENSOCUG00000013417	0.304823	0.296528	1.15127	0.98919	0.144737	2.71066	1.47264	0.956305	1.08317	0.596579	0.340098	36.9135	0.148269
PRKAR2B	0.398949	0.0141191	0.0519691	3.69703	0.0614178	7.7449	0.242758	4.49582	5.629	1.34233	0.108683	0.345773	0.0187393
HBP1	3.42331	0.0319156	1.44479	0.597179	1.70363	0.630626	1.73359	1.23609	0.812191	0.813132	0.157407	4.10591	0.401617
GPR22	0.116	0.188484	0.178114	1.82987	0.0946258	76.3679	0.0864197	0.648816	0.256148	0.777627	0.092666	0.0953525	0.0971383
LAMB1	4.35866	0.00865794	0.0932226	0.0106796	0.0111358	0.746766	16.6296	0.642088	0.010378	0.418352	0.0108222	1.14953	0.0115422
NRCAM	0.0378004	0.0401067	0.0471858	0.490659	0.0495601	15.9341	0.0446845	3.4284	0.28629	5.25427	11.9791	0.0499955	0.0510676
PNPLA8	0.660604	0.238246	0.3473	0.969978	0.395833	4.35484	0.568834	3.23054	0.851046	1.94886	0.530389	4.25846	1.62462
THAP5	0.527046	0.328846	0.441992	2.32188	0.386825	4.16408	0.419876	0.99642	3.46919	2.14775	0.983894	0.856512	0.255462
DNAJB9	1.67179	0.0445791	0.434994	0.883834	0.887747	4.82158	0.889167	1.75802	1.14364	0.897707	0.228167	4.83814	0.190352
ZNF277	1.80469	0.126894	2.20217	0.288449	1.75194	0.454343	1.30731	3.63004	0.682992	0.491356	0.609376	2.5916	0.224967
CNTNAP5	0.241381	0.160269	0.180171	1.10206	0.186615	0.177328	0.173262	0.17493	0.17889	134.314	0.18345	0.187785	0.190651
ENSOCUG00000022291	21.9719	0.00112468	1.75217	0.0322528	1.5685	0.00449719	2.91265	0.00390662	0.00138173	0.561834	0.00144946	6.24486	0.00156035
BIN1	0.0778867	0.310248	0.134908	3.60259	1.20066	3.43952	0.264038	0.499538	5.38799	2.91159	10.1139	0.502488	0.113018
MAP3K2	1.50546	0.185219	0.347498	2.03301	2.62392	2.35182	1.37204	0.926453	1.05709	0.813181	0.490269	1.60536	0.566418
ENSOCUG00000036580	0.273144	0.20008	0.591438	2.47888	2.42212	3.51103	0.430768	10.4922	0.600973	0.988738	0.0967514	0.301156	0.0190375
IWS1	0.741318	0.345142	0.683766	2.20269	1.14442	2.27595	1.14106	0.796178	1.57701	1.46936	1.30071	1.51481	0.195297
WDR33	0.903858	0.353812	0.785474	1.45741	1.17752	2.4211	0.64531	1.50346	1.68589	1.25347	1.3187	0.500994	0.00809526
PTPN18	0.358295	0.283566	0.621586	0.314698	206.983	0.30811	0.488011	0.304704	0.310319	0.312902	0.31674	1.41385	0.326774
ENSOCUG00000017253	0.107073	0.0305874	0.0766462	3.66971	0.0285181	56.9844	0.190679	0.565031	1.18734	1.17176	0.150916	0.0287841	5.46751
PLEKHB2	0.264257	0.236926	0.186222	2.25462	1.89975	4.96797	0.258862	1.43295	2.61219	2.80728	1.96436	2.92301	1.65238
ENSOCUG00000004566	1.49123	0.00313724	0.653753	0.0552076	0.593692	0.668938	0.630968	20.8692	0.291368	0.0452593	0.0284039	2.19583	0.546276
ENSOCUG00000039349	0.0598512	0.0111168	0.00960815	0.0563555	0.0100502	660.506	0.0144729	0.213632	0.00952107	0.00964548	0.00983222	0.0101313	0.0103308
INSIG2	1.17857	0.176105	0.303962	0.236154	0.464814	1.06024	1.62353	1.57056	6.86422	0.41232	1.01583	2.09668	0.0249377
DDX18	0.811503	0.167866	1.10796	2.00542	1.12224	3.10777	0.44442	1.01666	3.27327	1.77314	0.529134	1.67329	0.00201474
NCKAP5	0.00966161	0.504686	0.00287325	6.52722	0.884101	4.7063	0.00886729	1.42308	4.87504	9.35007	1.80227	0.0846844	0.458425
MGAT5	0.176501	0.022883	0.0273018	11.8895	1.36356	3.00214	0.159813	0.417843	5.15259	8.52593	0.0280602	7.32956	0.0297556
TMEM163	0.0647981	0.0681352	0.0782085	0.427835	0.646481	228.534	0.0746765	0.227642	0.144331	0.0784903	0.0798978	0.0821437	0.0836368
CCNT2	0.728697	0.385019	0.318537	3.15339	0.712499	2.25775	0.838879	1.00845	2.13324	2.51634	0.521749	0.726152	0.43574
RAB3GAP1	0.601872	0.182198	0.707331	1.0035	0.799616	5.8528	0.703392	3.10327	1.34372	0.818293	0.605377	0.96997	1.12916
R3HDM1	0.278084	0.51794	0.481535	2.44998	0.415075	3.148	0.403656	1.65878	2.70349	2.46283	1.7696	0.876144	0.222858
UBXN4	0.837427	0.435551	0.275814	1.1801	1.19927	1.39521	0.512365	2.09872	1.6012	1.27188	2.65516	2.38372	0.295705
HNMT	0.784678	0.0264589	0.088518	0.435424	147.965	0.8304	0.527505	0.191978	0.0815776	0.0313806	0.032061	37.7533	1.6756
NXPH2	0.0339668	0.0357342	0.0410992	74.0252	0.0428819	8.97963	0.0392128	0.0396658	0.0407474	0.394231	0.424072	0.0432079	0.04401
GTDC1	0.539071	0.028527	0.794504	5.66303	0.702136	0.484632	0.778908	0.740117	0.195318	15.2235	4.57964	1.09053	0.650052
ZEB2	0.699971	0.006321	0.411646	1.23224	1.11668	1.83179	5.42643	1.808	0.0039517	5.1543	0.00413812	12.7967	0.49408
ORC4	0.860648	0.403592	0.381028	1.85871	1.28819	2.27866	1.26561	1.34246	1.76493	0.977223	0.649112	0.867238	0.0071866
KIF5C	0.0583612	0.00777036	0.0184437	6.37298	0.142609	18.7333	0.0413077	0.994491	10.8171	4.38378	0.00974798	0.0101425	0.0104077
MMADHC	1.03746	0.0981165	0.306997	1.26207	0.363218	3.27166	1.59903	1.51345	2.25949	1.86885	0.511632	0.855068	0.27111
RND3	18.8759	0.00303788	0.942522	0.334463	0.184373	0.856404	2.75074	0.238462	0.00275385	0.180976	0.00110343	0.18649	0.00118835
RIF1	0.267914	0.445857	0.335836	1.58985	0.458727	3.33785	0.43431	2.97218	2.06451	3.14671	0.946407	1.82435	0.00499877
ENSOCUG00000037766	0.995132	0.417188	0.349623	1.16384	0.840416	0.959124	1.10263	2.90947	1.38956	0.894658	1.11524	1.71583	0.42136
ENSOCUG00000013239	1.15558	0.186274	1.17923	1.44581	0.751043	1.21527	1.07752	3.21048	1.11168	0.933269	0.299545	2.02406	0.169073
GALNT13	0.0183888	0.0196428	0.0666616	4.09207	0.0248847	10.2943	0.0469104	5.16573	7.52061	1.20789	2.35086	0.0251298	0.0257348
NR4A2	1.21846	0.00534967	0.423373	0.0626175	4.65179	1.26158	5.97239	8.54159	0.00646443	0.0614079	0.0329999	2.69262	0.00722518
ERMN	0.794362	0.407601	0.438754	0.441512	0.448425	0.434424	0.428164	0.430742	0.436807	0.439584	0.443699	0.450159	1193.4
ACVR1C	0.0723758	0.0762117	0.087794	0.192031	0.0916198	0.0861178	0.0837328	310.817	0.0870374	0.088118	0.0897362	0.0923182	0.0940345
PKP4	1.26345	0.168151	0.273329	1.20762	0.019799	1.93597	1.21144	1.0806	0.968629	5.52759	0.734257	2.14271	0.0205011
ENSOCUG00000008620	0.00537469	0.00333668	0.00305039	0.0165718	0.00839812	0.0692913	0.0076299	3538.84	0.0248615	0.00667833	0.00805595	0.00787237	0.000409918
BAZ2B	0.452329	2.8933	0.695021	0.958799	0.236556	1.13126	0.570274	0.991638	0.538204	0.694248	3.91617	0.899756	0.0689988
ENSOCUG00000016361	4.39383	0.00166137	0.13683	0.128219	1.67983	0.115299	5.75211	5.42862	1.10624	0.0329043	0.00254005	0.195556	0.00115809
PLA2R1	0.106207	3.29495	0.0252527	3.15644	0.276501	0.46028	1.97177	0.844982	0.0462823	2.12491	7.35912	0.0269385	0.0275854
RBMS1	8.16157	0.00382069	5.51219	0.00480501	2.64267	0.258323	6.05405	0.130727	0.00465663	0.0243288	0.00487538	1.01454	0.134102
TANK	0.511252	3.49633	0.281236	1.18464	0.840444	2.44686	0.335703	0.948859	1.14259	0.550419	0.546277	0.300328	0.264054
slc4a10	0.0102806	0.0159667	0.00414113	15.4397	0.00441133	21.0168	0.00386173	0.0274096	10.9554	10.4029	0.0154988	0.00446139	1.98989
FAP	71.8704	0.0108459	0.642318	0.0100216	0.0817437	0.00959175	1.66951	0.0208589	0.0097345	0.00990315	0.0101575	0.0105679	0.0108437
IFIH1	1.64581	0.0230501	0.782661	0.0279545	2.82072	0.0268682	11.0384	3.62445	0.0272296	0.0276556	1.02538	1.38558	0.0300159
FIGN	3.20852	0.0229021	0.0535363	0.853299	0.0289044	9.90336	1.0292	0.622006	0.0992628	2.08917	0.192729	0.554499	0.0298751
COBLL1	10.1986	0.964883	2.52667	0.0691361	0.0695178	0.0908458	0.867	0.0709923	0.276056	0.0989972	0.036436	0.936784	1.17839
SCN3A	0.109001	0.0615457	0.0710842	0.510868	0.0742453	96.408	0.0677342	0.530085	0.131076	2.7169	0.0726883	0.0748229	0.0762432
SCN2A	0.0619409	0.0135603	0.0163025	9.52905	0.0172385	43.4196	0.0153252	0.139093	1.65675	7.70887	0.0398044	0.0174109	0.0178367
CSRNP3	0.0430728	0.0297153	0.0352446	7.94997	0.0371107	27.4602	0.0332848	0.30746	5.38281	4.06838	0.0361895	0.0374534	0.0382984
TTC21B	0.562728	0.524063	0.0901898	1.09286	0.259136	3.80659	0.747866	2.4848	1.43358	2.03769	1.03829	1.32274	0.00458615
SCN1A	0.0774297	0.0527785	0.119868	7.0259	0.0639135	27.564	0.0581975	0.0971178	0.160483	8.76982	0.0625454	0.0644213	0.0656703
NOSTRIN	0.103268	0.026491	957.682	0.0678832	0.0326675	0.0534834	0.20117	0.0298722	0.0308094	0.031246	0.0319016	0.0329523	0.0336537
G6PC2	0.00752846	0.00803784	0.00962709	0.00977905	0.0101685	0.00939242	0.00906122	5439.22	0.00952098	0.00967263	0.00990093	0.0102682	0.0105143
ENSOCUG00000034384	0.624348	1.92922	0.202837	0.683223	0.149883	0.929766	0.511125	1.19837	2.66942	0.691263	3.51378	0.773315	0.169031
PPIG	1.05999	0.189058	0.550483	1.55601	0.476903	2.28465	1.02874	1.32225	2.29664	1.5346	0.747154	1.27559	0.0482752
SSB	1.50272	0.18575	0.569909	1.09461	0.912529	1.55346	1.32485	1.57588	1.7133	1.0609	0.654601	0.966887	0.0520488
METTL5	1.68038	0.123867	0.490562	1.03544	1.12753	1.87083	1.23085	1.93489	1.22992	0.809815	0.873392	1.62326	0.265397
UBR3	1.338	0.694287	0.533164	1.16794	0.331166	2.71205	0.431887	1.60421	1.45319	0.741952	0.481889	0.593278	0.875609
GAD1	0.168615	0.113045	0.128056	0.129443	0.132962	177.58	0.122821	0.124082	0.127083	0.128473	0.13055	0.133855	0.136047
TLK1	0.988992	0.123896	1.07283	1.49983	1.38903	2.29529	1.09037	1.21519	1.47788	1.1131	0.874738	4.07101	0.264514
DYNC1I2	2.01254	0.2636	1.27146	0.509693	0.887971	1.67482	1.15942	1.11983	1.26462	0.545186	1.16868	0.428575	0.00629291
HAT1	0.56655	0.302383	0.469625	1.97276	0.979469	1.94095	0.437778	2.12631	3.91728	1.62801	1.10037	0.82842	0.384959
ITGA6	0.0346936	0.0287454	19.4196	0.0345957	3.32749	0.0333044	0.159635	27.416	0.0890443	0.0342407	0.0350019	10.2995	4.16271
RAPGEF4	0.323767	0.631638	0.469766	0.239147	0.244719	2.60233	0.228558	0.975603	0.235389	0.237604	0.240904	128.187	0.249572
OLA1	0.667689	0.0973837	0.43157	2.3579	0.545458	3.96078	1.46169	1.22466	1.66738	1.6606	0.721179	2.72135	0.414552
CIR1	1.19265	0.334254	0.395768	1.18632	0.434338	2.66057	0.64482	1.97668	1.7345	1.20164	0.508328	1.83311	0.00264241
GPR155	0.06863	3.36789	0.253064	3.43596	1.33183	0.820271	0.210566	0.428065	0.985301	0.267016	5.89936	13.8344	0.0430915
CHN1	0.211326	0.0837281	1.89493	2.41874	0.0598256	31.9684	0.0541573	2.3885	0.0565249	0.589642	0.139253	0.260201	0.061573
ATP5MC3	0.671585	0.557272	0.549464	1.3082	0.48538	2.32362	0.660347	1.84301	1.39228	0.974135	0.959817	2.08444	0.361311
LNPK	0.588656	0.153291	0.0877465	2.76772	0.549166	4.9445	0.308306	3.60243	2.0641	1.17257	0.981095	1.92187	0.00676599
MTX2	0.63521	0.0918616	0.0870562	3.64034	0.267182	3.09586	0.679704	1.17011	4.15989	3.3321	0.791778	1.84915	0.437384
ENSOCUG00000002743	0.773785	0.179437	0.708534	2.16266	0.57055	2.62539	0.924451	1.08098	2.39016	1.98005	0.863764	0.939523	0.000426871
RBM45	0.363714	0.252425	0.237742	3.25535	0.249067	6.40736	0.37291	0.912165	3.08822	2.78778	0.88342	2.14254	0.27857
PRKRA	0.318044	0.155391	0.204798	6.65246	0.0166013	2.61994	0.331086	1.42375	3.15654	3.85976	3.6921	0.482742	0.00509803
PJVK	0.113284	0.0696588	0.0987326	26.1673	0.0366095	0.139574	0.0329559	0.0788386	0.0909993	83.3561	0.380541	0.0369363	0.0377413
FKBP7	9.52324	0.00475191	0.327989	0.0417946	0.224389	0.0805167	5.72333	2.61278	0.0734921	0.0547188	0.0480886	1.44278	0.00397712
PLEKHA3	0.906097	0.0271755	1.47677	2.88614	0.468308	2.36064	1.21757	1.01004	3.64119	1.71595	0.208186	2.0073	0.0615834
ENSOCUG00000016954	0.114728	0.077772	0.089819	1.39504	0.866606	0.0880746	0.0855932	0.195188	127.828	0.266613	1.59934	0.408659	2.48852
ITGA4	0.0559697	0.0589496	0.0679736	2.03022	113.343	6.53143	1.36362	0.14722	0.0673828	0.287094	0.165624	0.0715098	0.0728531
ENSOCUG00000021258	1.29398	0.204609	1.04811	1.20925	2.32057	0.703662	0.94689	1.30812	1.9386	0.881054	1.43119	2.75777	0.195329
CERKL	0.0741404	13.2829	0.0708219	0.0717584	0.0741442	0.0693697	0.143517	0.068151	0.0701662	0.226861	33.2883	0.0747519	0.0762466
ENSOCUG00000007548	0.0448767	1.36023	0.0309447	2.244	0.18379	0.435229	0.0291466	0.0883069	9.3823	5.57063	18.2346	0.0329774	0.0337566
ITPRID2	0.264547	0.158283	8.99111	0.232817	3.34473	0.424176	2.63559	2.429	0.0844477	0.202562	0.212705	18.4784	12.4793
DNAJC10	1.60679	0.111911	1.03395	0.770235	0.167887	2.36312	1.86457	2.11308	0.295454	1.60242	0.729813	1.1164	0.127902
FRZB	0.00524671	0.00175698	0.00161464	0.164655	0.00171913	0.00704585	0.16804	178.021	12.8767	0.00162339	0.00394681	0.0279502	0.00178641
NCKAP1	1.42562	0.181815	2.12334	0.823631	0.0143449	2.85337	0.810806	3.81634	0.466632	0.267745	0.404221	1.45861	2.20361
ZNF804A	0.0206486	0.0154052	0.0219901	0.910349	0.0119239	116.139	0.0105837	0.373161	0.296807	11.9877	0.0275064	0.051723	0.0123436
ENSOCUG00000011903	0.773005	0.178897	0.357175	1.77785	0.399488	3.53051	0.708597	2.21139	2.71323	1.37483	0.508626	0.946817	0.231877
FAM171B	0.111869	4.6813	0.011882	1.94699	0.0126123	3.01071	0.0969908	0.96788	2.45343	2.47486	0.864877	0.0127472	0.644744
CALCRL	0.327097	0.106126	68.8465	0.12257	0.431613	0.119008	3.1463	0.117185	0.120198	0.121594	0.123682	0.127007	0.129213
TFPI	1.57238	0.0337345	1.05296	0.0247544	1.302	0.023794	49.8223	0.103933	0.0241135	0.0244902	0.0250569	0.719778	0.0265772
GULP1	1.01709	0.487019	1.63578	0.053109	0.0256982	0.363085	0.875573	8.89243	0.522113	0.0244325	4.08625	0.325463	1.3136
COL3A1	18.3652	0.00684956	0.053858	0.00335558	0.00351236	0.00320119	20.6452	0.018663	0.00325238	0.00331295	0.00805988	0.0035527	0.00365264
SLC40A1	2.02762	0.124357	1.76735	0.793494	16.1163	0.514415	0.55278	0.187204	0.707099	0.0865389	0.0881693	24.5944	0.0925027
HIBCH	1.34641	0.0617316	0.396133	1.16447	0.588877	2.1192	1.25655	2.42012	0.985959	0.753039	0.494515	11.8129	0.0158735
INPP1	0.676967	0.046136	2.93231	0.933916	0.117825	2.21671	0.744253	7.71505	1.9063	0.720019	0.0339698	1.11581	0.00492602
NAB1	3.69012	0.186243	0.776445	0.596876	0.391605	2.82541	0.817285	1.0032	0.177605	1.03257	0.512219	0.809691	0.636032
GLS	0.606902	0.262137	0.212172	8.40594	0.278193	0.894034	0.14384	0.0275427	17.6798	2.93614	0.126066	0.144533	0.00114833
MYO1B	1.13121	0.0422614	5.0792	0.03788	0.221356	0.577299	1.52801	14.0652	0.0369343	0.0374903	0.038326	1.88751	0.0405632
CAVIN2	0.954487	0.0577287	175.51	0.0676364	0.069795	0.0654737	0.101092	0.0643697	0.066195	0.0670431	0.068314	0.0703445	0.0716959
ENSOCUG00000007304	1.34079	0.214814	1.09821	0.970883	0.960592	0.767633	1.61088	1.96737	1.55024	0.693583	1.0724	1.13781	0.431104
SLC39A10	0.719884	0.162245	1.95067	1.72947	0.471422	5.16108	0.632769	1.94647	1.02082	0.864948	0.205121	3.55035	0.00409363
STK17B	35.941	0.0180077	0.217626	0.021964	16.3851	0.0210853	0.596602	0.0206399	0.0213774	0.0217221	0.022241	0.289116	0.0236351
GTF3C3	0.605419	0.0891367	0.352657	4.72674	0.164594	4.33842	0.520863	0.642468	5.00354	3.34083	0.291481	0.795253	0.00895399
PGAP1	0.233824	0.0936643	0.0537672	3.53442	0.056414	29.6935	0.255237	1.36412	0.258412	2.21699	0.131225	1.15076	0.0580926
ENSOCUG00000012722	1.64226	0.282406	0.597006	1.19821	0.770805	1.57003	1.16045	1.51288	1.35393	0.624113	0.749865	1.40526	0.0458562
ENSOCUG00000029492	1.8004	0.196635	0.516922	1.11016	0.356957	1.38479	1.03324	1.9308	2.45878	0.714615	0.691716	0.622172	0.00304109
COQ10B	0.987848	0.0705104	0.736194	1.28823	3.61161	1.39555	2.00968	1.6986	2.05345	1.50461	0.373385	0.64217	0.628107
HSPD1	1.43607	0.0583496	1.18205	1.44814	1.64838	2.03071	1.07661	2.00437	1.72819	0.65316	0.345103	1.93515	0.101823
ENSOCUG00000010360	1.38281	0.14171	0.585501	0.862266	1.1126	1.40221	1.17232	3.05866	1.1971	0.710082	0.348731	2.31498	0.169131
RFTN2	4.88116	0.00485835	0.162206	0.00456363	0.00477679	0.00435371	8.0867	6.6252	0.0116017	0.00450568	0.00463016	9.87973	0.00496749
PLCL1	0.0459377	0.0354424	0.0311925	19.0853	0.0328086	0.827688	0.0823519	0.0668036	0.0308748	58.9343	4.77996	0.0331052	0.0338364
C2orf69	1.03569	0.0716741	0.451211	0.860611	0.850225	0.256436	0.779505	26.5058	0.511475	0.0417328	0.293172	0.0440834	0.0450502
ENSOCUG00000016464	0.403217	0.0944228	0.260574	0.162424	0.789194	0.487092	0.373461	30.9502	2.54884	0.275071	0.545662	0.610242	0.0494536
SPATS2L	0.71275	0.0126823	1.61914	7.27185	0.148208	0.196621	1.19613	3.32018	0.399205	7.77756	0.0858218	1.06047	1.27693
BZW1	0.964176	0.0239136	0.719921	0.430741	1.30593	2.73932	1.22102	8.68149	1.27222	0.235689	0.300332	1.21575	0.0733331
CLK1	2.59211	0.200849	0.917161	0.807947	0.238866	0.950239	1.33475	1.31991	1.45332	0.819555	0.479461	0.724834	0.054672
NDUFB3	0.848982	0.303251	0.416874	1.30058	0.302679	2.09222	0.607776	2.998	1.96139	1.05883	0.760025	1.57263	0.0714084
TRAK2	0.0502506	3.40335	0.25629	3.11549	0.231788	0.43959	0.108959	0.1061	3.34598	3.94602	9.53989	0.829382	0.167887
TMEM237	0.521387	2.88318	0.534496	1.30017	0.201542	0.563645	0.315692	0.441472	0.57184	1.34634	8.3546	0.563352	0.956627
MPP4	0.0197221	12.2016	0.038558	0.322781	0.0208629	0.0642509	0.049184	0.0560589	0.0361494	0.629453	62.5292	0.219993	0.0215814
NOP58	0.66282	0.108136	7.68021	0.830508	1.40108	1.56057	0.880902	1.17524	1.52937	1.4757	0.438044	1.53735	0.127068
BMPR2	2.08585	0.0182951	12.7174	0.494657	0.0634562	1.07281	1.57691	1.12793	0.700336	0.354818	0.378287	0.149914	0.0690413
WDR12	0.652127	0.119701	0.784109	2.24495	0.582597	5.7082	0.301553	0.919982	5.76885	1.49176	0.409597	0.594506	0.00726726
CYP20A1	2.05629	0.155285	0.742876	0.494751	0.0921696	0.250654	1.43797	9.89424	0.323593	0.135233	0.0605515	5.83823	0.807925
PARD3B	9.18764	0.0120548	0.979984	0.0475858	0.0869391	0.112362	2.1142	3.73512	0.0267399	0.11322	0.0547472	2.74968	0.0160656
ENSOCUG00000009848	1.36923	0.101304	0.832251	0.702724	1.75326	0.649398	1.3294	2.8056	1.93258	0.65627	0.53057	0.774277	0.187124
NDUFS1	0.658816	0.441324	0.332652	1.4068	0.310678	2.50879	0.541014	1.57685	3.47526	1.14824	1.05681	2.5642	0.777031
CCNYL1	2.90325	0.140776	21.8456	0.229992	0.653028	0.1141	0.545331	0.470223	0.417614	0.152438	0.0454928	4.00253	1.97816
MAP2	0.0760739	0.637408	0.00415414	4.9897	0.032212	8.21332	0.117074	0.654025	6.35222	2.91841	1.65722	0.00988617	0.00237454
UNC80	0.0293088	0.00757768	0.00923235	14.1928	0.0098032	7.94149	0.00863946	0.0710802	16.6396	14.1289	0.156463	0.00990869	0.0101696
ENSOCUG00000016995	1.11767	0.0462694	0.535375	1.48056	1.66029	1.94966	1.08869	3.76282	1.37243	1.38387	0.354973	0.94755	1.44156
KANSL1L	3.4267	0.011973	0.759032	0.0469331	0.862759	0.120678	10.572	2.71768	0.031042	0.114829	0.027341	4.04405	1.17399
FN1	12.7179	0.00452089	0.0995022	0.0145151	0.498869	0.00339682	25.0869	0.0334472	0.00182032	0.00100505	0.00412397	0.00108029	0.00111173
XRCC5	1.01563	0.632376	0.416722	1.51393	0.711087	1.32456	0.759798	1.71916	1.7219	1.10676	0.549884	1.93975	0.0912837
ENSOCUG00000035553	2.04455	0.133391	1.43809	0.400412	1.27008	0.353026	1.19161	2.76079	0.712829	0.357165	0.410007	1.16562	0.120967
ENSOCUG00000008561	0.144349	0.0136442	3.44623	0.0124836	0.0130001	4.55896	21.5249	1.47403	0.0646368	0.0389556	0.0126452	4.2353	0.0134595
IGFBP5	56.7027	0.000399757	0.0500587	0.000783197	0.000237136	0.0222546	4.82915	0.1039	0.000972085	0.0265197	0.000229435	0.000240022	0.0121329
ARPC2	1.41775	0.0588769	1.07851	0.991874	5.58485	2.08286	1.04806	1.57783	1.01655	1.00392	0.283576	1.77671	0.127751
AAMP	0.642402	0.0624933	0.363623	1.78865	0.753037	5.27921	0.669156	2.134	2.42083	2.93857	0.277686	1.13539	0.154793
PNKD	1.97002	0.0657534	0.551482	1.09924	0.267176	2.50796	1.16569	2.17604	1.07371	0.816759	0.351714	3.02425	0.469891
CYP27A1	2.16267	0.130449	1.08935	0.062841	0.115789	0.296123	4.79756	4.7889	0.00813055	0.016565	0.421631	9.39932	2.84014
WNT6	0.322229	0.255651	0.281327	0.937416	103.816	0.277699	1.21464	0.274629	0.279693	0.282025	0.285495	0.290978	0.294587
IHH	0.351767	0.0652064	280.696	0.0755206	0.0777572	0.0732763	0.0713338	0.0721291	0.0740252	0.0749053	0.0762231	0.078326	0.079724
ENSOCUG00000015083	2.26199	0.0578868	0.95151	0.386004	1.20609	0.827338	1.35601	4.00052	0.304297	0.407393	0.580608	7.19923	0.61575
ABCB6	0.580492	0.210414	0.917729	1.31922	0.023339	0.577066	0.813358	5.9843	3.74587	0.785901	0.763726	1.53611	1.19308
TUBA4A	0.134345	0.00616155	0.0451122	6.44396	2.4196	9.71956	0.051208	3.42846	8.99638	0.905894	0.120959	1.08568	0.122637
DNPEP	0.978047	0.138667	0.937236	1.42863	0.568896	2.52818	1.31732	1.44729	0.764845	1.21768	2.14607	2.03606	0.687658
GMPPA	1.50231	0.0440332	0.238562	0.457706	1.88625	8.15479	0.816354	2.86697	0.660889	0.36075	0.291272	1.2997	0.0126083
OBSL1	2.61908	0.0131822	0.0805942	0.205768	0.0200524	0.622308	1.16773	24.4555	0.12633	0.1187	0.337922	0.651285	0.415054
ENSOCUG00000038847	0.0739339	0.0778824	0.089807	0.0909186	0.0937463	0.0880811	0.0856255	289.508	0.089028	0.0901407	0.0918068	0.84369	0.0962327
ENSOCUG00000035915	2.52485	0.0448305	2.00936	0.111731	6.41069	0.133982	1.57104	8.28935	0.166478	0.0582317	0.143398	1.65944	0.00578271
EPHA4	1.94477	0.0428199	0.642465	1.94395	0.382048	9.17222	0.41142	3.78482	0.0249831	0.105805	0.0259707	0.990436	1.36219
PAX3	0.118283	0.12364	0.139596	0.141068	0.144799	0.137307	0.134038	0.135378	0.138564	0.140038	0.142242	1841.02	0.148067
ENSOCUG00000032800	0.845784	0.494564	0.44185	1.12059	0.245571	1.28199	0.51094	3.37169	2.82218	0.960275	0.6829	0.835815	0.151179
FARSB	0.68242	0.14113	0.589657	4.00545	0.505697	3.57198	0.553319	0.835491	2.61808	2.36264	0.339916	2.8206	1.81808
ACSL3	0.253911	0.00218409	0.0688432	1.3941	0.462412	4.12019	1.38989	3.71483	11.2377	2.70984	0.00509633	0.370873	0.0388625
SCG2	0.00414013	0.00212626	0.0025868	63.1259	0.00274561	6.03314	0.00510099	0.0283248	7.19045	5.65084	0.00966152	0.00277495	0.00284753
MRPL44	0.656473	0.178932	2.01109	1.92155	1.49008	2.84448	1.21881	1.23303	1.77156	0.941169	0.463321	1.32605	0.00783601
SERPINE2	1.99524	0.00272412	0.0656716	0.00340947	0.0120805	0.21477	55.2519	0.0289668	0.00330641	0.00336691	0.00345831	25.1901	0.269515
CUL3	1.00248	0.170463	0.581382	2.08053	0.703002	3.43266	0.670234	2.0951	1.96326	1.1344	0.403566	0.712086	0.00197603
DOCK10	0.0928304	0.0208173	0.0247875	0.482801	4.85725	7.35843	0.0494861	0.0706533	0.0454475	72.6155	0.0254683	12.4129	0.0269897
NYAP2	0.0284559	0.0197255	0.0460637	4.53383	0.0248756	3.55487	0.0222032	0.02253	64.6138	6.12563	0.0242307	0.0251158	0.0257085
COL4A4	0.488622	0.0561667	0.128308	0.0662827	0.387234	0.0640699	37.6891	2.78492	0.239633	0.0656754	0.245359	0.0690568	3.50196
AGFG1	1.40359	0.320169	0.886205	0.763199	1.40867	1.99408	0.634825	1.92116	0.985905	0.923528	0.749594	1.99892	0.365125
SPHKAP	0.0101622	0.00520541	0.00632134	9.31757	0.00670546	34.5273	0.0164018	0.237921	0.0227258	37.3155	0.0065154	0.00677641	0.00695181
ENSOCUG00000006402	81.918	0.00577258	0.0346695	0.0332163	1.36002	0.0294774	0.92745	0.164975	0.0128879	0.0141979	0.00728259	0.438061	0.00778868
CAB39	0.877658	0.325227	1.49848	1.4665	7.68053	0.943058	0.913053	0.777246	1.21479	0.902665	0.898911	3.80945	0.0302752
PSMD1	1.08299	0.115932	0.677073	1.31715	0.368553	3.13456	0.94275	1.82557	2.31334	0.890535	0.411119	2.48587	2.35009
NCL	0.704932	0.397228	0.547881	2.17127	1.14319	1.94358	0.754034	1.64868	2.23148	1.2331	0.712461	1.08446	0.127102
ENSOCUG00000032417	0.745563	0.168084	1.71479	1.15996	1.45334	1.92003	1.41369	1.60783	0.984212	0.945139	0.567167	1.51537	0.12595
ATP2C1	0.136253	0.311155	0.572317	1.37249	0.112944	6.62388	0.246395	4.60919	1.63223	1.2583	1.5641	4.23604	0.788595
CAPN7	1.21093	0.526519	0.365072	0.730122	0.574629	2.64569	0.961564	1.27564	0.786172	1.24236	1.04127	2.57158	0.0109206
SH3BP5	1.69642	0.0124173	9.21212	0.374734	1.47495	6.62419	1.52222	0.083303	0.698541	0.306362	0.0245212	1.43928	0.00724561
OXNAD1	0.345981	0.207747	0.299946	2.03172	0.368688	5.02606	0.984244	2.7786	1.53592	1.59266	0.753331	2.67845	0.0177344
ENSOCUG00000026336	1.5026	0.124078	1.96532	0.528073	2.53211	0.495174	1.0744	2.80725	0.803411	0.492135	0.337379	1.05886	0.0392361
ENSOCUG00000006039	0.352467	0.733232	0.203836	3.37783	0.265568	0.358748	0.168871	2.78161	0.986348	7.85285	1.78345	2.7605	0.774418
ZNF385D	0.0187103	0.0146129	0.025784	3.86358	0.0140008	20.3363	0.285651	0.0887731	38.3065	0.417359	0.27883	0.0141467	0.372386
ENSOCUG00000006026	0.670409	0.162191	0.165465	1.66913	0.546302	2.23928	1.47151	2.45305	3.38184	0.763165	0.901067	2.0561	0.110633
ENSOCUG00000010961	1.38217	0.0885265	1.12826	1.01426	1.15031	1.188	0.958191	2.50406	1.64288	0.855025	0.593028	1.30866	0.30869
NR1D2	0.764785	0.139739	0.320726	2.32295	0.607763	1.75987	0.718616	1.99635	2.31861	2.66459	2.37786	0.353114	0.0115371
RARB	3.00041	0.112453	1.12937	0.654849	0.0106044	0.44471	3.0636	0.987438	2.95133	0.149835	0.164138	1.60908	0.0110082
TOP2B	0.698117	2.98533	0.169082	1.44022	0.477593	0.8632	0.592424	0.971843	0.95585	0.845791	1.68177	0.269347	0.0341876
NGLY1	0.63169	0.373352	1.1596	2.81419	0.822932	2.37596	0.469938	1.31489	2.72329	1.70522	0.441775	0.564777	0.257836
SLC4A7	0.207634	13.3753	0.17506	0.303318	1.95248	0.302192	0.153776	1.88528	0.123802	0.302276	2.23458	0.402797	0.229937
CMC1	1.23396	0.101404	0.634136	1.08077	1.84302	0.968987	0.699951	8.19031	0.648683	0.198469	1.10916	2.61353	0.00856302
ENSOCUG00000014956	1.58985	0.225993	1.29677	0.407867	1.84028	1.93011	0.654955	2.74216	0.711315	0.888146	0.646311	1.18576	0.290074
RBMS3	7.34462	0.00990754	3.91203	0.0391888	0.0127809	0.233298	9.6275	0.0691518	0.0220192	0.0623534	0.0124167	1.29604	0.0132529
CMTM8	0.245754	0.0439607	64.6332	0.0320077	0.543039	0.126176	0.213809	6.33232	0.0312072	0.152057	0.118045	5.82974	0.0342797
CMTM7	4.22926	0.0129262	0.377974	0.0119024	44.1578	0.0113995	3.10177	0.820926	0.0213999	0.0117638	0.0120613	7.45896	0.012863
ENSOCUG00000000764	0.700757	0.136878	6.11292	0.174471	26.8248	0.480233	1.46832	1.60177	0.11003	0.353863	0.4871	3.084	0.334099
DYNC1LI1	0.314814	0.471247	0.892094	1.81907	0.667792	6.49953	0.45021	0.800868	1.98423	1.12632	1.71076	1.92282	0.194952
CRTAP	13.3704	0.0114662	0.994633	0.0500789	1.39992	0.0927266	4.67995	0.635531	0.0191291	0.038163	0.015278	1.85281	0.116022
ENSOCUG00000000996	0.358723	0.599391	0.27008	1.86697	0.19152	4.86055	0.436904	0.477505	1.92364	4.21158	2.3217	1.22088	0.0149762
ENSOCUG00000017800	3.58852	0.201225	0.696602	0.5536	2.74875	1.45723	0.748311	0.942128	0.90367	0.357658	0.366635	2.2649	0.308088
EPM2AIP1	0.240465	0.218056	0.176176	4.17597	0.418356	10.0983	0.388703	0.393761	5.18425	2.24957	0.484955	0.907141	1.16236
LRRFIP2	1.09159	0.062251	0.855688	1.58158	0.707527	2.03316	1.02668	2.5027	1.70028	1.15868	0.368984	4.31604	0.557271
GOLGA4	0.691679	0.581194	0.454654	1.95177	0.688764	1.97194	0.540197	1.348	2.38625	1.52032	1.04682	1.38934	0.00107608
UBA5	1.13543	0.138368	0.431963	1.14543	0.792112	3.9279	1.01429	1.46212	2.15181	1.14713	0.443352	1.22649	0.425268
ENSOCUG00000007617	0.00759759	0.000508336	0.261354	0.00215299	0.331717	0.00229132	0.0106365	1031.05	0.00241599	0.00173133	0.00262176	2.28642	8.86354e-05
RAB6B	0.24401	0.00611055	0.470344	2.48288	0.00399485	52.0768	0.0808848	0.245073	2.54777	3.05384	0.0188969	0.275899	0.00415393
SRPRB	1.19497	0.243866	1.82529	0.321964	2.34163	0.958379	0.962696	2.6094	1.16833	0.293194	0.695085	6.58927	0.262926
SLCO2A1	1.00839	0.12533	117.716	0.0875587	0.0902431	0.0848646	0.267721	0.0834875	0.0857636	0.08682	0.0884019	0.0909258	0.0926035
RYK	1.48058	0.379079	0.742273	0.839174	0.317204	0.624569	2.07361	3.0733	0.398132	0.698266	0.930169	0.765314	2.09141
AMOTL2	10.8014	0.0376852	4.06856	0.464079	0.0185182	0.400983	1.90407	0.270418	0.0100083	0.293773	0.208968	0.42243	0.839718
ENSOCUG00000003793	2.07041	0.0531352	0.534692	1.4356	0.281309	1.3918	1.7895	1.96045	1.33298	0.637615	0.305221	3.85367	0.0440984
CEP63	1.64373	0.165876	1.4963	0.688417	0.511081	1.1527	1.02016	1.04578	2.61897	0.710854	1.26438	1.59617	0.616273
PPP2R3A	1.69058	0.170731	2.27647	0.814335	0.131359	1.31353	1.37356	1.55201	0.0689395	0.216815	1.39178	6.63667	32.1075
PCCB	0.826428	0.0653995	0.730135	0.514726	0.722754	0.634143	0.556345	8.33645	0.596831	0.786183	0.362241	31.8035	0.0269118
NCK1	1.03284	0.21376	5.67822	0.511464	0.785122	1.66313	0.386173	0.984923	0.816805	2.14111	1.91853	0.703839	0.450311
MRAS	2.51348	0.48574	1.72216	0.35757	0.397301	1.3099	1.03702	1.07489	0.0496496	0.236604	3.37856	1.10533	0.915406
ENSOCUG00000009469	0.258757	1.97546	0.105339	1.30476	0.367322	4.55167	0.327935	0.560971	1.98304	1.98314	0.99622	3.10455	0.0109672
FAIM	0.167414	4.13421	0.3395	1.65937	0.0862208	2.01578	0.1935	1.80807	2.09164	1.50905	0.264123	0.288893	0.00167458
MRPS22	1.06393	0.322697	0.610307	1.28902	0.507118	2.182	0.876163	1.43583	1.68498	1.58412	0.39132	2.95449	0.0105907
COPB2	2.29771	0.125385	0.78823	1.58374	1.27695	1.05052	0.769458	1.37995	2.00554	0.859196	0.381226	1.53278	0.443388
ENSOCUG00000006264	3.22153	0.0089844	1.39397	0.106349	0.010368	0.0426591	1.61645	5.35989	2.85541	0.00508126	0.197791	3.49113	21.9203
ZBTB38	0.644432	0.411839	0.946884	3.13104	0.561846	2.37421	0.40823	0.591539	1.83061	1.43629	2.04306	3.82345	0.819913
RASA2	0.946007	0.615401	0.454974	1.24908	1.05376	0.834455	1.46373	0.612155	0.38847	2.08532	4.58876	1.9247	0.0181308
GRK7	0.0341761	0.0130641	0.0154086	0.072562	0.0161991	0.0391661	0.0145781	0.024273	0.0152532	0.0643469	3859.33	0.372056	0.0167021
ATP1B3	0.906411	0.063702	1.9619	0.298081	0.885226	2.48389	1.84876	3.18591	0.103316	0.92041	0.572076	11.0254	0.299497
TFDP2	1.97595	0.0191483	0.224252	1.58062	0.317143	1.66207	0.905769	7.07302	0.456954	0.610726	0.217305	3.46735	1.05611
GK5	0.252875	0.123926	0.736155	0.832763	0.110027	0.433077	0.447418	7.40359	0.873799	0.910988	0.107799	68.4558	0.112882
XRN1	1.99586	0.449389	0.737463	1.0314	1.17882	1.09997	1.4436	0.462138	0.903129	1.0336	0.764639	1.73348	0.482702
PCOLCE2	15.4961	0.227903	0.00430192	0.0431755	0.000740628	0.00725572	0.292367	0.628718	2.73172	0.60993	1.34682	0.0267553	0.0197782
U2SURP	0.843389	0.42057	0.563883	2.02419	0.802912	2.21943	0.582447	1.28272	2.28464	1.48629	0.608585	1.36285	0.0251982
PLOD2	1.18443	0.0161202	0.0193573	0.0630054	0.0204609	0.340238	1.31586	69.0755	0.0539178	0.0194502	0.0199155	0.0206642	0.021166
PLSCR4	1.60784	0.0568585	0.4573	0.0673168	0.237388	0.0650271	1.23809	32.7725	0.0657904	0.0666883	0.068035	0.0701888	0.0716239
ENSOCUG00000003516	0.155606	0.00134317	0.033775	0.0293409	0.111979	0.334501	0.177006	179.949	2.10022	0.0196193	0.0667374	0.0644768	0.0904756
HLTF	2.50255	0.164171	0.519507	1.10128	1.04644	1.40963	1.35192	0.393673	2.48949	0.842642	0.471751	1.75713	0.0931587
HPS3	1.40769	0.689281	0.395612	1.21259	3.18874	0.824153	1.02169	1.5586	1.02605	0.662593	0.295163	2.11093	0.011795
CP	0.0199517	0.000233319	0.0170214	0.000219909	0.00148923	0.00117373	2.73425	240.864	0.00155275	0.00266159	0.00119839	7.39504	0.000239619
TM4SF18	0.0672182	0.0162028	1689.99	0.0208001	0.0100572	0.00932009	0.0910135	0.0203259	0.0265602	0.00958653	0.0232519	0.469856	0.266582
WWTR1	10.9377	0.00196917	4.95618	0.0495683	0.0640621	0.0041522	3.27401	0.917696	0.00241254	0.130406	0.0135961	4.48406	0.302153
RNF13	1.93694	0.0365771	0.399606	0.934688	0.836629	0.961201	1.17129	3.56575	1.09273	0.581331	0.405222	8.20238	1.18579
PFN2	2.39253	0.053484	0.0352848	1.20337	0.00116363	2.60717	0.61491	3.37392	2.78201	1.23329	0.501029	0.174632	0.0310851
SERP1	2.60406	0.0611983	0.579704	0.586935	4.55909	0.551928	0.967459	4.74337	0.690543	0.408735	0.251284	2.5362	0.00451575
EIF2A	0.88502	0.143311	0.509059	1.18076	1.26844	2.30444	0.330961	3.5664	3.27803	1.17528	0.468402	2.21185	0.0057264
SELENOT	1.41777	0.166668	0.637453	1.02576	0.514567	2.52443	0.781138	1.84886	1.239	1.13026	1.02641	1.9146	0.276256
IGSF10	23.2733	0.00605965	0.0364208	0.0241015	0.0713157	0.0558764	10.7728	0.0326304	0.0073215	0.0308728	0.0306074	0.00796801	0.00818245
ENSOCUG00000021109	1.32093	0.0869951	1.34341	0.729375	1.52114	0.963654	1.44197	2.99685	1.26712	0.665874	0.475856	0.870772	0.186942
MBNL1	3.88164	0.20265	1.21536	1.06649	2.02981	0.727486	1.17376	0.513753	1.19486	0.27637	0.168019	2.23423	0.0858082
DHX36	0.701039	0.238034	0.342053	1.83514	0.220352	2.87146	0.966535	1.58672	2.51369	2.02295	0.456937	2.38287	0.275956
PLCH1	0.0191421	0.0636522	0.0263539	7.38031	0.0143067	9.55994	0.0200265	0.698843	21.2806	1.85094	1.51222	0.0144553	0.0148224
C3orf33	0.293642	0.223842	0.268139	3.32475	0.0263817	3.75304	0.309761	1.44721	9.79922	1.62049	0.601955	0.739124	0.0272802
GMPS	0.622025	0.0344313	0.348765	2.41514	1.16816	3.68892	1.24061	2.24227	1.60197	1.36274	1.74504	1.46961	0.0105046
ENSOCUG00000011704	1.49082	0.0957555	0.655034	0.834945	1.07009	1.23486	1.65378	3.91037	1.12449	0.737939	0.239266	1.91309	0.00253117
SSR3	3.42128	0.0541842	0.727473	0.449628	2.09054	0.412335	2.03396	2.65161	0.39149	0.194723	0.403831	3.9798	0.0641387
ENSOCUG00000037497	0.766613	0.0237689	1.08992	0.774808	0.850091	5.9928	3.16227	2.10669	0.0739155	2.07789	0.0291153	0.222448	1.52613
TIPARP	4.77151	0.0331769	0.442981	0.104262	5.98297	0.16479	6.66282	0.725069	0.0371692	0.659948	0.18688	1.10293	0.223585
CCNL1	4.51105	0.328199	1.21438	0.132387	2.32207	0.153577	2.4672	1.05367	0.192071	0.244367	0.219594	0.904769	0.0171149
RSRC1	0.766426	0.191637	0.244289	2.14496	0.59649	2.7346	1.01781	0.996072	3.75178	1.27335	1.04299	2.02135	0.415016
MLF1	0.0765344	96.7561	0.0515769	0.0675149	0.0551551	0.0710626	0.0515194	0.155042	0.029339	0.116451	0.2684	7.47123	0.00733374
LXN	4.14366	0.0276421	3.59509	0.0149799	0.92384	0.157654	4.88287	1.75933	0.0145621	0.0148076	0.0151775	5.97708	0.016174
RARRES1	37.3619	0.000609766	0.898705	0.000325086	0.00743978	0.0003093	7.261	0.0219344	0.000314528	0.000320722	0.000330101	0.000345323	0.0174565
ENSOCUG00000011278	0.316759	0.0236614	1.78851	3.16529	0.0298485	1.80176	0.0938211	1.75589	2.99704	4.75372	6.62932	0.490783	0.0308486
SMC4	6.94327	0.598347	1.39212	0.280361	1.12296	0.267748	0.324569	0.116326	0.466706	0.600634	0.754154	3.04162	0.0102956
ENSOCUG00000031294	0.51233	0.600162	0.189231	1.81029	1.23584	2.66864	0.302394	1.39539	1.06918	1.24254	0.612279	23.1124	0.0324643
KPNA4	1.62801	0.10404	0.488964	1.83781	0.295857	3.91289	0.718856	1.19658	1.00315	1.48534	0.685702	2.32782	0.226895
PPM1L	0.103856	0.044523	0.0522582	7.35661	0.0548476	4.46464	0.105324	0.150578	5.08322	19.4578	0.489874	0.238517	0.0564903
BCHE	0.0281733	0.0124107	0.0149749	12.4718	0.0158525	0.369062	0.116538	3.53645	32.0232	4.65366	0.0154186	0.0160143	0.0164141
SERPINI1	0.0457554	0.00336253	0.0316263	18.1183	0.00739926	1.37187	0.0339328	0.042396	20.3948	12.3182	1.95597	0.0341467	0.0170756
GOLIM4	1.18628	0.0292553	0.864599	0.102349	1.68514	0.0402424	1.63386	33.0268	0.0831432	0.0820972	0.149547	1.57245	0.00461786
MECOM	0.238405	0.247165	7.72149	0.274951	0.280766	0.269043	0.263869	0.265994	0.271023	0.273339	0.276785	117.222	0.285822
SAMD7	0.0259163	34.1065	0.0618722	0.00711577	0.00742909	0.00680618	0.0358785	0.102415	0.0127734	0.0689553	35.6377	0.170353	0.00770854
SEC62	1.55832	0.23585	0.806384	1.02049	0.363087	1.80946	0.998005	1.62854	1.14028	0.795416	0.737898	1.24203	0.222091
SKIL	6.47779	0.108667	3.05669	0.505557	2.00752	0.340935	2.46199	0.0857244	0.235091	0.544684	0.136222	0.395828	0.00318149
ENSOCUG00000016657	3.58472	0.302941	0.977141	0.396548	1.28073	0.47013	1.457	1.29014	0.973819	0.203093	0.115296	0.795675	0.147126
TNLG6A	0.0388421	0.0320494	173.948	0.038147	39.0598	0.0902654	0.161045	0.107973	0.0372532	0.0377789	0.038568	0.0398323	0.0406761
NLGN1	0.0480043	0.0241429	0.0176338	5.07749	0.0186601	5.76986	0.0460694	12.9465	0.0174328	7.55595	0.0430766	12.9478	3.57436
NAALADL2	2.25134	0.0756392	0.0195031	3.30112	0.0106253	0.877639	1.20987	0.749284	1.4576	1.42822	1.00945	12.035	0.830897
MFN1	0.712281	1.00873	0.388119	1.61203	0.86938	1.82277	0.637179	1.12062	1.12444	1.34322	1.70241	1.14274	0.125653
MRPL47	1.35445	0.0618193	0.617972	1.01174	0.902961	3.39175	1.21429	2.23279	1.61765	0.74609	0.237059	2.88021	0.00580003
NDUFB5	0.859014	0.352013	0.552977	1.07367	0.803393	1.58342	0.604694	3.82032	1.75993	0.744298	0.60984	1.52411	0.479441
USP13	0.599483	0.178508	0.428446	0.394953	0.36551	8.95607	0.440648	4.7607	1.98626	0.551792	0.0634039	1.15985	0.0283416
TTC14	0.612375	0.211596	0.256452	2.46236	0.213103	4.1865	0.508128	1.08238	4.26089	2.13617	0.683456	1.76707	0.00528195
FXR1	0.806644	0.145452	0.590472	1.84555	0.738529	3.53929	0.882744	2.24363	2.02715	1.08878	0.464879	1.27144	0.0914038
DNAJC19	1.35687	0.0553749	0.401806	1.16097	0.316468	1.29532	0.913693	6.63272	1.58142	0.809913	0.535298	1.38565	0.00265383
ENSOCUG00000011135	0.0164904	0.0137138	0.016355	0.0579593	0.0172514	0.0768255	0.0154162	1620.28	0.0774743	0.0164304	0.0168086	0.0174164	0.0178233
ATP11B	1.44432	0.357844	0.256638	1.29972	0.177183	1.46408	0.972081	1.25357	2.89258	0.65205	2.14907	0.230363	0.561718
ENSOCUG00000005011	1.5845	0.153654	0.578337	1.79043	0.271746	3.38475	0.845377	1.51402	1.81212	0.888517	0.220733	1.02154	0.00251717
ENSOCUG00000002053	1.02021	0.0919197	0.751337	0.930078	1.67754	1.75913	2.33094	1.74878	2.09635	0.501892	0.745432	2.03181	0.00929023
CRYGS	0.0310045	0.0325831	0.0373726	0.0378211	0.219234	0.0957821	0.0356888	377.274	0.0687873	0.0375072	0.139201	0.0392545	0.0399703
ETV5	0.152769	0.253639	0.149178	0.41939	1.63222	0.79854	0.70698	52.1737	0.160139	0.794325	0.121436	0.0110715	0.291534
SENP2	0.535874	0.497386	0.540566	1.27355	0.439827	3.09019	0.704435	2.06812	2.29229	1.60688	0.280251	1.87183	0.0145993
MAP3K13	0.229039	0.12341	0.0652068	5.19114	0.197718	10.5782	0.15591	0.372153	2.29897	8.70828	0.455795	0.950942	0.0362743
ENSOCUG00000023997	0.685186	0.0677036	0.325839	4.2751	0.0563839	3.83466	1.97646	0.828006	1.76334	3.2975	0.354689	0.939855	0.0104559
CLCN2	2.00061	0.0877907	0.289399	0.797178	0.105505	2.11735	1.24867	2.10383	0.589217	0.578211	0.38044	0.106306	106.718
EIF4G1	2.57431	0.138323	0.805468	0.694954	0.927272	1.26118	1.31413	2.36225	0.868962	0.445581	0.26937	1.14981	0.932304
PSMD2	0.613552	0.120521	0.451503	1.43098	1.02932	2.81878	0.708539	4.67663	1.53534	1.27775	0.398074	3.44383	1.06685
AP2M1	0.652248	0.11718	0.124644	4.45216	0.56838	3.51416	0.367401	0.76366	4.67036	2.12356	1.7425	1.11721	0.953547
ABCC5	0.231483	1.87328	0.127755	1.0667	0.0682775	2.73603	0.230818	0.637763	0.781958	0.368986	20.3113	0.510738	0.070273
ENSOCUG00000007882	0.826998	0.582823	0.223287	0.893245	0.201881	1.68467	0.845145	3.15697	2.07988	0.720725	1.13403	1.51227	0.00553199
KLHL24	2.27255	0.143942	1.19031	0.675519	1.01746	2.21236	1.04957	2.49051	0.373151	0.467234	0.282952	1.40734	1.00633
P3H2	0.0837765	0.0507454	11.228	0.105801	1.23451	0.133361	1.76492	18.2363	0.0294612	2.53771	0.0305996	0.0316978	0.0324326
CCDC50	2.89423	0.00292038	3.56777	0.774355	1.12123	1.43064	2.00941	1.09811	0.477832	0.659672	0.0987474	2.04543	0.103122
FGF12	0.644879	0.0306619	0.036373	9.42681	0.0383005	9.58205	0.0544609	0.082233	2.85273	7.40663	0.037349	0.0386545	0.0395271
OPA1	0.628749	0.471375	0.192277	1.99604	0.182196	5.94234	0.256708	0.805828	2.9542	1.79594	0.921357	1.86512	0.0104348
HES1	3.39386	0.00318935	5.96853	0.0145356	0.0287801	0.00674568	5.96591	7.40393	0.00689217	0.00325871	0.00690333	0.142637	0.0985355
ACAP2	4.17967	0.163016	2.11891	0.330612	1.05837	0.377599	2.23445	0.58572	0.277382	0.563182	0.142723	5.03019	0.00669428
PPP1R2	5.9509	0.0157695	0.685948	0.379803	0.454293	1.12087	2.03383	1.26635	0.367413	0.497745	0.306546	0.689457	0.340782
APOD	3.73978	0.00141613	0.0849981	0.00239206	0.00154482	0.00243164	23.7309	0.0603156	0.00201267	0.00208627	0.0438997	0.0494236	0.00021569
DLG1	0.395469	2.03921	0.262845	1.86267	0.569549	0.489709	0.745299	1.47235	0.758586	3.58866	1.19963	0.803787	0.299929
ENSOCUG00000006738	1.77011	0.0268893	0.918795	0.585259	1.29346	1.92985	0.791778	5.09587	0.983602	0.505531	0.356726	3.10442	0.0053741
PAK2	3.7843	0.0255256	1.48603	0.588082	2.8077	0.914197	1.10183	1.87776	0.613634	0.474381	0.23602	1.72242	0.155143
RNF168	0.751457	0.215167	1.86395	0.876266	0.32456	4.13552	1.71292	1.33958	1.11525	0.833335	0.449787	1.53111	0.013569
ENSOCUG00000024562	0.282782	0.137934	0.0268001	0.938016	0.509236	3.57794	0.379836	13.7135	1.1415	1.67618	1.71478	0.183873	0.387431
ENSOCUG00000001232	1.98773	0.0904508	1.64714	0.485986	1.50837	0.444292	1.32342	2.77849	0.689599	0.423103	0.334283	1.14622	0.0338589
ENSOCUG00000014935	0.335295	0.0332236	0.024246	0.0664152	0.0139967	0.01614	34.2474	1.85907	0.146048	0.00779665	10.4466	7.78821	0.110065
HACD2	0.872051	0.32181	0.531408	0.836472	0.398667	0.772774	2.02294	3.41298	0.551056	0.867668	3.04518	1.5913	0.00762744
ENSOCUG00000001902	0.609049	0.437283	0.614515	1.96101	3.43337	1.71903	0.630394	2.3162	1.92643	0.687441	0.871406	1.18325	0.00683338
PDIA5	4.41866	0.0240199	4.74217	0.0178798	1.94373	0.0924388	5.51456	0.856581	0.0635251	0.306996	0.042983	0.437807	0.019292
SLC49A4	0.314536	0.179517	0.54395	1.3515	1.42042	2.59804	0.363359	6.01884	0.940386	2.12469	1.42208	4.58477	0.301437
HSPBAP1	0.324954	0.594009	0.208009	0.507822	1.20255	0.966979	0.90073	8.89481	0.979182	0.796965	2.46706	0.782154	0.0288397
FAM162A	1.0564	0.0733616	0.0972678	1.52086	0.279917	3.28265	1.2899	5.69769	0.952517	1.19742	0.0973608	1.24815	0.0658532
ENSOCUG00000021647	0.227644	0.0568784	0.180333	2.1013	0.31024	4.71529	0.303781	5.899	1.71303	1.43905	0.819871	0.6442	0.0416714
ENSOCUG00000002682	0.505419	0.333086	1.68526	1.01818	0.217133	2.11345	0.805448	3.43402	1.20319	1.91564	0.429878	1.92762	0.358396
SLC15A2	0.0129419	0.0117514	0.0105265	0.0229573	1.31783	0.0441993	0.0219569	1200.11	0.0192609	0.0698569	0.0108291	0.0112352	0.0115074
EAF2	0.443079	0.314254	0.377698	1.94958	7.00387	0.288251	1.43481	2.28519	4.44288	0.182306	0.700954	4.34304	0.0379731
GOLGB1	0.890754	1.22781	0.489393	0.923426	0.31065	1.01486	0.684777	1.54685	1.58755	0.709051	1.64902	1.35368	0.0389598
ENSOCUG00000029140	1.24843	0.179006	0.557851	1.48493	0.657788	1.6618	0.773189	2.53664	1.43855	0.854186	1.07163	1.98922	0.112361
GSK3B	0.612903	0.152439	0.39546	2.37725	0.433592	10.228	0.38003	0.463827	1.73541	2.34623	0.911403	2.14704	0.00395839
COX17	0.621866	0.713804	0.386541	1.54025	0.463764	0.872299	0.485171	2.07639	3.94325	1.15456	0.731528	1.92976	0.254524
ARHGAP31	0.467724	0.112311	10.6663	0.281039	0.133447	0.312775	0.263507	0.205445	0.1272	7.62231	0.130883	47.1945	0.136726
LSAMP	2.12263	0.00217569	0.00596803	0.431696	0.00783803	6.1012	0.329343	21.8878	0.00898147	0.632159	0.00135827	0.0326229	0.00146225
ENSOCUG00000001211	0.803299	0.345607	0.389933	1.11159	0.15902	1.85581	0.888057	2.03841	2.28297	1.52812	0.981424	3.6794	0.00552856
ENSOCUG00000004847	1.58756	0.0237015	0.0386018	0.157826	0.0110608	42.115	0.020701	3.25558	0.0817972	0.138839	0.0580876	0.0111739	0.293917
ZBTB20	2.88341	0.0530728	0.536131	0.35236	0.0963032	0.226059	3.62291	2.463	2.50981	0.269329	0.0391345	2.43268	1.24957
ATP6V1A	0.115151	0.204581	0.0852072	4.66356	0.364701	11.23	0.0977705	0.337301	2.97014	7.70682	1.67845	0.808915	0.0990129
NAA50	0.648697	0.242263	0.301828	3.98807	2.70277	3.44474	0.671702	0.609032	2.70709	1.16104	0.912562	0.876744	2.84528
BOC	117.186	0.00169235	0.0239263	0.00126541	0.00132639	0.0103355	2.33905	0.0703506	0.00226214	0.00950189	0.00128443	0.030833	0.100316
CCDC80	4.20882	0.00149706	0.0312171	0.00189706	0.00673505	0.00315991	8.00785	12.9696	0.0092335	0.00187204	0.00455689	5.35932	0.00207196
ATG3	0.689068	0.103422	0.753863	1.22294	1.62704	2.08691	1.32063	3.23315	1.64168	1.10035	0.250736	4.91739	0.00264989
TAGLN3	0.0140806	0.00175142	0.00128106	3.81167	0.00136707	44.4012	0.00620949	0.109111	8.77675	13.0813	0.00811481	0.00138303	0.00142258
ABHD10	0.792018	0.754569	0.458944	1.16523	0.10279	2.11736	0.494383	0.497323	6.33534	1.54919	0.348093	1.47568	0.0163967
PHLDB2	6.34008	0.0175179	1.02749	0.0213799	0.0222443	0.0205219	13.5671	0.0200871	0.0208072	0.0211438	0.0216505	11.8464	0.0230121
ENSOCUG00000017796	0.909504	0.621688	0.823832	0.751655	0.560068	1.41703	0.308619	1.44997	2.10799	0.984705	1.85423	3.78356	4.06433
NECTIN3	1.21988	0.0141875	1.73895	1.07452	0.101665	0.0407787	0.974157	31.0699	0.0445262	0.56964	0.0176227	0.1347	0.0187591
DZIP3	0.871879	0.144686	0.137255	3.19449	0.0773738	4.16184	0.62531	1.30594	3.52884	2.05752	0.428699	0.880332	0.145778
IFT57	0.259917	0.145658	0.128368	0.447905	0.00477958	11.0755	0.298674	21.0821	0.0223507	0.344934	0.333917	0.769972	0.00496734
ENSOCUG00000003966	0.832489	0.0159719	1.81853	0.773195	2.07284	1.71661	0.77017	10.3793	0.12035	0.694241	0.424796	3.5463	0.0620484
BBX	1.40864	0.053315	0.832592	1.10923	0.367576	1.70602	1.14976	2.15472	2.00127	1.30068	0.762405	2.61012	0.021682
NFKBIZ	12.4255	0.00826411	7.03143	0.00679079	0.949697	0.017613	5.19993	0.0332157	0.0404016	0.00625513	0.00321507	0.295635	0.00344942
RPL24	2.20734	0.151392	1.35792	0.36712	1.50172	0.355452	1.47409	2.2896	0.603626	0.339699	0.408382	0.875476	0.0889696
PCNP	1.17367	0.136581	0.443083	0.708406	0.703543	1.33864	1.37836	4.12458	1.69162	0.934632	0.47999	1.65962	0.162437
TRMT10C	0.485882	0.365722	0.639021	1.75445	1.19462	3.90973	0.507156	1.27591	2.06564	1.92641	0.878395	1.95032	0.457241
IMPG2	0.0267523	36.5321	0.169563	0.0864874	0.157458	0.0634569	0.052979	0.22938	0.0262615	0.127861	14.2067	0.0282807	0.0289446
TFG	1.31458	0.179676	0.513156	1.40212	0.511775	2.42053	0.67405	2.10293	2.03127	1.09414	0.513351	1.52072	0.0272214
LNP1	0.0225603	0.00356355	0.0122845	10.751	0.00463651	19.3465	0.0135348	0.0333387	20.6832	2.76102	0.0106573	1.41562	0.00481396
TOMM70	0.975954	0.141053	0.981719	2.47564	0.797629	3.05113	0.547133	1.05819	3.34491	1.21123	0.324175	1.24724	0.94479
FILIP1L	0.172581	0.00734405	0.911229	0.00900476	3.92452	11.7311	22.5217	0.314465	0.00875773	0.034173	0.0445972	0.0695858	0.00971015
COL8A1	135.21	0.00136781	0.0206354	0.00129371	0.00757324	0.00123259	1.11799	0.00871097	0.492914	0.008362	0.00131311	0.00137191	4.04799
DCBLD2	3.59758	0.340332	0.173086	0.448385	0.150399	0.94396	1.21263	2.03846	0.46532	0.718447	0.0749944	2.85694	7.36622
ST3GAL6	0.685009	0.0195365	36.4057	0.0507465	4.73168	1.08398	1.75402	0.0136454	0.0261908	0.835804	0.0147433	13.5538	0.0157023
CPOX	1.22968	0.0488451	0.925657	0.249806	0.20291	1.43356	2.4286	3.81247	0.134601	5.91076	0.129431	1.26357	0.00272821
GABRR3	0.108748	0.0792568	0.0555526	4.35891	0.0581536	0.0544164	0.0528034	0.0534633	0.102275	276.226	0.0568717	0.0586295	0.0598007
ARL6	0.306978	4.94458	0.293429	0.71165	0.0706977	2.10796	0.374021	0.566058	0.646294	0.215813	5.73113	0.91719	0.399698
ARL13B	0.761297	2.05177	0.633807	0.61011	0.271671	0.348747	1.58188	1.04209	1.72125	0.387498	0.53089	4.00718	0.0102846
PROS1	1.27583	0.0106528	0.32575	0.295623	0.10629	0.247865	0.616976	9.3505	6.90084	0.6109	0.0423813	10.2801	0.00242248
ENSOCUG00000024683	1.15035	0.166306	1.31163	1.43479	0.937046	2.23261	0.682656	1.86262	1.30439	0.776615	0.865063	3.11759	0.204557
ENSOCUG00000025046	3.26739	0.0782646	1.01755	0.120896	1.08305	0.279023	1.51607	5.57833	0.656914	0.130792	0.34078	2.65151	0.00546456
CHMP2B	1.69283	0.0387712	0.804671	1.26213	0.567993	2.8016	1.09143	3.53487	0.927957	0.597015	0.242325	1.33211	0.00991244
CADM2	0.0117371	1.25677	0.0237489	5.61512	0.0501301	15.1432	0.0249601	0.541448	2.76165	1.59636	3.01653	0.112856	0.00929436
ROBO2	0.0233958	0.0103291	0.0124887	3.51008	0.0132291	7.53525	0.0117173	1.30822	36.7541	0.0898291	5.95621	0.0133657	0.0137032
SAMSN1	0.0339385	0.0484698	0.0425947	26.5854	9.98526	0.0732324	0.0402827	0.0408366	5.94423	18.6644	0.508669	0.0451959	0.0461895
NRIP1	0.448764	0.939926	0.248136	1.22345	1.46967	2.64254	0.54019	3.56003	0.342881	0.907088	2.20209	1.03359	0.46596
BTG3	0.924054	0.0176289	4.85328	1.31989	1.30741	0.824455	2.05396	1.01963	5.37583	0.440537	0.0372655	1.47914	0.0074082
C21orf91	1.0375	0.469234	1.67224	0.838677	1.54305	0.0894419	2.17061	0.507259	0.33509	0.722474	12.3713	0.170917	0.0405986
ENSOCUG00000034040	0.244371	0.0870518	0.245527	3.73706	0.214064	24.0797	0.120437	1.06797	1.26291	2.71785	0.201771	0.165204	0.0392356
NCAM2	0.0562759	0.0987405	0.068756	8.03232	0.0718711	29.129	0.065457	2.42776	0.0681408	0.203445	0.0703365	4.38572	0.0738409
MRPL39	0.854396	0.141633	0.880281	2.46674	0.183895	3.91063	0.98386	1.73069	1.1715	1.53102	0.498842	1.42459	0.336564
JAM2	13.2912	0.194614	0.688905	1.67883	0.0556523	0.0150754	0.690567	1.49334	0.0152936	0.248364	0.0862271	0.0165654	0.837874
ENSOCUG00000006681	1.40907	0.281734	0.703173	1.40399	0.490471	1.43564	0.832201	1.97979	1.32788	0.842036	0.737628	1.39622	0.0998237
APP	2.25326	0.000831252	2.84383	0.74504	0.00733937	1.54958	2.48227	2.99089	0.123641	0.456403	0.38526	1.94971	6.95099
CYYR1	0.13134	0.0366758	719.029	0.140097	0.0450856	0.0420561	0.202847	0.0679734	0.0425605	0.0431542	0.0440452	0.0454722	0.0464242
ADAMTS1	7.30331	0.000499997	1.19307	0.00135899	0.00430308	0.00517054	0.448707	26.7525	0.00113371	0.00993617	0.0015242	0.034578	0.0177593
LTN1	0.498014	0.363638	0.694218	2.32256	0.399367	4.81947	0.4812	1.11791	2.42849	1.5892	0.809247	1.52003	0.0046268
USP16	1.33864	0.195047	1.0919	1.84392	0.94297	1.54197	0.872759	1.2546	1.52394	2.05685	0.138348	2.43174	0.00340087
CCT8	0.489287	0.200608	0.262253	2.36119	0.917679	3.88032	0.494972	1.45403	4.04654	1.8279	0.753711	1.40892	0.074517
GRIK1	0.0235366	0.00737965	0.0173583	1.78958	0.00941629	0.0607664	0.00835544	4.26359	0.0782497	313.774	0.0091595	0.00951205	0.00974861
TIAM1	0.731546	0.121991	0.0445636	0.403697	0.551781	3.17534	1.03585	20.7036	0.116648	0.350307	0.0457117	0.0472452	0.048269
SOD1	1.08101	0.0984498	0.481815	1.17775	0.264011	1.96252	1.44482	1.72009	1.49527	0.856415	0.353649	5.74084	0.252931
MRAP	10.7334	0.0159314	0.595638	0.019399	0.0201742	0.0186292	14.9236	0.018239	0.0188852	0.0191872	0.0196416	0.0203726	0.0208624
ENSOCUG00000000461	0.188921	0.168741	0.511756	2.43992	0.318397	3.46682	0.611064	3.40826	3.99164	1.63749	0.964111	3.02173	0.0106255
SYNJ1	0.333788	0.572546	0.371335	1.76231	0.520841	9.62784	0.532614	0.116935	3.03816	1.64432	1.97736	0.1001	0.688553
S100B	0.319118	0.00157639	0.00416794	0.00201427	0.00297072	0.0025079	0.116157	176.43	0.00212853	0.00470102	0.00813522	14.4801	0.366514
YBEY	0.71955	0.139912	0.184403	1.21591	0.134399	4.32044	0.652959	2.03031	3.56524	1.67418	0.511114	3.2834	0.757625
CCDC112	0.547125	0.160072	1.23936	0.312402	5.53587	2.10698	2.28372	3.27626	0.346661	0.715156	1.91413	0.498232	0.0184989
ENSOCUG00000010950	1.5131	0.129605	0.467593	1.36601	1.1183	1.38211	1.16456	1.67034	1.55781	1.04777	1.52664	1.09035	1.00757
ENSOCUG00000009273	1.15709	0.399255	0.387352	0.764806	1.2761	3.54705	0.971866	2.58092	0.46678	0.449098	1.00324	1.13587	0.0946933
SEMA6A	0.0908696	0.0204246	19.1861	0.107889	0.125846	5.69866	0.242301	5.24787	4.2726	0.0183859	0.0188265	0.0195353	0.0200104
DMXL1	0.728627	0.989261	0.240777	1.53292	0.114891	3.65124	0.504007	0.576779	1.75273	1.58999	1.59288	0.829326	0.772459
HSD17B4	1.18152	0.120215	0.856682	0.797276	1.37038	1.62403	0.542901	10.967	0.124504	0.538182	0.224176	2.2754	3.09841
PRR16	0.0171489	0.019168	0.0273035	63.9267	0.23978	1.04724	0.183565	0.0219079	0.0363609	22.8018	6.5279	0.0149401	0.0153067
SRFBP1	0.43173	0.17246	1.05153	2.28956	2.26076	1.88718	0.846269	0.618721	1.73633	6.95284	0.606754	2.00281	0.300382
SNX2	1.26077	0.0598354	1.3627	1.18238	5.33605	2.52302	1.61784	0.579028	0.949298	1.25264	0.179006	4.92748	0.379837
PPIC	4.46425	0.0170392	2.09005	0.469405	0.198504	0.195447	9.22234	0.302537	0.0377185	0.263673	0.158632	2.62716	0.0226039
CSNK1G3	0.450883	0.297008	0.58087	2.99102	0.467841	4.32744	0.208836	0.680655	1.5029	9.09936	0.956272	0.127231	0.010472
ALDH7A1	1.02521	0.120389	0.757326	0.57757	0.372315	0.63051	1.25591	15.6028	0.183473	0.320963	0.121586	3.34161	0.0811836
PHAX	0.358649	0.247787	0.398922	3.05928	0.373351	6.12234	0.617627	1.44187	2.70261	1.95823	0.540775	0.984605	0.00386303
MARCHF3	0.475824	0.263942	0.249808	3.82782	0.014642	3.55595	0.184016	4.02369	4.73722	1.47158	0.127905	0.10883	0.38968
SLC12A2	9.3988	0.190407	0.121701	0.0606653	0.0886311	0.17134	1.43651	0.346079	0.0235333	0.0537062	0.0314463	42.2123	5.61878
SLC27A6	0.0230746	12.957	0.0832175	0.0298252	3.02034	0.582349	0.0586539	0.222052	0.0290544	0.5501	14.7621	5.64546	0.0320166
ISOC1	0.225854	0.232979	0.0630844	1.86859	0.639735	16.7466	0.352514	0.818756	0.0507356	3.52413	3.58279	2.9258	0.780516
MINAR2	0.00861571	0.00295803	0.0177324	0.444934	0.00384557	2.20414	0.015697	278.895	0.00357279	1.73449	0.0135235	0.00388779	0.00399228
ENSOCUG00000006607	0.571178	0.126113	0.654777	1.66256	0.773433	4.05885	0.448263	2.24524	1.56908	1.39224	0.744563	3.14327	0.064912
ENSOCUG00000003847	0.810163	0.651085	0.839457	1.32322	5.68741	1.77012	0.357286	2.7357	0.893882	0.362947	0.492636	1.77007	0.0252917
FNIP1	1.07497	0.292883	0.267805	0.863974	2.03785	2.70501	0.670818	1.59093	0.983948	1.96653	0.518167	4.91092	0.0257635
ACSL6	0.0319793	1.62762	0.0267663	9.61456	0.019697	0.740853	0.00802873	0.290677	5.8697	2.95104	4.25766	11.1713	4.97512
PDLIM4	11.3752	0.00868027	0.0558053	0.00539715	0.00564418	0.00902327	1.20637	10.3013	0.00523439	0.00532994	0.00547428	6.76158	0.00586495
ENSOCUG00000025001	1.08311	0.277683	0.694648	1.88458	0.307963	1.50293	1.11017	1.52065	2.52263	1.23194	0.492884	0.99818	0.0525841
KIF3A	0.954571	0.121454	0.194304	1.93182	0.0301024	8.59041	0.786891	0.898723	1.52449	1.87299	0.289133	2.07032	0.00195523
UQCRQ	0.752405	0.56595	0.958686	1.10592	0.915484	1.55226	0.535759	2.15474	1.66705	0.738329	0.847546	2.02461	0.595907
AFF4	1.44736	0.18558	0.601449	1.61708	1.35666	2.56156	1.21567	0.909448	1.26748	1.25007	0.442977	1.44071	0.985884
HSPA4	0.737764	0.156625	0.346502	1.88137	1.5457	2.60517	0.674463	2.74213	2.75279	1.40715	0.504047	0.887998	0.150238
ENSOCUG00000009369	0.199179	0.158869	0.0502565	4.44424	0.0698079	4.69879	0.146735	2.30037	8.23354	1.79549	0.643062	0.607599	0.0474357
SKP1	0.877576	0.0431194	0.247045	0.894955	0.519502	1.79661	0.754318	10.2892	1.36939	0.469823	0.395962	0.943584	0.117523
ENSOCUG00000015961	0.695666	0.0824098	0.79193	1.55183	1.04982	5.02617	0.695209	1.72222	1.83262	1.34423	0.89116	1.74081	0.144763
UBE2B	1.84752	0.139657	1.36753	1.21694	1.34089	1.51913	1.16847	2.18954	0.8478	0.305008	0.394075	1.94189	0.331539
[truncated: 4,088 more rows]

## Sheet: RabbitEye_TopEnrichedGenes
	Fibroblast	Rod Photoreceptors	Choroid	Cone Bipolar-ON	Immune	Amacrine Ganglion	Smooth Muscle	Mueller Glia	Rod Bipolar-ON	Cone Bipolar-OFF	Cone Photoreceptors	Melanocytes	Retinal Pigment Epithelium
[truncated: 30 more rows]
